# Supplementary material for: Detecting coevolution without phylogenetic trees? Tree-ignorant metrics of coevolution perform as well as tree-aware metrics
Source: BMC Evol Biol. 2008 Dec 3;8:327. doi: 10.1186/1471-2148-8-327 (PMC2637866; doi:10.1186/1471-2148-8-327)
Supplement: Additional file 1 — Additional Table 1. Precision, recall, F-measure, total hits, and AUC data for each method, alphabet pair at different significance thresholds. This zip file contains a csv file containing all data, and a text file containing a description of the data. [file 1471-2148-8-327-S1.zip]

Archive with 3 entries (2 files):
- Caporaso_SuppTable2/
- Caporaso_SuppTable2/Caporaso_SuppTable2.csv
- Caporaso_SuppTable2/Caporaso_SuppTable2_caption.txt
