# Supplementary material for: Detecting coevolution without phylogenetic trees? Tree-ignorant metrics of coevolution perform as well as tree-aware metrics
Source: BMC Evol Biol. 2008 Dec 3;8:327. doi: 10.1186/1471-2148-8-327 (PMC2637866; doi:10.1186/1471-2148-8-327)
Supplement: Additional file 1 — Additional Table 1. Precision, recall, F-measure, total hits, and AUC data for each method, alphabet pair at different significance thresholds. This zip file contains a csv file containing all data, and a text file containing a description of the data. [file 1471-2148-8-327-S1.zip › Caporaso_SuppTable2/Caporaso_SuppTable2.csv]

(a) Tetrapod Myoglobin
Method	Alphabet	1e-2				1e-3				1e-4				1e-5				1e-6				1e-7				AUC
		Precision	Recall	F-measure	Total hits	Precision	Recall	F-measure	Total hits	Precision	Recall	F-measure	Total hits	Precision	Recall	F-measure	Total hits	Precision	Recall	F-measure	Total hits	Precision	Recall	F-measure	Total hits	Precision	Recall	F-measure	Total hits
AS	A1_10	2.92	1.34	1.83	137	4.04	1.34	2.01	99	4.49	1.34	2.06	89	5.19	1.34	2.13	77	5.71	1.34	2.17	70	6.15	1.34	2.20	65	23.98	6.69	10.38	43600.00
AS	A1_2	4.35	1.34	2.05	92	7.02	1.34	2.25	57	5.88	1.00	1.71	51	6.38	1.00	1.73	47	4.76	0.67	1.17	42	2.70	0.33	0.60	37	27.57	4.85	8.19	26150.00
AS	A1_3	1.82	0.33	0.56	55	3.12	0.33	0.60	32	3.45	0.33	0.61	29	3.85	0.33	0.62	26	4.55	0.33	0.62	22	4.76	0.33	0.62	21	18.25	1.67	3.05	14700.00
AS	A1_4	5.77	3.01	3.96	156	6.25	2.34	3.41	112	4.76	1.67	2.48	105	5.21	1.67	2.53	96	4.88	1.34	2.10	82	3.08	0.67	1.10	65	25.52	8.86	13.04	50550.00
AS	A1_5	5.47	2.34	3.28	128	6.06	2.01	3.02	99	3.90	1.00	1.60	77	1.61	0.33	0.55	62	1.75	0.33	0.56	57	2.00	0.33	0.57	50	17.06	5.02	7.65	38400.00
AS	A1_6	2.72	1.34	1.79	147	0.00	0.00	0.00	90	0.00	0.00	0.00	74	0.00	0.00	0.00	63	0.00	0.00	0.00	55	0.00	0.00	0.00	50	1.36	0.67	0.90	38050.00
AS	A1_7	2.50	1.34	1.74	160	2.73	1.00	1.47	110	3.19	1.00	1.53	94	3.80	1.00	1.59	79	4.29	1.00	1.63	70	4.92	1.00	1.67	61	17.71	5.18	7.91	46350.00
AS	A1_8	1.64	0.67	0.95	122	2.17	0.67	1.02	92	2.67	0.67	1.07	75	3.08	0.67	1.10	65	3.51	0.67	1.12	57	4.08	0.67	1.15	49	14.29	3.34	5.36	37450.00
AS	A1_9	5.81	3.01	3.96	155	2.97	1.00	1.50	101	1.30	0.33	0.53	77	1.54	0.33	0.55	65	1.79	0.33	0.56	56	2.00	0.33	0.57	50	11.50	3.68	5.41	40150.00
AS	A2_10	2.70	1.67	2.07	185	3.45	1.67	2.25	145	4.39	1.67	2.42	114	3.85	1.34	1.99	104	4.26	1.34	2.04	94	4.65	1.34	2.08	86	19.61	7.53	10.77	59250.00
AS	A2_2	3.42	1.67	2.25	146	2.44	1.00	1.42	123	1.90	0.67	0.99	105	1.98	0.67	1.00	101	2.17	0.67	1.02	92	2.60	0.67	1.06	77	11.51	4.18	6.09	53250.00
AS	A2_3	2.84	2.01	2.35	211	2.55	1.34	1.75	157	1.65	0.67	0.95	121	1.96	0.67	1.00	102	1.22	0.33	0.52	82	1.39	0.33	0.54	72	9.50	4.18	5.68	60350.00
AS	A2_4	1.09	0.67	0.83	184	1.65	0.67	0.95	121	2.00	0.67	1.00	100	2.53	0.67	1.06	79	2.86	0.67	1.08	70	1.67	0.33	0.56	60	10.42	3.18	4.79	49200.00
AS	A2_5	2.65	1.67	2.05	189	2.92	1.34	1.83	137	3.67	1.34	1.96	109	4.21	1.34	2.03	95	4.82	1.34	2.09	83	5.26	1.34	2.13	76	19.57	6.86	10.01	55650.00
AS	A2_6	2.38	1.67	1.96	210	1.36	0.67	0.90	147	1.68	0.67	0.96	119	2.13	0.67	1.02	94	1.25	0.33	0.53	80	1.43	0.33	0.54	70	8.32	3.34	4.65	58000.00
AS	A2_7	3.21	1.67	2.20	156	3.54	1.34	1.94	113	4.21	1.34	2.03	95	5.06	1.34	2.12	79	5.63	1.34	2.16	71	4.76	1.00	1.66	63	22.43	6.69	10.18	46750.00
AS	A2_8	2.78	1.67	2.09	180	3.55	1.67	2.27	141	4.13	1.67	2.38	121	4.72	1.67	2.47	106	4.04	1.34	2.01	99	4.71	1.34	2.08	85	20.18	7.86	11.22	59950.00
AS	A2_9	2.54	1.67	2.02	197	3.52	1.67	2.27	142	4.07	1.67	2.37	123	4.00	1.34	2.01	100	3.33	1.00	1.54	90	3.53	1.00	1.56	85	17.95	7.02	9.97	59600.00
AS	A3_10	1.23	0.67	0.87	163	1.61	0.67	0.95	124	1.96	0.67	1.00	102	2.41	0.67	1.05	83	1.39	0.33	0.54	72	1.52	0.33	0.55	66	8.74	2.84	4.24	49550.00
AS	A3_2	2.34	1.34	1.70	171	3.20	1.34	1.89	125	2.91	1.00	1.49	103	1.15	0.33	0.52	87	1.35	0.33	0.54	74	1.59	0.33	0.55	63	10.58	3.85	5.56	50600.00
AS	A3_3	3.83	2.34	2.90	183	3.15	1.34	1.88	127	3.03	1.00	1.51	99	1.32	0.33	0.53	76	0.00	0.00	0.00	57	0.00	0.00	0.00	46	9.41	3.85	5.37	47350.00
AS	A3_4	1.37	0.67	0.90	146	1.79	0.67	0.97	112	2.17	0.67	1.02	92	2.70	0.67	1.07	74	3.12	0.67	1.10	64	3.51	0.67	1.12	57	12.23	3.34	5.18	44350.00
AS	A3_5	2.54	1.67	2.02	197	1.44	0.67	0.91	139	1.89	0.67	0.99	106	2.20	0.67	1.03	91	2.60	0.67	1.06	77	1.47	0.33	0.54	68	10.13	3.68	5.27	54550.00
AS	A3_6	2.87	1.67	2.11	174	4.07	1.67	2.37	123	4.95	1.67	2.50	101	5.38	1.67	2.55	93	5.13	1.34	2.12	78	5.63	1.34	2.16	71	23.77	7.86	11.68	51750.00
AS	A3_7	2.81	1.67	2.10	178	3.20	1.34	1.89	125	4.04	1.34	2.01	99	4.65	1.34	2.08	86	4.05	1.00	1.61	74	4.55	1.00	1.64	66	19.62	6.35	9.45	50600.00
AS	A3_8	2.87	1.67	2.11	174	3.85	1.67	2.33	130	5.00	1.67	2.51	100	4.60	1.34	2.07	87	5.06	1.34	2.12	79	5.48	1.34	2.15	73	22.68	7.53	11.16	51950.00
AS	A3_9	1.23	0.67	0.87	162	1.75	0.67	0.97	114	2.20	0.67	1.03	91	2.78	0.67	1.08	72	3.17	0.67	1.10	63	3.51	0.67	1.12	57	12.28	3.34	5.17	44950.00
AS	A4_10	2.81	1.67	2.10	178	3.73	1.67	2.31	134	4.39	1.67	2.42	114	5.15	1.67	2.53	97	4.55	1.34	2.07	88	3.80	1.00	1.59	79	21.12	7.69	11.17	56150.00
AS	A4_2	2.80	2.01	2.34	214	2.63	1.67	2.04	190	2.56	1.00	1.44	117	2.59	1.00	1.45	116	3.45	1.00	1.55	87	2.82	0.67	1.08	71	14.04	6.02	8.20	65250.00
AS	A4_3	6.80	3.34	4.48	147	5.83	2.01	2.99	103	4.76	1.34	2.09	84	5.41	1.34	2.14	74	3.08	0.67	1.10	65	0.00	0.00	0.00	55	22.47	7.02	10.56	42700.00
AS	A4_4	3.07	1.67	2.16	163	2.50	1.00	1.43	120	3.30	1.00	1.54	91	3.95	1.00	1.60	76	4.41	1.00	1.63	68	4.92	1.00	1.67	61	18.15	5.35	8.12	46700.00
AS	A4_5	4.00	1.67	2.36	125	4.12	1.34	2.02	97	3.90	1.00	1.60	77	4.69	1.00	1.65	64	5.00	1.00	1.67	60	5.88	1.00	1.71	51	22.65	5.69	8.98	38600.00
AS	A4_6	2.98	1.67	2.14	168	4.17	1.67	2.39	120	5.62	1.67	2.58	89	6.76	1.67	2.68	74	7.58	1.67	2.74	66	7.27	1.34	2.26	55	29.24	8.19	12.59	46050.00
AS	A4_7	3.27	1.67	2.21	153	4.85	1.67	2.49	103	5.62	1.67	2.58	89	6.85	1.67	2.69	73	6.35	1.34	2.21	63	7.02	1.34	2.25	57	28.81	7.86	12.19	43300.00
AS	A4_8	2.96	1.67	2.14	169	3.79	1.67	2.32	132	4.59	1.67	2.45	109	3.33	1.00	1.54	90	3.66	1.00	1.57	82	2.74	0.67	1.08	73	18.22	6.52	9.49	53400.00
AS	A4_9	2.82	1.67	2.10	177	3.82	1.67	2.33	131	4.72	1.67	2.47	106	5.15	1.67	2.53	97	5.00	1.34	2.11	80	4.11	1.00	1.61	73	22.16	7.69	11.29	53900.00
AS	A5_10	2.96	1.67	2.14	169	3.73	1.67	2.31	134	4.55	1.67	2.44	110	3.96	1.34	2.00	101	4.76	1.34	2.09	84	5.26	1.34	2.13	76	21.11	7.53	10.98	55150.00
AS	A5_2	1.68	0.67	0.96	119	2.38	0.67	1.04	84	1.64	0.33	0.56	61	1.85	0.33	0.57	54	2.17	0.33	0.58	46	2.38	0.33	0.59	42	10.08	2.17	3.52	32550.00
AS	A5_3	2.74	1.34	1.80	146	1.90	0.67	0.99	105	2.13	0.67	1.02	94	2.38	0.67	1.04	84	2.67	0.67	1.07	75	2.94	0.67	1.09	68	11.92	3.68	5.57	46500.00
AS	A5_4	2.60	1.34	1.77	154	3.33	1.34	1.91	120	4.21	1.34	2.03	95	4.76	1.34	2.09	84	5.71	1.34	2.17	70	5.80	1.34	2.17	69	22.22	6.69	10.17	48050.00
AS	A5_5	2.04	1.34	1.62	196	2.61	1.34	1.77	153	3.23	1.34	1.89	124	4.00	1.34	2.01	100	4.26	1.34	2.04	94	4.82	1.34	2.09	83	17.53	6.69	9.56	61050.00
AS	A5_6	2.42	1.67	1.98	207	3.12	1.67	2.18	160	4.07	1.67	2.37	123	4.00	1.34	2.01	100	4.55	1.34	2.07	88	5.06	1.34	2.12	79	19.47	7.53	10.67	61400.00
AS	A5_7	2.22	1.34	1.67	180	3.12	1.34	1.87	128	3.88	1.34	1.99	103	4.44	1.34	2.06	90	3.70	1.00	1.58	81	4.05	1.00	1.61	74	18.29	6.19	9.14	52900.00
AS	A5_8	2.59	1.67	2.03	193	3.52	1.67	2.27	142	4.24	1.67	2.40	118	4.76	1.67	2.48	105	3.19	1.00	1.53	94	3.75	1.00	1.58	80	18.88	7.36	10.48	59550.00
AS	A5_9	2.54	1.67	2.02	197	3.57	1.67	2.28	140	4.39	1.67	2.42	114	5.10	1.67	2.52	98	4.49	1.34	2.06	89	3.57	1.00	1.57	84	20.61	7.69	11.07	58150.00
AS	CHARGE_2	6.34	3.01	4.08	142	6.34	3.01	4.08	142	6.34	3.01	4.08	142	6.34	3.01	4.08	142	8.05	2.34	3.63	87	8.05	2.34	3.63	87	34.25	14.05	19.73	62750.00
AS	CHARGE_3	6.04	3.68	4.57	182	6.04	3.68	4.57	182	6.04	3.68	4.57	182	8.86	2.34	3.70	79	8.86	2.34	3.70	79	10.71	2.01	3.38	56	38.19	14.88	20.53	64100.00
AS	CHARGE_HIS_2	6.67	2.68	3.82	120	7.04	1.67	2.70	71	9.62	1.67	2.85	52	8.70	1.34	2.32	46	9.52	1.34	2.35	42	10.81	1.34	2.38	37	43.62	8.03	13.32	28950.00
AS	CHARGE_HIS_3	5.24	4.35	4.75	248	8.49	3.01	4.44	106	9.30	2.68	4.16	86	10.96	2.68	4.30	73	11.76	2.68	4.36	68	13.33	2.68	4.46	60	49.80	14.55	21.87	48700.00
AS	HYDROPATHY_3	6.82	2.01	3.10	88	4.48	1.00	1.64	67	5.26	1.00	1.69	57	5.45	1.00	1.69	55	5.88	1.00	1.71	51	6.38	1.00	1.73	47	27.68	5.52	9.15	29750.00
AS	ORIG	2.78	1.67	2.09	180	3.76	1.67	2.31	133	4.35	1.67	2.42	115	4.00	1.34	2.01	100	4.35	1.34	2.05	92	3.95	1.00	1.60	76	19.82	7.36	10.63	56800.00
AS	POLARITY_HIS_4	4.90	2.34	3.17	143	5.61	2.01	2.96	107	7.79	2.01	3.19	77	6.90	1.34	2.24	58	8.16	1.34	2.30	49	9.30	1.34	2.34	43	35.56	8.53	13.44	38400.00
AS	SIZE_2	1.95	1.34	1.59	205	2.13	0.67	1.02	94	2.56	0.67	1.06	78	3.03	0.67	1.10	66	3.57	0.67	1.13	56	3.77	0.67	1.14	53	14.16	3.68	5.66	42300.00
CM	A1	3.40	12.71	5.36	1118	0.00	0.00	0.00	0	0.00	0.00	0.00	0	0.00	0.00	0.00	0	0.00	0.00	0.00	0	0.00	0.00	0.00	0	1.70	6.35	2.68	55900.00
CM	A2	3.28	12.04	5.15	1099	0.00	0.00	0.00	0	0.00	0.00	0.00	0	0.00	0.00	0.00	0	0.00	0.00	0.00	0	0.00	0.00	0.00	0	1.64	6.02	2.58	54950.00
CM	A3	3.25	12.04	5.12	1107	0.00	0.00	0.00	0	0.00	0.00	0.00	0	0.00	0.00	0.00	0	0.00	0.00	0.00	0	0.00	0.00	0.00	0	1.63	6.02	2.56	55350.00
CM	A4	3.23	12.04	5.10	1113	0.00	0.00	0.00	0	0.00	0.00	0.00	0	0.00	0.00	0.00	0	0.00	0.00	0.00	0	0.00	0.00	0.00	0	1.62	6.02	2.55	55650.00
CM	A5	3.24	12.04	5.11	1110	0.00	0.00	0.00	0	0.00	0.00	0.00	0	0.00	0.00	0.00	0	0.00	0.00	0.00	0	0.00	0.00	0.00	0	1.62	6.02	2.56	55500.00
CM	CHARGE	0.00	0.00	0.00	0	0.00	0.00	0.00	0	0.00	0.00	0.00	0	0.00	0.00	0.00	0	0.00	0.00	0.00	0	0.00	0.00	0.00	0	0.00	0.00	0.00	0.00
CM	GRANTHAM_POLARITY	3.31	12.37	5.22	1119	0.00	0.00	0.00	0	0.00	0.00	0.00	0	0.00	0.00	0.00	0	0.00	0.00	0.00	0	0.00	0.00	0.00	0	1.65	6.19	2.61	55950.00
CM	GRANTHAM_VOLUME	3.29	12.37	5.20	1125	0.00	0.00	0.00	0	0.00	0.00	0.00	0	0.00	0.00	0.00	0	0.00	0.00	0.00	0	0.00	0.00	0.00	0	1.64	6.19	2.60	56250.00
CM	ORIG	3.28	12.04	5.15	1098	0.00	0.00	0.00	0	0.00	0.00	0.00	0	0.00	0.00	0.00	0	0.00	0.00	0.00	0	0.00	0.00	0.00	0	1.64	6.02	2.58	54900.00
G7	A1_10	9.68	1.00	1.82	31	6.67	0.33	0.64	15	0.00	0.00	0.00	11	0.00	0.00	0.00	5	0.00	0.00	0.00	5	0.00	0.00	0.00	5	11.51	0.84	1.55	5400.00
G7	A1_2	0.00	0.00	0.00	1	0.00	0.00	0.00	1	0.00	0.00	0.00	1	0.00	0.00	0.00	1	0.00	0.00	0.00	0	0.00	0.00	0.00	0	0.00	0.00	0.00	350.00
G7	A1_3	0.00	0.00	0.00	3	0.00	0.00	0.00	0	0.00	0.00	0.00	0	0.00	0.00	0.00	0	0.00	0.00	0.00	0	0.00	0.00	0.00	0	0.00	0.00	0.00	150.00
G7	A1_4	7.14	0.33	0.64	14	12.50	0.33	0.65	8	0.00	0.00	0.00	5	0.00	0.00	0.00	3	0.00	0.00	0.00	3	0.00	0.00	0.00	2	16.07	0.50	0.97	2700.00
G7	A1_5	0.00	0.00	0.00	19	0.00	0.00	0.00	7	0.00	0.00	0.00	4	0.00	0.00	0.00	1	0.00	0.00	0.00	1	0.00	0.00	0.00	1	0.00	0.00	0.00	2300.00
G7	A1_6	0.00	0.00	0.00	23	0.00	0.00	0.00	9	0.00	0.00	0.00	6	0.00	0.00	0.00	4	0.00	0.00	0.00	2	0.00	0.00	0.00	2	0.00	0.00	0.00	3350.00
G7	A1_7	3.57	0.33	0.61	28	0.00	0.00	0.00	13	0.00	0.00	0.00	10	0.00	0.00	0.00	4	0.00	0.00	0.00	3	0.00	0.00	0.00	1	1.79	0.17	0.31	4450.00
G7	A1_8	0.00	0.00	0.00	30	0.00	0.00	0.00	13	0.00	0.00	0.00	8	0.00	0.00	0.00	6	0.00	0.00	0.00	6	0.00	0.00	0.00	4	0.00	0.00	0.00	5000.00
G7	A1_9	0.00	0.00	0.00	31	0.00	0.00	0.00	17	0.00	0.00	0.00	10	0.00	0.00	0.00	6	0.00	0.00	0.00	3	0.00	0.00	0.00	2	0.00	0.00	0.00	5250.00
G7	A2_10	3.64	0.67	1.13	55	0.00	0.00	0.00	28	0.00	0.00	0.00	14	0.00	0.00	0.00	12	0.00	0.00	0.00	10	0.00	0.00	0.00	9	1.82	0.33	0.56	9600.00
G7	A2_2	0.00	0.00	0.00	1	0.00	0.00	0.00	0	0.00	0.00	0.00	0	0.00	0.00	0.00	0	0.00	0.00	0.00	0	0.00	0.00	0.00	0	0.00	0.00	0.00	50.00
G7	A2_3	0.00	0.00	0.00	8	0.00	0.00	0.00	4	0.00	0.00	0.00	4	0.00	0.00	0.00	4	0.00	0.00	0.00	2	0.00	0.00	0.00	2	0.00	0.00	0.00	1900.00
G7	A2_4	0.00	0.00	0.00	20	0.00	0.00	0.00	13	0.00	0.00	0.00	6	0.00	0.00	0.00	3	0.00	0.00	0.00	2	0.00	0.00	0.00	2	0.00	0.00	0.00	3500.00
G7	A2_5	0.00	0.00	0.00	31	0.00	0.00	0.00	19	0.00	0.00	0.00	13	0.00	0.00	0.00	8	0.00	0.00	0.00	7	0.00	0.00	0.00	4	0.00	0.00	0.00	6450.00
G7	A2_6	2.94	0.33	0.60	34	0.00	0.00	0.00	18	0.00	0.00	0.00	10	0.00	0.00	0.00	6	0.00	0.00	0.00	4	0.00	0.00	0.00	3	1.47	0.17	0.30	5650.00
G7	A2_7	6.06	0.67	1.20	33	0.00	0.00	0.00	19	0.00	0.00	0.00	9	0.00	0.00	0.00	7	0.00	0.00	0.00	6	0.00	0.00	0.00	4	3.03	0.33	0.60	5950.00
G7	A2_8	4.35	0.67	1.16	46	0.00	0.00	0.00	24	0.00	0.00	0.00	16	0.00	0.00	0.00	6	0.00	0.00	0.00	6	0.00	0.00	0.00	5	2.17	0.33	0.58	7750.00
G7	A2_9	3.64	0.67	1.13	55	3.57	0.33	0.61	28	7.14	0.33	0.64	14	7.69	0.33	0.64	13	0.00	0.00	0.00	8	0.00	0.00	0.00	7	20.22	1.34	2.46	9400.00
G7	A3_10	2.13	0.33	0.58	47	0.00	0.00	0.00	25	0.00	0.00	0.00	13	0.00	0.00	0.00	11	0.00	0.00	0.00	11	0.00	0.00	0.00	10	1.06	0.17	0.29	8850.00
G7	A3_2	0.00	0.00	0.00	4	0.00	0.00	0.00	2	0.00	0.00	0.00	0	0.00	0.00	0.00	0	0.00	0.00	0.00	0	0.00	0.00	0.00	0	0.00	0.00	0.00	400.00
G7	A3_3	5.88	0.33	0.63	17	0.00	0.00	0.00	9	0.00	0.00	0.00	7	0.00	0.00	0.00	3	0.00	0.00	0.00	2	0.00	0.00	0.00	2	2.94	0.17	0.32	3050.00
G7	A3_4	0.00	0.00	0.00	22	0.00	0.00	0.00	17	0.00	0.00	0.00	12	0.00	0.00	0.00	9	0.00	0.00	0.00	7	0.00	0.00	0.00	4	0.00	0.00	0.00	5800.00
G7	A3_5	3.23	0.33	0.61	31	5.56	0.33	0.63	18	0.00	0.00	0.00	14	0.00	0.00	0.00	11	0.00	0.00	0.00	8	0.00	0.00	0.00	5	7.17	0.50	0.93	6900.00
G7	A3_6	6.98	1.00	1.75	43	3.57	0.33	0.61	28	0.00	0.00	0.00	14	0.00	0.00	0.00	6	0.00	0.00	0.00	6	0.00	0.00	0.00	5	7.06	0.84	1.49	7800.00
G7	A3_7	6.38	1.00	1.73	47	0.00	0.00	0.00	24	0.00	0.00	0.00	11	0.00	0.00	0.00	9	0.00	0.00	0.00	7	0.00	0.00	0.00	6	3.19	0.50	0.87	7750.00
G7	A3_8	6.82	1.00	1.75	44	3.70	0.33	0.61	27	0.00	0.00	0.00	13	0.00	0.00	0.00	9	0.00	0.00	0.00	8	0.00	0.00	0.00	5	7.11	0.84	1.49	8150.00
G7	A3_9	0.00	0.00	0.00	42	0.00	0.00	0.00	24	0.00	0.00	0.00	12	0.00	0.00	0.00	11	0.00	0.00	0.00	7	0.00	0.00	0.00	5	0.00	0.00	0.00	7750.00
G7	A4_10	6.67	1.00	1.74	45	0.00	0.00	0.00	26	0.00	0.00	0.00	16	0.00	0.00	0.00	12	0.00	0.00	0.00	7	0.00	0.00	0.00	6	3.33	0.50	0.87	8650.00
G7	A4_2	0.00	0.00	0.00	2	0.00	0.00	0.00	0	0.00	0.00	0.00	0	0.00	0.00	0.00	0	0.00	0.00	0.00	0	0.00	0.00	0.00	0	0.00	0.00	0.00	100.00
G7	A4_3	8.33	0.33	0.64	12	0.00	0.00	0.00	7	0.00	0.00	0.00	5	0.00	0.00	0.00	1	0.00	0.00	0.00	1	0.00	0.00	0.00	1	4.17	0.17	0.32	2050.00
G7	A4_4	9.52	0.67	1.25	21	11.11	0.33	0.65	9	14.29	0.33	0.65	7	0.00	0.00	0.00	4	0.00	0.00	0.00	3	0.00	0.00	0.00	2	30.16	1.00	1.93	3450.00
G7	A4_5	8.33	0.67	1.24	24	13.33	0.67	1.27	15	0.00	0.00	0.00	9	0.00	0.00	0.00	7	0.00	0.00	0.00	6	0.00	0.00	0.00	4	17.50	1.00	1.89	5100.00
G7	A4_6	8.33	1.00	1.79	36	10.00	0.67	1.25	20	0.00	0.00	0.00	11	0.00	0.00	0.00	7	0.00	0.00	0.00	4	0.00	0.00	0.00	3	14.17	1.17	2.15	6150.00
G7	A4_7	10.00	1.34	2.36	40	4.55	0.33	0.62	22	0.00	0.00	0.00	14	0.00	0.00	0.00	10	0.00	0.00	0.00	8	0.00	0.00	0.00	5	9.55	1.00	1.80	7650.00
G7	A4_8	4.65	0.67	1.17	43	0.00	0.00	0.00	19	0.00	0.00	0.00	12	0.00	0.00	0.00	9	0.00	0.00	0.00	7	0.00	0.00	0.00	3	2.33	0.33	0.58	7000.00
G7	A4_9	5.13	0.67	1.18	39	0.00	0.00	0.00	22	0.00	0.00	0.00	14	0.00	0.00	0.00	10	0.00	0.00	0.00	10	0.00	0.00	0.00	7	2.56	0.33	0.59	7900.00
G7	A5_10	8.47	1.67	2.79	59	3.57	0.33	0.61	28	0.00	0.00	0.00	18	0.00	0.00	0.00	14	0.00	0.00	0.00	9	0.00	0.00	0.00	7	7.81	1.17	2.01	10200.00
G7	A5_2	0.00	0.00	0.00	4	0.00	0.00	0.00	3	0.00	0.00	0.00	1	0.00	0.00	0.00	0	0.00	0.00	0.00	0	0.00	0.00	0.00	0	0.00	0.00	0.00	600.00
G7	A5_3	0.00	0.00	0.00	12	0.00	0.00	0.00	8	0.00	0.00	0.00	4	0.00	0.00	0.00	2	0.00	0.00	0.00	2	0.00	0.00	0.00	2	0.00	0.00	0.00	2300.00
G7	A5_4	4.35	0.33	0.62	23	0.00	0.00	0.00	12	0.00	0.00	0.00	6	0.00	0.00	0.00	5	0.00	0.00	0.00	4	0.00	0.00	0.00	4	2.17	0.17	0.31	4050.00
G7	A5_5	12.12	1.34	2.41	33	5.88	0.33	0.63	17	11.11	0.33	0.65	9	16.67	0.33	0.66	6	25.00	0.33	0.66	4	0.00	0.00	0.00	3	64.72	2.01	3.80	5400.00
G7	A5_6	6.98	1.00	1.75	43	9.09	0.67	1.25	22	7.69	0.33	0.64	13	0.00	0.00	0.00	9	0.00	0.00	0.00	5	0.00	0.00	0.00	3	20.27	1.51	2.76	7200.00
G7	A5_7	4.26	0.67	1.16	47	8.00	0.67	1.23	25	0.00	0.00	0.00	12	0.00	0.00	0.00	11	0.00	0.00	0.00	9	0.00	0.00	0.00	6	10.13	1.00	1.81	8350.00
G7	A5_8	5.56	1.00	1.70	54	6.06	0.67	1.20	33	0.00	0.00	0.00	18	0.00	0.00	0.00	9	0.00	0.00	0.00	7	0.00	0.00	0.00	5	8.84	1.17	2.05	9650.00
G7	A5_9	6.38	1.00	1.73	47	7.14	0.67	1.22	28	5.88	0.33	0.63	17	0.00	0.00	0.00	11	0.00	0.00	0.00	6	0.00	0.00	0.00	5	16.22	1.51	2.72	8800.00
G7	CHARGE_2	0.00	0.00	0.00	0	0.00	0.00	0.00	0	0.00	0.00	0.00	0	0.00	0.00	0.00	0	0.00	0.00	0.00	0	0.00	0.00	0.00	0	0.00	0.00	0.00	0.00
G7	CHARGE_3	0.00	0.00	0.00	3	0.00	0.00	0.00	3	0.00	0.00	0.00	0	0.00	0.00	0.00	0	0.00	0.00	0.00	0	0.00	0.00	0.00	0	0.00	0.00	0.00	450.00
G7	CHARGE_HIS_2	0.00	0.00	0.00	0	0.00	0.00	0.00	0	0.00	0.00	0.00	0	0.00	0.00	0.00	0	0.00	0.00	0.00	0	0.00	0.00	0.00	0	0.00	0.00	0.00	0.00
G7	CHARGE_HIS_3	0.00	0.00	0.00	3	0.00	0.00	0.00	3	0.00	0.00	0.00	0	0.00	0.00	0.00	0	0.00	0.00	0.00	0	0.00	0.00	0.00	0	0.00	0.00	0.00	450.00
G7	HYDROPATHY_3	0.00	0.00	0.00	4	0.00	0.00	0.00	2	0.00	0.00	0.00	1	0.00	0.00	0.00	1	0.00	0.00	0.00	0	0.00	0.00	0.00	0	0.00	0.00	0.00	600.00
G7	ORIG	5.17	1.00	1.68	58	0.00	0.00	0.00	28	0.00	0.00	0.00	18	0.00	0.00	0.00	11	0.00	0.00	0.00	8	0.00	0.00	0.00	8	2.59	0.50	0.84	9800.00
G7	POLARITY_HIS_4	14.29	0.67	1.28	14	33.33	0.33	0.66	3	0.00	0.00	0.00	1	0.00	0.00	0.00	0	0.00	0.00	0.00	0	0.00	0.00	0.00	0	40.48	0.67	1.30	1100.00
G7	SIZE_2	0.00	0.00	0.00	3	0.00	0.00	0.00	1	0.00	0.00	0.00	1	0.00	0.00	0.00	0	0.00	0.00	0.00	0	0.00	0.00	0.00	0	0.00	0.00	0.00	350.00
L07	A1	0.00	0.00	0.00	0	0.00	0.00	0.00	0	0.00	0.00	0.00	0	0.00	0.00	0.00	0	0.00	0.00	0.00	0	0.00	0.00	0.00	0	0.00	0.00	0.00	0.00
L07	A2	0.00	0.00	0.00	0	0.00	0.00	0.00	0	0.00	0.00	0.00	0	0.00	0.00	0.00	0	0.00	0.00	0.00	0	0.00	0.00	0.00	0	0.00	0.00	0.00	0.00
L07	A3	0.00	0.00	0.00	0	0.00	0.00	0.00	0	0.00	0.00	0.00	0	0.00	0.00	0.00	0	0.00	0.00	0.00	0	0.00	0.00	0.00	0	0.00	0.00	0.00	0.00
L07	A4	0.00	0.00	0.00	0	0.00	0.00	0.00	0	0.00	0.00	0.00	0	0.00	0.00	0.00	0	0.00	0.00	0.00	0	0.00	0.00	0.00	0	0.00	0.00	0.00	0.00
L07	A5	0.00	0.00	0.00	0	0.00	0.00	0.00	0	0.00	0.00	0.00	0	0.00	0.00	0.00	0	0.00	0.00	0.00	0	0.00	0.00	0.00	0	0.00	0.00	0.00	0.00
L07	DEF07	0.00	0.00	0.00	0	0.00	0.00	0.00	0	0.00	0.00	0.00	0	0.00	0.00	0.00	0	0.00	0.00	0.00	0	0.00	0.00	0.00	0	0.00	0.00	0.00	0.00
L07	DEF99	0.00	0.00	0.00	0	0.00	0.00	0.00	0	0.00	0.00	0.00	0	0.00	0.00	0.00	0	0.00	0.00	0.00	0	0.00	0.00	0.00	0	0.00	0.00	0.00	0.00
L99	A1	3.78	3.01	3.35	238	5.22	2.01	2.90	115	5.26	1.00	1.69	57	4.35	0.33	0.62	23	7.69	0.33	0.64	13	16.67	0.33	0.66	6	32.74	5.35	7.85	33000.00
L99	A2	2.62	2.01	2.27	229	4.21	1.34	2.03	95	5.36	1.00	1.69	56	9.09	1.00	1.81	33	12.50	0.67	1.27	16	11.11	0.33	0.65	9	38.02	5.18	8.26	31900.00
L99	A3	2.27	1.67	1.93	220	2.88	1.00	1.49	104	6.00	1.00	1.72	50	8.33	0.67	1.24	24	5.26	0.33	0.63	19	7.69	0.33	0.64	13	27.46	4.01	6.36	31350.00
L99	A4	4.26	3.34	3.75	235	6.67	2.34	3.47	105	9.52	1.34	2.35	42	14.29	1.00	1.88	21	30.00	1.00	1.94	10	25.00	0.67	1.30	8	75.10	7.69	12.15	29950.00
L99	A5	2.29	1.67	1.93	218	2.78	1.00	1.47	108	6.52	1.00	1.74	46	7.69	0.67	1.23	26	5.26	0.33	0.63	19	8.33	0.33	0.64	12	27.57	4.01	6.36	31400.00
L99	DEF99	6.54	2.34	3.45	107	7.32	1.00	1.76	41	9.52	0.67	1.25	21	22.22	0.67	1.30	9	25.00	0.33	0.66	4	50.00	0.33	0.66	2	92.33	4.01	7.03	12950.00
MI	A1_10	4.32	6.69	5.25	463	4.44	4.35	4.39	293	5.37	3.68	4.37	205	6.34	3.01	4.08	142	5.45	2.01	2.93	110	6.33	1.67	2.65	79	26.92	17.22	19.72	102100.00
MI	A1_2	4.58	3.68	4.08	240	4.30	2.68	3.30	186	4.11	2.01	2.70	146	5.17	2.01	2.89	116	5.66	2.01	2.96	106	5.38	1.67	2.55	93	24.22	11.37	15.17	72050.00
MI	A1_3	3.33	2.68	2.97	240	2.59	1.67	2.03	193	3.38	1.67	2.24	148	4.55	1.67	2.44	110	4.85	1.67	2.49	103	4.44	1.34	2.06	90	19.26	8.70	11.71	71900.00
MI	A1_4	5.11	6.35	5.66	372	6.21	6.35	6.28	306	7.58	5.02	6.04	198	8.51	4.01	5.45	141	9.24	3.68	5.26	119	9.47	3.01	4.57	95	38.83	23.75	28.15	99750.00
MI	A1_5	3.79	5.69	4.55	448	3.96	3.68	3.81	278	3.64	2.68	3.08	220	4.12	2.34	2.99	170	4.69	2.01	2.81	128	5.77	2.01	2.98	104	21.18	14.55	16.46	107200.00
MI	A1_6	3.30	5.02	3.98	454	3.94	3.34	3.62	254	4.69	3.01	3.67	192	5.84	3.01	3.97	154	6.72	2.68	3.83	119	7.29	2.34	3.54	96	26.49	15.72	18.85	99400.00
MI	A1_7	3.56	5.35	4.28	449	3.67	3.68	3.67	300	3.96	2.68	3.19	202	5.19	2.68	3.53	154	6.45	2.68	3.78	124	8.33	2.68	4.05	96	25.22	15.72	18.35	105250.00
MI	A1_8	4.08	6.35	4.97	466	4.84	5.02	4.93	310	4.23	3.01	3.52	213	5.03	2.68	3.49	159	4.63	1.67	2.46	108	5.75	1.67	2.59	87	23.64	16.39	18.17	106650.00
MI	A1_9	4.75	6.69	5.56	421	5.08	5.02	5.05	295	4.29	3.01	3.54	210	4.19	2.34	3.00	167	5.04	2.01	2.87	119	6.38	2.01	3.05	94	24.17	16.72	18.77	104850.00
MI	A2_10	3.57	6.02	4.48	504	3.90	4.01	3.95	308	4.83	3.34	3.95	207	5.93	2.34	3.36	118	5.41	1.34	2.14	74	6.12	1.00	1.72	49	24.91	14.55	16.51	98350.00
MI	A2_2	3.59	4.01	3.79	334	3.70	3.01	3.32	243	3.49	2.01	2.55	172	3.12	1.34	1.87	128	3.48	1.34	1.93	115	3.19	1.00	1.53	94	17.19	10.20	12.33	87200.00
MI	A2_3	2.95	4.35	3.52	440	2.86	3.01	2.93	315	2.44	1.67	1.98	205	2.94	1.67	2.13	170	3.91	1.67	2.34	128	4.95	1.67	2.50	101	16.10	11.04	12.40	108850.00
MI	A2_4	1.86	3.01	2.30	485	2.17	2.34	2.25	322	2.42	1.67	1.98	207	3.21	1.67	2.20	156	2.70	1.00	1.46	111	3.33	1.00	1.54	90	13.09	8.70	9.81	108350.00
MI	A2_5	3.72	6.35	4.69	511	4.35	4.68	4.51	322	5.21	3.34	4.07	192	5.65	2.34	3.31	124	4.49	1.34	2.06	89	5.56	1.00	1.70	54	24.33	15.38	17.15	100950.00
MI	A2_6	3.27	5.35	4.06	489	3.32	3.68	3.49	331	4.00	2.68	3.21	200	5.44	2.68	3.59	147	7.92	2.68	4.00	101	10.67	2.68	4.28	75	27.66	15.72	18.46	106100.00
MI	A2_7	3.27	5.35	4.06	490	3.30	3.34	3.32	303	5.18	3.34	4.07	193	7.04	3.34	4.54	142	7.84	2.68	3.99	102	8.97	2.34	3.71	78	29.49	16.56	19.80	102400.00
MI	A2_8	4.37	7.69	5.58	526	4.06	4.35	4.20	320	4.29	3.01	3.54	210	4.76	2.01	2.82	126	3.85	1.00	1.59	78	2.04	0.33	0.57	49	20.16	14.38	15.23	102150.00
MI	A2_9	4.28	7.36	5.41	514	5.35	5.69	5.51	318	4.85	3.34	3.96	206	4.92	2.01	2.85	122	7.23	2.01	3.14	83	9.80	1.67	2.86	51	29.39	17.56	19.60	101150.00
MI	A3_10	4.98	8.36	6.24	502	4.84	4.68	4.76	289	5.61	3.68	4.44	196	4.41	2.01	2.76	136	3.30	1.00	1.54	91	5.26	1.00	1.69	57	23.29	16.05	17.47	99150.00
MI	A3_2	3.81	4.68	4.20	367	2.30	2.01	2.14	261	2.29	1.67	1.93	218	2.14	1.00	1.37	140	1.59	0.67	0.94	126	1.79	0.67	0.97	112	11.12	8.03	8.97	98450.00
MI	A3_3	3.27	6.02	4.24	551	3.76	3.34	3.54	266	4.37	2.68	3.32	183	4.76	2.01	2.82	126	5.43	1.67	2.56	92	2.82	0.67	1.08	71	21.37	13.04	14.90	97800.00
MI	A3_4	4.04	6.35	4.94	470	4.26	4.01	4.13	282	5.42	3.68	4.38	203	4.35	2.01	2.75	138	4.76	1.67	2.48	105	6.33	1.67	2.65	79	23.97	15.38	17.53	100250.00
MI	A3_5	4.31	7.02	5.34	487	5.56	5.35	5.45	288	5.24	3.34	4.08	191	6.52	3.01	4.12	138	5.83	2.01	2.99	103	6.49	1.67	2.66	77	28.54	18.06	20.64	100200.00
MI	A3_6	4.20	7.36	5.35	524	4.58	4.68	4.63	306	5.73	3.68	4.48	192	6.36	2.34	3.42	110	5.63	1.34	2.16	71	4.65	0.67	1.17	43	26.73	16.05	17.95	96250.00
MI	A3_7	4.61	7.69	5.76	499	5.32	5.35	5.33	301	4.76	3.01	3.69	189	3.48	1.34	1.93	115	3.70	1.00	1.58	81	3.64	0.67	1.13	55	21.38	14.88	15.98	96300.00
MI	A3_8	4.55	8.03	5.80	528	4.94	5.35	5.14	324	4.69	3.01	3.67	192	4.31	1.67	2.41	116	5.71	1.34	2.17	70	8.16	1.34	2.30	49	26.00	16.05	17.43	99050.00
MI	A3_9	4.36	7.69	5.56	528	4.72	5.02	4.86	318	4.15	2.68	3.25	193	5.11	2.34	3.21	137	4.00	1.00	1.60	75	5.88	1.00	1.71	51	23.09	15.38	16.57	101250.00
MI	A4_10	4.45	8.03	5.73	539	5.23	5.35	5.29	306	4.79	3.01	3.70	188	5.98	2.34	3.37	117	6.85	1.67	2.69	73	7.69	1.34	2.28	52	28.92	17.06	19.04	97950.00
MI	A4_2	3.16	3.34	3.25	316	3.51	2.68	3.04	228	4.97	2.68	3.48	161	5.26	2.68	3.55	152	4.90	1.67	2.49	102	5.26	1.67	2.54	95	22.86	12.21	15.45	84850.00
MI	A4_3	4.47	6.35	5.25	425	5.58	5.02	5.28	269	7.00	4.68	5.61	200	8.23	4.35	5.69	158	7.14	3.01	4.24	126	7.22	2.34	3.54	97	33.79	21.40	25.21	101400.00
MI	A4_4	3.84	6.02	4.69	469	4.96	4.35	4.63	262	4.84	3.01	3.71	186	4.83	2.34	3.15	145	6.54	2.34	3.45	107	7.14	2.01	3.13	84	26.66	16.05	18.86	97650.00
MI	A4_5	4.48	6.69	5.37	446	5.28	5.02	5.15	284	5.37	3.68	4.37	205	6.08	3.01	4.03	148	5.45	2.01	2.93	110	6.02	1.67	2.62	83	27.44	17.89	20.47	101150.00
MI	A4_6	4.42	7.02	5.43	475	4.71	4.68	4.70	297	5.56	3.68	4.43	198	5.63	2.68	3.63	142	5.56	1.67	2.57	90	7.04	1.67	2.70	71	27.19	17.06	19.39	100000.00
MI	A4_7	4.51	7.36	5.59	488	4.82	5.02	4.92	311	4.37	3.01	3.56	206	5.43	2.34	3.27	129	6.90	2.01	3.11	87	6.45	1.34	2.22	62	26.99	16.72	18.77	100800.00
MI	A4_8	4.75	7.69	5.87	484	5.67	5.69	5.68	300	4.79	3.01	3.70	188	4.07	1.67	2.37	123	3.57	1.00	1.57	84	3.33	0.67	1.11	60	22.13	15.55	16.80	96700.00
MI	A4_9	4.33	7.69	5.54	531	5.10	5.35	5.22	314	5.13	3.34	4.05	195	5.69	2.34	3.32	123	6.49	1.67	2.66	77	8.33	1.67	2.79	60	28.74	17.39	19.41	100450.00
MI	A5_10	3.82	6.35	4.77	498	4.64	4.68	4.66	302	5.61	4.01	4.68	214	5.51	2.34	3.29	127	6.82	2.01	3.10	88	10.71	2.01	3.38	56	29.84	17.22	19.80	100800.00
MI	A5_2	3.93	5.35	4.53	407	3.79	3.34	3.55	264	4.55	3.34	3.85	220	6.10	3.34	4.32	164	6.16	3.01	4.04	146	6.47	3.01	4.11	139	25.80	17.22	20.09	106700.00
MI	A5_3	4.31	7.02	5.34	487	6.27	6.02	6.14	287	4.19	3.01	3.50	215	4.24	2.34	3.02	165	3.45	1.34	1.93	116	4.00	1.00	1.60	75	22.30	16.72	18.06	106400.00
MI	A5_4	4.06	6.69	5.05	493	5.13	5.35	5.24	312	6.19	4.35	5.11	210	6.34	3.01	4.08	142	6.48	2.34	3.44	108	8.82	2.01	3.27	68	30.58	19.40	22.03	105250.00
MI	A5_5	4.34	7.02	5.36	484	5.03	5.35	5.19	318	5.09	3.68	4.27	216	5.84	3.01	3.97	154	6.67	2.34	3.47	105	7.69	2.01	3.18	78	28.65	18.90	21.17	107400.00
MI	A5_6	4.59	7.69	5.75	501	5.56	5.69	5.62	306	6.50	4.35	5.21	200	6.67	3.01	4.15	135	6.93	2.34	3.50	101	7.94	1.67	2.76	63	31.92	20.07	22.73	102400.00
MI	A5_7	4.77	8.03	5.99	503	4.92	5.02	4.97	305	5.97	4.01	4.80	201	6.16	3.01	4.04	146	6.74	2.01	3.09	89	9.26	1.67	2.83	54	30.81	18.90	21.31	101950.00
MI	A5_8	4.78	8.36	6.08	523	5.71	6.02	5.86	315	5.64	3.68	4.45	195	5.22	2.01	2.90	115	8.70	2.01	3.26	69	9.52	1.34	2.35	42	32.42	18.56	20.69	97650.00
MI	A5_9	4.32	7.69	5.53	533	4.81	5.02	4.91	312	5.97	4.01	4.80	201	6.99	3.34	4.52	143	8.24	2.34	3.65	85	9.84	2.01	3.33	61	33.08	19.57	22.31	103800.00
MI	CHARGE_2	4.98	3.34	4.00	201	4.88	2.68	3.46	164	5.13	2.68	3.52	156	5.71	2.01	2.97	105	6.32	2.01	3.05	95	6.32	2.01	3.05	95	27.68	12.04	16.51	66800.00
MI	CHARGE_3	4.80	4.01	4.37	250	5.19	3.68	4.31	212	6.63	3.68	4.73	166	6.67	3.34	4.45	150	7.09	3.34	4.55	141	8.08	2.68	4.02	99	32.01	17.39	22.23	84350.00
MI	CHARGE_HIS_2	6.35	5.35	5.81	252	6.22	4.35	5.12	209	6.76	3.34	4.47	148	7.09	3.01	4.23	127	7.69	2.68	3.97	104	8.33	2.68	4.05	96	35.10	17.39	22.72	76200.00
MI	CHARGE_HIS_3	5.70	6.02	5.85	316	7.27	5.35	6.17	220	7.77	5.02	6.10	193	8.05	4.01	5.36	149	8.89	4.01	5.53	135	9.09	4.01	5.57	132	39.38	23.41	28.86	92100.00
MI	HYDROPATHY_3	2.30	2.34	2.32	305	3.06	2.34	2.65	229	3.19	2.01	2.46	188	3.80	2.01	2.63	158	4.03	1.67	2.36	124	4.59	1.67	2.45	109	17.52	10.03	12.49	90600.00
MI	ORIG	3.77	6.35	4.73	504	4.67	4.68	4.67	300	3.72	2.34	2.87	188	4.80	2.01	2.83	125	7.41	2.01	3.16	81	7.69	1.34	2.28	52	26.33	14.88	17.04	97200.00
MI	POLARITY_HIS_4	4.76	6.35	5.44	399	6.07	6.35	6.21	313	6.70	4.68	5.51	209	6.33	3.34	4.38	158	6.25	2.68	3.75	128	6.73	2.34	3.47	104	31.09	21.40	24.30	105950.00
MI	SIZE_2	4.57	5.02	4.78	328	2.82	2.01	2.34	213	2.65	1.67	2.05	189	3.52	1.67	2.27	142	4.00	1.67	2.36	125	3.85	1.34	1.99	104	17.19	10.20	12.40	88500.00
MIP	A1_10	9.45	4.01	5.63	127	10.00	1.67	2.87	50	16.67	1.34	2.48	24	18.75	1.00	1.90	16	0.00	0.00	0.00	4	0.00	0.00	0.00	3	50.14	6.02	10.06	15900.00
MIP	A1_2	11.36	1.67	2.92	44	11.11	1.00	1.84	27	25.00	0.67	1.30	8	28.57	0.67	1.31	7	33.33	0.67	1.31	6	40.00	0.67	1.32	5	123.70	4.18	7.88	7250.00
MIP	A1_3	7.55	1.34	2.27	53	8.33	0.67	1.24	24	6.67	0.33	0.64	15	12.50	0.33	0.65	8	16.67	0.33	0.66	6	0.00	0.00	0.00	4	47.94	2.34	4.32	8150.00
MIP	A1_4	11.00	3.68	5.51	100	18.18	2.01	3.61	33	14.29	0.67	1.28	14	20.00	0.67	1.29	10	33.33	0.67	1.31	6	50.00	0.33	0.66	2	116.30	6.02	10.59	11400.00
MIP	A1_5	7.21	2.68	3.90	111	5.13	0.67	1.18	39	5.00	0.33	0.63	20	14.29	0.33	0.65	7	14.29	0.33	0.65	7	0.00	0.00	0.00	4	42.30	3.01	5.07	13050.00
MIP	A1_6	9.17	3.68	5.25	120	12.50	2.01	3.46	48	14.81	1.34	2.45	27	28.57	1.34	2.56	14	12.50	0.33	0.65	8	20.00	0.33	0.66	5	82.97	7.02	12.07	15950.00
MIP	A1_7	8.06	3.34	4.73	124	9.76	1.34	2.35	41	11.76	0.67	1.27	17	11.11	0.33	0.65	9	20.00	0.33	0.66	5	0.00	0.00	0.00	3	56.66	4.35	7.29	13550.00
MIP	A1_8	8.00	2.68	4.01	100	8.11	1.00	1.79	37	16.67	0.67	1.29	12	20.00	0.67	1.29	10	20.00	0.33	0.66	5	33.33	0.33	0.66	3	85.44	4.18	7.36	11550.00
MIP	A1_9	9.32	3.68	5.28	118	9.09	1.34	2.33	44	12.50	1.00	1.86	24	15.38	0.67	1.28	13	40.00	0.67	1.32	5	33.33	0.33	0.66	3	98.30	5.69	9.76	14650.00
MIP	A2_10	5.59	3.01	3.91	161	6.25	1.34	2.20	64	12.12	1.34	2.41	33	11.76	0.67	1.27	17	0.00	0.00	0.00	10	0.00	0.00	0.00	6	32.93	4.85	7.84	20750.00
MIP	A2_2	1.33	0.33	0.53	75	2.13	0.33	0.58	47	0.00	0.00	0.00	28	0.00	0.00	0.00	15	0.00	0.00	0.00	9	0.00	0.00	0.00	5	2.79	0.50	0.85	13900.00
MIP	A2_3	5.23	2.68	3.54	153	5.97	1.34	2.19	67	8.11	1.00	1.79	37	14.29	1.00	1.88	21	18.75	1.00	1.90	16	30.00	1.00	1.94	10	64.73	6.19	10.49	22250.00
MIP	A2_4	2.68	1.34	1.79	149	4.35	1.00	1.63	69	2.70	0.33	0.60	37	5.88	0.33	0.63	17	9.09	0.33	0.65	11	12.50	0.33	0.65	8	29.62	2.84	4.72	21250.00
MIP	A2_5	3.17	2.01	2.46	189	5.00	1.34	2.11	80	6.67	1.00	1.74	45	8.70	0.67	1.24	23	14.29	0.67	1.28	14	0.00	0.00	0.00	8	36.24	4.68	7.60	26050.00
MIP	A2_6	7.69	4.01	5.27	156	10.00	2.01	3.34	60	13.33	1.34	2.43	30	15.00	1.00	1.88	20	8.33	0.33	0.64	12	0.00	0.00	0.00	6	50.51	6.69	10.94	20300.00
MIP	A2_7	7.36	4.01	5.19	163	7.27	1.34	2.26	55	7.41	0.67	1.23	27	0.00	0.00	0.00	15	0.00	0.00	0.00	12	0.00	0.00	0.00	9	18.36	4.01	6.08	19500.00
MIP	A2_8	5.06	3.01	3.77	178	8.11	2.01	3.22	74	8.82	1.00	1.80	34	9.52	0.67	1.25	21	8.33	0.33	0.64	12	0.00	0.00	0.00	5	37.32	5.52	8.80	23250.00
MIP	A2_9	7.69	4.35	5.56	169	8.70	2.01	3.26	69	9.68	1.00	1.82	31	11.11	0.67	1.26	18	0.00	0.00	0.00	7	0.00	0.00	0.00	3	33.33	5.85	9.12	21100.00
MIP	A3_10	5.66	3.01	3.93	159	6.25	1.34	2.20	64	8.11	1.00	1.79	37	11.76	0.67	1.27	17	12.50	0.33	0.65	8	16.67	0.33	0.66	6	49.79	5.02	8.20	20850.00
MIP	A3_2	2.05	1.00	1.35	146	2.44	0.67	1.05	82	2.38	0.33	0.59	42	3.70	0.33	0.61	27	0.00	0.00	0.00	19	0.00	0.00	0.00	17	9.55	1.84	2.92	25150.00
MIP	A3_3	4.88	2.68	3.46	164	7.27	1.34	2.26	55	11.11	1.00	1.84	27	5.26	0.33	0.63	19	8.33	0.33	0.64	12	16.67	0.33	0.66	6	42.75	4.52	7.43	19800.00
MIP	A3_4	5.56	3.01	3.90	162	7.46	1.67	2.73	67	7.69	0.67	1.23	26	5.56	0.33	0.63	18	14.29	0.33	0.65	7	20.00	0.33	0.66	5	47.77	4.68	7.53	20150.00
MIP	A3_5	6.60	4.35	5.24	197	4.05	1.00	1.61	74	6.45	0.67	1.21	31	12.50	0.67	1.27	16	18.18	0.67	1.29	11	12.50	0.33	0.65	8	50.74	5.35	8.33	23450.00
MIP	A3_6	5.42	3.01	3.87	166	7.25	1.67	2.72	69	8.82	1.00	1.80	34	9.52	0.67	1.25	21	14.29	0.33	0.65	7	0.00	0.00	0.00	4	42.59	5.18	8.36	21600.00
MIP	A3_7	5.45	3.01	3.88	165	7.46	1.67	2.73	67	8.57	1.00	1.80	35	10.00	0.67	1.25	20	9.09	0.33	0.65	11	0.00	0.00	0.00	7	37.85	5.18	8.37	21900.00
MIP	A3_8	6.10	3.34	4.32	164	8.77	1.67	2.81	57	10.00	1.00	1.82	30	11.11	0.67	1.26	18	0.00	0.00	0.00	8	0.00	0.00	0.00	6	32.93	5.02	8.05	19800.00
MIP	A3_9	6.62	3.01	4.14	136	6.35	1.34	2.21	63	7.14	0.67	1.22	28	14.29	0.67	1.28	14	12.50	0.33	0.65	8	0.00	0.00	0.00	3	43.59	4.52	7.43	18250.00
MIP	A4_10	6.55	3.68	4.71	168	8.62	1.67	2.80	58	15.38	1.34	2.46	26	14.29	0.67	1.28	14	0.00	0.00	0.00	8	0.00	0.00	0.00	6	41.56	5.52	8.90	19300.00
MIP	A4_2	7.41	2.01	3.16	81	9.09	1.67	2.82	55	11.43	1.34	2.40	35	11.11	0.67	1.26	18	8.33	0.33	0.64	12	12.50	0.33	0.65	8	49.92	5.18	9.03	16450.00
MIP	A4_3	7.87	3.34	4.69	127	7.32	1.00	1.76	41	8.33	0.67	1.24	24	10.53	0.67	1.26	19	0.00	0.00	0.00	11	0.00	0.00	0.00	8	30.11	4.01	6.61	16250.00
MIP	A4_4	4.65	2.68	3.40	172	5.97	1.34	2.19	67	2.63	0.33	0.59	38	4.76	0.33	0.62	21	6.67	0.33	0.64	15	11.11	0.33	0.65	9	27.91	3.85	6.06	23150.00
MIP	A4_5	4.14	2.34	2.99	169	3.77	0.67	1.14	53	7.69	0.67	1.23	26	5.56	0.33	0.63	18	9.09	0.33	0.65	11	0.00	0.00	0.00	6	28.18	3.18	5.14	19550.00
MIP	A4_6	6.79	3.68	4.77	162	6.56	1.34	2.22	61	11.54	1.00	1.85	26	21.43	1.00	1.92	14	10.00	0.33	0.65	10	0.00	0.00	0.00	7	52.92	5.52	9.02	19550.00
MIP	A4_7	6.79	3.68	4.77	162	7.69	1.67	2.75	65	10.71	1.00	1.83	28	12.50	0.67	1.27	16	11.11	0.33	0.65	9	0.00	0.00	0.00	6	45.41	5.52	8.89	20200.00
MIP	A4_8	4.92	3.01	3.73	183	6.15	1.34	2.20	65	6.25	0.67	1.21	32	13.33	0.67	1.27	15	20.00	0.67	1.29	10	0.00	0.00	0.00	7	48.20	4.85	7.84	21700.00
MIP	A4_9	6.41	3.34	4.40	156	5.66	1.00	1.70	53	6.90	0.67	1.22	29	6.25	0.33	0.63	16	0.00	0.00	0.00	7	0.00	0.00	0.00	6	22.01	3.68	5.76	18600.00
MIP	A5_10	7.28	3.68	4.89	151	6.67	1.34	2.23	60	12.50	1.34	2.42	32	7.14	0.33	0.64	14	0.00	0.00	0.00	9	0.00	0.00	0.00	5	29.95	4.85	7.73	19300.00
MIP	A5_2	7.22	2.34	3.54	97	8.00	1.34	2.29	50	9.09	1.00	1.81	33	6.67	0.33	0.64	15	7.14	0.33	0.64	14	11.11	0.33	0.65	9	40.06	4.35	7.47	16500.00
MIP	A5_3	5.66	3.01	3.93	159	3.77	0.67	1.14	53	4.17	0.33	0.62	24	6.25	0.33	0.63	16	0.00	0.00	0.00	12	0.00	0.00	0.00	7	17.02	2.84	4.36	18800.00
MIP	A5_4	6.98	4.01	5.10	172	6.25	1.34	2.20	64	6.67	0.67	1.22	30	10.53	0.67	1.26	19	0.00	0.00	0.00	7	0.00	0.00	0.00	4	26.93	4.68	7.23	20800.00
MIP	A5_5	8.09	3.68	5.06	136	3.92	0.67	1.14	51	0.00	0.00	0.00	27	0.00	0.00	0.00	12	0.00	0.00	0.00	6	0.00	0.00	0.00	3	7.97	2.51	3.67	16550.00
MIP	A5_6	10.29	4.68	6.44	136	7.55	1.34	2.27	53	15.00	1.00	1.88	20	25.00	1.00	1.93	12	20.00	0.33	0.66	5	25.00	0.33	0.66	4	85.19	6.19	10.29	16000.00
MIP	A5_7	7.63	3.34	4.65	131	9.26	1.67	2.83	54	11.54	1.00	1.85	26	16.67	0.67	1.29	12	0.00	0.00	0.00	4	0.00	0.00	0.00	4	41.28	5.02	8.29	16350.00
MIP	A5_8	5.56	3.01	3.90	162	7.46	1.67	2.73	67	11.76	1.34	2.40	34	11.76	0.67	1.27	17	0.00	0.00	0.00	8	0.00	0.00	0.00	6	33.77	5.18	8.35	21000.00
MIP	A5_9	8.18	4.35	5.68	159	5.97	1.34	2.19	67	7.14	0.67	1.22	28	12.50	0.67	1.27	16	0.00	0.00	0.00	6	0.00	0.00	0.00	4	29.70	4.85	7.52	19850.00
MIP	CHARGE_2	12.50	1.34	2.42	32	13.64	1.00	1.87	22	30.00	1.00	1.94	10	25.00	0.67	1.30	8	33.33	0.33	0.66	3	33.33	0.33	0.66	3	124.89	3.85	7.32	6050.00
MIP	CHARGE_3	20.69	2.01	3.66	29	23.53	1.34	2.53	17	30.00	1.00	1.94	10	20.00	0.33	0.66	5	25.00	0.33	0.66	4	0.00	0.00	0.00	1	108.87	4.01	7.62	5100.00
MIP	CHARGE_HIS_2	10.20	1.67	2.87	49	16.67	1.00	1.89	18	7.14	0.33	0.64	14	12.50	0.33	0.65	8	0.00	0.00	0.00	6	0.00	0.00	0.00	3	41.41	2.51	4.62	7200.00
MIP	CHARGE_HIS_3	15.91	2.34	4.08	44	12.00	1.00	1.85	25	7.69	0.33	0.64	13	0.00	0.00	0.00	5	0.00	0.00	0.00	4	0.00	0.00	0.00	2	27.65	2.51	4.53	7000.00
MIP	HYDROPATHY_3	8.77	1.67	2.81	57	6.25	0.67	1.21	32	11.76	0.67	1.27	17	16.67	0.67	1.29	12	11.11	0.33	0.65	9	16.67	0.33	0.66	6	58.51	3.34	6.14	10150.00
MIP	ORIG	5.81	3.01	3.96	155	7.02	1.34	2.25	57	12.12	1.34	2.41	33	6.25	0.33	0.63	16	0.00	0.00	0.00	10	0.00	0.00	0.00	6	28.29	4.52	7.27	19650.00
MIP	POLARITY_HIS_4	10.75	3.34	5.10	93	5.26	0.67	1.19	38	10.00	0.67	1.25	20	10.00	0.33	0.65	10	14.29	0.33	0.65	7	33.33	0.33	0.66	3	61.59	3.85	6.62	12300.00
MIP	SIZE_2	2.70	0.67	1.07	74	0.00	0.00	0.00	24	0.00	0.00	0.00	22	0.00	0.00	0.00	12	0.00	0.00	0.00	7	0.00	0.00	0.00	4	1.35	0.33	0.54	10400.00
NMI	A1_10	6.58	7.02	6.80	319	7.77	5.02	6.10	193	9.92	4.35	6.05	131	7.69	2.34	3.59	91	6.41	1.67	2.65	78	7.14	1.67	2.71	70	38.66	17.73	23.14	68750.00
NMI	A1_2	5.65	2.34	3.31	124	5.81	1.67	2.60	86	7.94	1.67	2.76	63	8.77	1.67	2.81	57	9.09	1.67	2.82	55	11.36	1.67	2.92	44	40.12	8.70	14.11	34500.00
NMI	A1_3	3.90	2.01	2.65	154	3.51	1.34	1.94	114	4.88	1.34	2.10	82	5.41	1.34	2.14	74	5.80	1.34	2.17	69	7.14	1.34	2.25	56	25.11	7.02	10.81	44400.00
NMI	A1_4	8.11	7.02	7.53	259	9.44	5.69	7.10	180	9.32	3.68	5.28	118	9.28	3.01	4.55	97	10.23	3.01	4.65	88	11.86	2.34	3.91	59	48.26	20.07	27.29	64200.00
NMI	A1_5	5.41	5.69	5.55	314	5.88	3.68	4.53	187	5.80	2.68	3.66	138	6.60	2.34	3.46	106	4.41	1.00	1.63	68	5.56	1.00	1.70	54	28.18	13.04	16.90	68300.00
NMI	A1_6	6.27	6.02	6.14	287	6.25	3.68	4.63	176	7.28	3.68	4.89	151	8.42	2.68	4.06	95	9.59	2.34	3.76	73	9.09	2.01	3.29	66	39.23	16.39	22.06	67150.00
NMI	A1_7	5.38	5.69	5.53	316	5.88	3.68	4.53	187	6.67	3.01	4.15	135	5.21	1.67	2.53	96	5.71	1.34	2.17	70	6.45	1.34	2.22	62	29.39	13.21	17.25	67700.00
NMI	A1_8	5.68	6.69	6.14	352	7.11	5.02	5.88	211	8.22	4.01	5.39	146	8.70	2.68	4.09	92	8.97	2.34	3.71	78	6.35	1.34	2.21	63	39.01	18.06	23.26	73450.00
NMI	A1_9	6.19	6.02	6.10	291	7.14	4.35	5.41	182	8.13	3.34	4.74	123	6.80	2.34	3.48	103	7.95	2.34	3.62	88	9.09	1.67	2.82	55	37.66	16.22	21.71	66900.00
NMI	A2_10	4.74	6.02	5.30	380	5.83	4.01	4.75	206	6.35	2.68	3.76	126	5.00	1.34	2.11	80	4.84	1.00	1.66	62	5.66	1.00	1.70	53	27.21	12.54	15.79	69050.00
NMI	A2_2	4.61	2.34	3.10	152	3.85	1.34	1.99	104	2.70	0.67	1.07	74	3.33	0.67	1.11	60	3.57	0.67	1.13	56	2.70	0.33	0.60	37	17.11	4.68	7.15	38850.00
NMI	A2_3	4.44	4.01	4.22	270	5.26	3.01	3.83	171	5.98	2.34	3.37	117	6.98	2.01	3.12	86	6.25	1.34	2.20	64	7.14	1.34	2.25	56	30.27	11.37	15.75	60100.00
NMI	A2_4	2.84	3.34	3.07	352	2.78	2.01	2.33	216	3.65	1.67	2.29	137	3.12	1.00	1.52	96	3.66	1.00	1.57	82	3.08	0.67	1.10	65	16.17	7.69	9.80	73950.00
NMI	A2_5	4.11	4.35	4.23	316	4.14	2.34	2.99	169	3.28	1.34	1.90	122	3.49	1.00	1.56	86	4.48	1.00	1.64	67	4.92	1.00	1.67	61	19.90	8.36	11.04	63250.00
NMI	A2_6	5.31	6.02	5.64	339	6.98	4.01	5.10	172	7.44	3.01	4.29	121	6.10	1.67	2.62	82	6.06	1.34	2.19	66	7.41	1.34	2.27	54	32.93	13.71	18.15	63750.00
NMI	A2_7	4.57	5.69	5.07	372	6.07	4.35	5.07	214	6.21	3.01	4.05	145	3.85	1.34	1.99	104	5.19	1.34	2.13	77	3.39	0.67	1.12	59	25.30	13.21	16.33	75550.00
NMI	A2_8	4.16	5.35	4.68	385	5.66	4.01	4.70	212	6.57	3.01	4.13	137	6.80	2.34	3.48	103	8.22	2.01	3.23	73	7.02	1.34	2.25	57	32.83	14.72	19.00	74600.00
NMI	A2_9	5.07	6.02	5.50	355	5.91	3.68	4.54	186	4.80	2.01	2.83	125	6.02	1.67	2.62	83	4.55	1.00	1.64	66	5.08	1.00	1.68	59	26.36	11.87	15.22	66700.00
NMI	A3_10	4.91	6.35	5.54	387	5.80	4.01	4.74	207	5.11	2.34	3.21	137	5.75	1.67	2.59	87	4.29	1.00	1.63	70	5.00	1.00	1.67	60	25.89	12.71	15.78	72450.00
NMI	A3_2	2.19	1.34	1.66	183	0.81	0.33	0.47	123	0.91	0.33	0.49	110	1.16	0.33	0.52	86	1.33	0.33	0.53	75	1.35	0.33	0.54	74	5.99	2.17	3.12	52250.00
NMI	A3_3	4.53	4.35	4.44	287	4.89	3.01	3.73	184	5.51	2.34	3.29	127	5.88	1.67	2.60	85	4.55	1.00	1.64	66	4.84	1.00	1.66	62	25.52	10.70	14.31	63650.00
NMI	A3_4	4.48	5.02	4.73	335	5.10	3.34	4.04	196	6.47	3.01	4.11	139	5.10	1.67	2.52	98	5.41	1.34	2.14	74	7.27	1.34	2.26	55	27.96	12.54	16.31	70200.00
NMI	A3_5	5.43	6.69	6.00	368	5.88	4.01	4.77	204	4.41	2.01	2.76	136	6.25	2.01	3.04	96	6.67	1.67	2.67	75	7.58	1.67	2.74	66	29.72	13.88	17.61	72800.00
NMI	A3_6	3.15	3.68	3.40	349	4.81	3.01	3.70	187	3.20	1.34	1.89	125	3.33	1.00	1.54	90	4.84	1.00	1.66	62	5.66	1.00	1.70	53	20.59	8.70	11.34	66500.00
NMI	A3_7	3.87	4.68	4.24	362	5.06	3.01	3.77	178	4.00	1.67	2.36	125	3.37	1.00	1.55	89	4.62	1.00	1.65	65	5.36	1.00	1.69	56	21.65	9.53	12.29	66600.00
NMI	A3_8	4.32	5.35	4.78	370	4.50	3.01	3.61	200	3.91	1.67	2.34	128	4.60	1.34	2.07	87	5.88	1.34	2.18	68	5.08	1.00	1.68	59	23.59	10.54	13.43	69750.00
NMI	A3_9	4.58	5.69	5.07	371	4.78	3.34	3.94	209	4.44	2.01	2.76	135	5.75	1.67	2.59	87	4.23	1.00	1.62	71	4.84	1.00	1.66	62	23.91	11.37	14.28	71850.00
NMI	A4_10	3.92	4.35	4.12	332	5.92	3.34	4.27	169	5.79	2.34	3.33	121	6.10	1.67	2.62	82	4.48	1.00	1.64	67	3.64	0.67	1.13	55	26.05	10.87	14.50	63250.00
NMI	A4_2	4.60	2.68	3.38	174	6.09	2.34	3.38	115	7.29	2.34	3.54	96	8.54	2.34	3.67	82	8.97	2.34	3.71	78	9.09	2.01	3.29	66	37.73	11.71	17.65	49100.00
NMI	A4_3	5.86	5.35	5.59	273	5.56	3.01	3.90	162	5.11	2.34	3.21	137	7.37	2.34	3.55	95	7.14	1.67	2.71	70	6.56	1.34	2.22	61	31.39	12.71	17.29	63100.00
NMI	A4_4	4.31	4.68	4.49	325	2.90	2.01	2.37	207	4.00	2.01	2.67	150	3.20	1.34	1.89	125	3.57	1.00	1.57	84	4.69	1.00	1.65	64	18.17	9.20	11.57	76050.00
NMI	A4_5	3.61	3.34	3.47	277	4.02	2.34	2.96	174	4.41	2.01	2.76	136	6.02	1.67	2.62	83	5.71	1.34	2.17	70	4.62	1.00	1.65	65	24.29	9.53	13.06	63400.00
NMI	A4_6	3.79	4.35	4.05	343	4.33	3.01	3.55	208	4.79	2.34	3.15	146	5.21	1.67	2.53	96	6.06	1.34	2.19	66	7.41	1.34	2.27	54	25.99	11.20	14.58	71450.00
NMI	A4_7	4.58	5.69	5.07	371	4.39	3.01	3.57	205	4.96	2.34	3.18	141	6.17	1.67	2.63	81	6.15	1.34	2.20	65	3.92	0.67	1.14	51	25.93	11.54	14.69	70300.00
NMI	A4_8	4.14	4.68	4.40	338	3.30	2.01	2.49	182	4.51	2.01	2.78	133	4.65	1.34	2.08	86	4.84	1.00	1.66	62	6.00	1.00	1.72	50	22.37	9.20	12.07	65700.00
NMI	A4_9	4.53	5.35	4.91	353	5.06	3.01	3.77	178	4.80	2.01	2.83	125	4.88	1.34	2.10	82	4.62	1.00	1.65	65	3.39	0.67	1.12	59	23.31	10.37	13.36	65600.00
NMI	A5_10	4.42	5.69	4.97	385	6.33	4.68	5.38	221	6.67	3.01	4.15	135	5.88	1.67	2.60	85	6.15	1.34	2.20	65	5.45	1.00	1.69	55	29.97	14.05	17.67	72600.00
NMI	A5_2	5.26	2.34	3.24	133	5.62	1.67	2.58	89	5.95	1.67	2.61	84	5.48	1.34	2.15	73	9.30	1.34	2.34	43	9.30	1.34	2.34	43	33.63	7.86	12.47	37700.00
NMI	A5_3	3.48	2.34	2.80	201	3.62	1.67	2.29	138	3.57	1.34	1.95	112	5.88	1.34	2.18	68	6.90	1.34	2.24	58	7.14	1.34	2.25	56	25.29	7.53	11.18	50450.00
NMI	A5_4	5.59	6.02	5.80	322	5.17	3.01	3.81	174	7.48	2.68	3.94	107	5.71	1.34	2.17	70	6.56	1.34	2.22	61	8.00	1.34	2.29	50	31.72	12.04	16.18	59800.00
NMI	A5_5	4.68	5.69	5.14	363	4.89	3.01	3.73	184	3.48	1.34	1.93	115	4.00	1.00	1.60	75	3.64	0.67	1.13	55	2.17	0.33	0.58	46	19.43	9.03	11.25	63350.00
NMI	A5_6	5.67	6.69	6.13	353	6.08	3.68	4.58	181	4.92	2.01	2.85	122	7.06	2.01	3.12	85	7.41	1.34	2.27	54	8.33	1.34	2.31	48	32.46	13.04	17.05	64250.00
NMI	A5_7	5.33	6.69	5.93	375	6.50	4.35	5.21	200	5.38	2.34	3.26	130	5.88	1.67	2.60	85	8.62	1.67	2.80	58	7.69	1.34	2.28	52	32.90	14.05	17.99	68650.00
NMI	A5_8	4.68	5.69	5.14	363	5.91	3.68	4.54	186	5.93	2.34	3.36	118	3.75	1.00	1.58	80	4.69	1.00	1.65	64	5.36	1.00	1.69	56	25.30	11.37	14.54	65750.00
NMI	A5_9	4.59	5.69	5.08	370	5.21	3.34	4.07	192	6.47	3.01	4.11	139	7.69	2.01	3.18	78	8.93	1.67	2.82	56	6.12	1.00	1.72	49	33.66	13.38	17.59	67450.00
NMI	CHARGE_2	7.14	2.01	3.13	84	8.96	2.01	3.28	67	8.33	1.67	2.79	60	7.14	1.00	1.76	42	8.33	1.00	1.79	36	8.57	1.00	1.80	35	40.62	7.19	12.08	26450.00
NMI	CHARGE_3	8.57	3.01	4.46	105	7.95	2.34	3.62	88	11.11	2.34	3.87	63	10.34	2.01	3.36	58	11.32	2.01	3.41	53	11.11	1.34	2.39	36	50.57	10.87	17.68	33250.00
NMI	CHARGE_HIS_2	6.93	2.34	3.50	101	7.81	1.67	2.75	64	8.62	1.67	2.80	58	8.89	1.34	2.33	45	7.69	1.00	1.78	39	8.33	1.00	1.79	36	40.65	7.36	12.30	27450.00
NMI	CHARGE_HIS_3	8.18	3.01	4.40	110	9.52	2.68	4.18	84	8.96	2.01	3.28	67	10.34	2.01	3.36	58	10.00	1.34	2.36	40	10.26	1.34	2.37	39	48.04	10.20	16.56	32350.00
NMI	HYDROPATHY_3	3.17	2.01	2.46	189	3.73	1.67	2.31	134	5.10	1.67	2.52	98	6.76	1.67	2.68	74	8.06	1.67	2.77	62	10.00	1.67	2.87	50	30.24	8.53	12.94	48750.00
NMI	ORIG	4.44	5.69	4.99	383	6.76	4.68	5.53	207	4.62	2.01	2.80	130	5.75	1.67	2.59	87	4.48	1.00	1.64	67	3.51	0.67	1.12	57	25.58	12.54	15.62	71100.00
NMI	POLARITY_HIS_4	6.10	4.35	5.08	213	6.88	3.68	4.79	160	7.02	2.68	3.87	114	7.87	2.34	3.61	89	9.86	2.34	3.78	71	10.53	2.01	3.37	57	39.93	14.21	20.28	56900.00
NMI	SIZE_2	4.03	1.67	2.36	124	2.04	0.67	1.01	98	2.13	0.67	1.02	94	2.13	0.33	0.58	47	2.22	0.33	0.58	45	2.22	0.33	0.58	45	11.65	3.01	4.66	36850.00
RMI	A1_10	0.00	0.00	0.00	0	0.00	0.00	0.00	0	0.00	0.00	0.00	0	0.00	0.00	0.00	0	0.00	0.00	0.00	0	0.00	0.00	0.00	0	0.00	0.00	0.00	0.00
RMI	A1_2	0.00	0.00	0.00	0	0.00	0.00	0.00	0	0.00	0.00	0.00	0	0.00	0.00	0.00	0	0.00	0.00	0.00	0	0.00	0.00	0.00	0	0.00	0.00	0.00	0.00
RMI	A1_3	0.00	0.00	0.00	0	0.00	0.00	0.00	0	0.00	0.00	0.00	0	0.00	0.00	0.00	0	0.00	0.00	0.00	0	0.00	0.00	0.00	0	0.00	0.00	0.00	0.00
RMI	A1_4	0.00	0.00	0.00	0	0.00	0.00	0.00	0	0.00	0.00	0.00	0	0.00	0.00	0.00	0	0.00	0.00	0.00	0	0.00	0.00	0.00	0	0.00	0.00	0.00	0.00
RMI	A1_5	0.00	0.00	0.00	0	0.00	0.00	0.00	0	0.00	0.00	0.00	0	0.00	0.00	0.00	0	0.00	0.00	0.00	0	0.00	0.00	0.00	0	0.00	0.00	0.00	0.00
RMI	A1_6	0.00	0.00	0.00	0	0.00	0.00	0.00	0	0.00	0.00	0.00	0	0.00	0.00	0.00	0	0.00	0.00	0.00	0	0.00	0.00	0.00	0	0.00	0.00	0.00	0.00
RMI	A1_7	0.00	0.00	0.00	0	0.00	0.00	0.00	0	0.00	0.00	0.00	0	0.00	0.00	0.00	0	0.00	0.00	0.00	0	0.00	0.00	0.00	0	0.00	0.00	0.00	0.00
RMI	A1_8	0.00	0.00	0.00	0	0.00	0.00	0.00	0	0.00	0.00	0.00	0	0.00	0.00	0.00	0	0.00	0.00	0.00	0	0.00	0.00	0.00	0	0.00	0.00	0.00	0.00
RMI	A1_9	0.00	0.00	0.00	0	0.00	0.00	0.00	0	0.00	0.00	0.00	0	0.00	0.00	0.00	0	0.00	0.00	0.00	0	0.00	0.00	0.00	0	0.00	0.00	0.00	0.00
RMI	A2_10	0.00	0.00	0.00	0	0.00	0.00	0.00	0	0.00	0.00	0.00	0	0.00	0.00	0.00	0	0.00	0.00	0.00	0	0.00	0.00	0.00	0	0.00	0.00	0.00	0.00
RMI	A2_2	0.00	0.00	0.00	0	0.00	0.00	0.00	0	0.00	0.00	0.00	0	0.00	0.00	0.00	0	0.00	0.00	0.00	0	0.00	0.00	0.00	0	0.00	0.00	0.00	0.00
RMI	A2_3	0.00	0.00	0.00	0	0.00	0.00	0.00	0	0.00	0.00	0.00	0	0.00	0.00	0.00	0	0.00	0.00	0.00	0	0.00	0.00	0.00	0	0.00	0.00	0.00	0.00
RMI	A2_4	0.00	0.00	0.00	0	0.00	0.00	0.00	0	0.00	0.00	0.00	0	0.00	0.00	0.00	0	0.00	0.00	0.00	0	0.00	0.00	0.00	0	0.00	0.00	0.00	0.00
RMI	A2_5	0.00	0.00	0.00	0	0.00	0.00	0.00	0	0.00	0.00	0.00	0	0.00	0.00	0.00	0	0.00	0.00	0.00	0	0.00	0.00	0.00	0	0.00	0.00	0.00	0.00
RMI	A2_6	0.00	0.00	0.00	0	0.00	0.00	0.00	0	0.00	0.00	0.00	0	0.00	0.00	0.00	0	0.00	0.00	0.00	0	0.00	0.00	0.00	0	0.00	0.00	0.00	0.00
RMI	A2_7	0.00	0.00	0.00	0	0.00	0.00	0.00	0	0.00	0.00	0.00	0	0.00	0.00	0.00	0	0.00	0.00	0.00	0	0.00	0.00	0.00	0	0.00	0.00	0.00	0.00
RMI	A2_8	0.00	0.00	0.00	0	0.00	0.00	0.00	0	0.00	0.00	0.00	0	0.00	0.00	0.00	0	0.00	0.00	0.00	0	0.00	0.00	0.00	0	0.00	0.00	0.00	0.00
RMI	A2_9	0.00	0.00	0.00	0	0.00	0.00	0.00	0	0.00	0.00	0.00	0	0.00	0.00	0.00	0	0.00	0.00	0.00	0	0.00	0.00	0.00	0	0.00	0.00	0.00	0.00
RMI	A3_10	0.00	0.00	0.00	0	0.00	0.00	0.00	0	0.00	0.00	0.00	0	0.00	0.00	0.00	0	0.00	0.00	0.00	0	0.00	0.00	0.00	0	0.00	0.00	0.00	0.00
RMI	A3_2	0.00	0.00	0.00	0	0.00	0.00	0.00	0	0.00	0.00	0.00	0	0.00	0.00	0.00	0	0.00	0.00	0.00	0	0.00	0.00	0.00	0	0.00	0.00	0.00	0.00
RMI	A3_3	0.00	0.00	0.00	0	0.00	0.00	0.00	0	0.00	0.00	0.00	0	0.00	0.00	0.00	0	0.00	0.00	0.00	0	0.00	0.00	0.00	0	0.00	0.00	0.00	0.00
RMI	A3_4	0.00	0.00	0.00	0	0.00	0.00	0.00	0	0.00	0.00	0.00	0	0.00	0.00	0.00	0	0.00	0.00	0.00	0	0.00	0.00	0.00	0	0.00	0.00	0.00	0.00
RMI	A3_5	0.00	0.00	0.00	0	0.00	0.00	0.00	0	0.00	0.00	0.00	0	0.00	0.00	0.00	0	0.00	0.00	0.00	0	0.00	0.00	0.00	0	0.00	0.00	0.00	0.00
RMI	A3_6	0.00	0.00	0.00	0	0.00	0.00	0.00	0	0.00	0.00	0.00	0	0.00	0.00	0.00	0	0.00	0.00	0.00	0	0.00	0.00	0.00	0	0.00	0.00	0.00	0.00
RMI	A3_7	0.00	0.00	0.00	0	0.00	0.00	0.00	0	0.00	0.00	0.00	0	0.00	0.00	0.00	0	0.00	0.00	0.00	0	0.00	0.00	0.00	0	0.00	0.00	0.00	0.00
RMI	A3_8	0.00	0.00	0.00	0	0.00	0.00	0.00	0	0.00	0.00	0.00	0	0.00	0.00	0.00	0	0.00	0.00	0.00	0	0.00	0.00	0.00	0	0.00	0.00	0.00	0.00
RMI	A3_9	0.00	0.00	0.00	0	0.00	0.00	0.00	0	0.00	0.00	0.00	0	0.00	0.00	0.00	0	0.00	0.00	0.00	0	0.00	0.00	0.00	0	0.00	0.00	0.00	0.00
RMI	A4_10	0.00	0.00	0.00	0	0.00	0.00	0.00	0	0.00	0.00	0.00	0	0.00	0.00	0.00	0	0.00	0.00	0.00	0	0.00	0.00	0.00	0	0.00	0.00	0.00	0.00
RMI	A4_2	0.00	0.00	0.00	0	0.00	0.00	0.00	0	0.00	0.00	0.00	0	0.00	0.00	0.00	0	0.00	0.00	0.00	0	0.00	0.00	0.00	0	0.00	0.00	0.00	0.00
RMI	A4_3	0.00	0.00	0.00	0	0.00	0.00	0.00	0	0.00	0.00	0.00	0	0.00	0.00	0.00	0	0.00	0.00	0.00	0	0.00	0.00	0.00	0	0.00	0.00	0.00	0.00
RMI	A4_4	0.00	0.00	0.00	0	0.00	0.00	0.00	0	0.00	0.00	0.00	0	0.00	0.00	0.00	0	0.00	0.00	0.00	0	0.00	0.00	0.00	0	0.00	0.00	0.00	0.00
RMI	A4_5	0.00	0.00	0.00	0	0.00	0.00	0.00	0	0.00	0.00	0.00	0	0.00	0.00	0.00	0	0.00	0.00	0.00	0	0.00	0.00	0.00	0	0.00	0.00	0.00	0.00
RMI	A4_6	0.00	0.00	0.00	0	0.00	0.00	0.00	0	0.00	0.00	0.00	0	0.00	0.00	0.00	0	0.00	0.00	0.00	0	0.00	0.00	0.00	0	0.00	0.00	0.00	0.00
RMI	A4_7	0.00	0.00	0.00	0	0.00	0.00	0.00	0	0.00	0.00	0.00	0	0.00	0.00	0.00	0	0.00	0.00	0.00	0	0.00	0.00	0.00	0	0.00	0.00	0.00	0.00
RMI	A4_8	0.00	0.00	0.00	0	0.00	0.00	0.00	0	0.00	0.00	0.00	0	0.00	0.00	0.00	0	0.00	0.00	0.00	0	0.00	0.00	0.00	0	0.00	0.00	0.00	0.00
RMI	A4_9	0.00	0.00	0.00	0	0.00	0.00	0.00	0	0.00	0.00	0.00	0	0.00	0.00	0.00	0	0.00	0.00	0.00	0	0.00	0.00	0.00	0	0.00	0.00	0.00	0.00
RMI	A5_10	0.00	0.00	0.00	0	0.00	0.00	0.00	0	0.00	0.00	0.00	0	0.00	0.00	0.00	0	0.00	0.00	0.00	0	0.00	0.00	0.00	0	0.00	0.00	0.00	0.00
RMI	A5_2	0.00	0.00	0.00	0	0.00	0.00	0.00	0	0.00	0.00	0.00	0	0.00	0.00	0.00	0	0.00	0.00	0.00	0	0.00	0.00	0.00	0	0.00	0.00	0.00	0.00
RMI	A5_3	0.00	0.00	0.00	0	0.00	0.00	0.00	0	0.00	0.00	0.00	0	0.00	0.00	0.00	0	0.00	0.00	0.00	0	0.00	0.00	0.00	0	0.00	0.00	0.00	0.00
RMI	A5_4	0.00	0.00	0.00	0	0.00	0.00	0.00	0	0.00	0.00	0.00	0	0.00	0.00	0.00	0	0.00	0.00	0.00	0	0.00	0.00	0.00	0	0.00	0.00	0.00	0.00
RMI	A5_5	0.00	0.00	0.00	0	0.00	0.00	0.00	0	0.00	0.00	0.00	0	0.00	0.00	0.00	0	0.00	0.00	0.00	0	0.00	0.00	0.00	0	0.00	0.00	0.00	0.00
RMI	A5_6	0.00	0.00	0.00	0	0.00	0.00	0.00	0	0.00	0.00	0.00	0	0.00	0.00	0.00	0	0.00	0.00	0.00	0	0.00	0.00	0.00	0	0.00	0.00	0.00	0.00
RMI	A5_7	0.00	0.00	0.00	0	0.00	0.00	0.00	0	0.00	0.00	0.00	0	0.00	0.00	0.00	0	0.00	0.00	0.00	0	0.00	0.00	0.00	0	0.00	0.00	0.00	0.00
RMI	A5_8	0.00	0.00	0.00	0	0.00	0.00	0.00	0	0.00	0.00	0.00	0	0.00	0.00	0.00	0	0.00	0.00	0.00	0	0.00	0.00	0.00	0	0.00	0.00	0.00	0.00
RMI	A5_9	0.00	0.00	0.00	0	0.00	0.00	0.00	0	0.00	0.00	0.00	0	0.00	0.00	0.00	0	0.00	0.00	0.00	0	0.00	0.00	0.00	0	0.00	0.00	0.00	0.00
RMI	CHARGE_2	0.00	0.00	0.00	0	0.00	0.00	0.00	0	0.00	0.00	0.00	0	0.00	0.00	0.00	0	0.00	0.00	0.00	0	0.00	0.00	0.00	0	0.00	0.00	0.00	0.00
RMI	CHARGE_3	0.00	0.00	0.00	0	0.00	0.00	0.00	0	0.00	0.00	0.00	0	0.00	0.00	0.00	0	0.00	0.00	0.00	0	0.00	0.00	0.00	0	0.00	0.00	0.00	0.00
RMI	CHARGE_HIS_2	0.00	0.00	0.00	0	0.00	0.00	0.00	0	0.00	0.00	0.00	0	0.00	0.00	0.00	0	0.00	0.00	0.00	0	0.00	0.00	0.00	0	0.00	0.00	0.00	0.00
RMI	CHARGE_HIS_3	0.00	0.00	0.00	0	0.00	0.00	0.00	0	0.00	0.00	0.00	0	0.00	0.00	0.00	0	0.00	0.00	0.00	0	0.00	0.00	0.00	0	0.00	0.00	0.00	0.00
RMI	HYDROPATHY_3	0.00	0.00	0.00	0	0.00	0.00	0.00	0	0.00	0.00	0.00	0	0.00	0.00	0.00	0	0.00	0.00	0.00	0	0.00	0.00	0.00	0	0.00	0.00	0.00	0.00
RMI	ORIG	0.00	0.00	0.00	0	0.00	0.00	0.00	0	0.00	0.00	0.00	0	0.00	0.00	0.00	0	0.00	0.00	0.00	0	0.00	0.00	0.00	0	0.00	0.00	0.00	0.00
RMI	POLARITY_HIS_4	0.00	0.00	0.00	0	0.00	0.00	0.00	0	0.00	0.00	0.00	0	0.00	0.00	0.00	0	0.00	0.00	0.00	0	0.00	0.00	0.00	0	0.00	0.00	0.00	0.00
RMI	SIZE_2	0.00	0.00	0.00	0	0.00	0.00	0.00	0	0.00	0.00	0.00	0	0.00	0.00	0.00	0	0.00	0.00	0.00	0	0.00	0.00	0.00	0	0.00	0.00	0.00	0.00
S4	A1_10	5.08	8.36	6.32	492	4.71	4.68	4.70	297	5.00	3.68	4.24	220	2.10	1.00	1.36	143	2.47	0.67	1.05	81	3.85	0.67	1.14	52	18.74	14.55	15.08	101300.00
S4	A1_2	5.11	6.35	5.66	372	5.04	4.68	4.85	278	4.91	2.68	3.46	163	5.33	2.68	3.56	150	5.22	2.34	3.23	134	5.34	2.34	3.26	131	25.73	16.72	19.57	97650.00
S4	A1_3	3.98	5.02	4.44	377	3.72	2.34	2.87	188	3.49	2.01	2.55	172	3.11	1.67	2.17	161	2.72	1.34	1.79	147	2.96	1.34	1.84	135	16.51	10.54	12.53	92400.00
S4	A1_4	5.06	7.36	5.99	435	5.22	6.35	5.73	364	7.14	5.02	5.89	210	7.03	4.35	5.37	185	6.72	2.68	3.83	119	6.74	2.01	3.09	89	32.01	23.08	25.37	114000.00
S4	A1_5	3.94	7.36	5.13	558	4.11	4.01	4.06	292	4.02	3.01	3.44	224	5.20	3.01	3.81	173	4.44	2.01	2.76	135	5.26	2.01	2.91	114	22.38	16.72	18.10	116000.00
S4	A1_6	3.07	5.02	3.81	488	3.78	3.68	3.73	291	3.69	3.01	3.31	244	5.00	2.68	3.49	160	4.38	2.01	2.75	137	4.96	2.01	2.86	121	20.86	14.88	16.62	113650.00
S4	A1_7	3.47	6.02	4.40	519	3.28	3.68	3.47	335	3.46	2.68	3.02	231	3.94	2.68	3.19	203	4.49	1.34	2.06	89	3.23	0.67	1.11	62	18.53	13.71	14.49	114850.00
S4	A1_8	4.34	7.36	5.46	507	4.46	5.35	4.86	359	4.46	3.34	3.82	224	3.45	1.67	2.25	145	3.74	1.34	1.97	107	5.26	1.00	1.69	57	20.91	15.89	16.48	111700.00
S4	A1_9	4.07	7.02	5.15	516	4.58	4.68	4.63	306	4.55	3.34	3.85	220	4.62	2.68	3.39	173	4.96	2.01	2.86	121	5.62	1.67	2.58	89	23.55	17.06	18.59	112250.00
S4	A2_10	3.86	7.36	5.06	570	3.44	3.34	3.39	291	2.89	1.67	2.12	173	1.04	0.33	0.51	96	1.69	0.33	0.56	59	3.33	0.33	0.61	30	12.66	9.53	9.41	91900.00
S4	A2_2	3.82	6.35	4.77	498	4.41	3.34	3.80	227	3.33	2.01	2.51	180	3.90	2.01	2.65	154	4.35	2.01	2.75	138	2.04	0.67	1.01	98	18.91	12.88	14.59	99700.00
S4	A2_3	3.72	6.69	4.78	537	3.47	3.68	3.57	317	2.83	2.01	2.35	212	2.10	1.00	1.36	143	3.26	1.00	1.53	92	2.94	0.67	1.09	68	14.99	11.37	11.75	106650.00
S4	A2_4	2.36	4.68	3.14	592	2.09	2.34	2.21	335	2.31	1.67	1.94	216	2.00	1.00	1.34	150	0.00	0.00	0.00	67	0.00	0.00	0.00	47	7.59	7.36	7.06	108750.00
S4	A2_5	3.24	5.69	4.13	524	3.01	2.68	2.83	266	3.53	2.01	2.56	170	3.54	1.34	1.94	113	0.00	0.00	0.00	63	0.00	0.00	0.00	33	11.70	8.86	9.40	89050.00
S4	A2_6	3.93	6.69	4.95	509	4.30	4.35	4.33	302	4.88	2.68	3.46	164	5.34	2.34	3.26	131	4.60	1.34	2.07	87	6.12	1.00	1.72	49	24.15	14.55	16.45	96300.00
S4	A2_7	3.53	6.35	4.53	539	4.10	4.01	4.05	293	5.03	2.68	3.49	159	4.96	2.01	2.86	121	3.95	1.00	1.60	76	5.71	0.67	1.20	35	22.65	13.21	14.87	93600.00
S4	A2_8	3.74	7.36	4.96	588	3.79	4.01	3.90	317	3.06	2.01	2.42	196	2.06	0.67	1.01	97	2.44	0.33	0.59	41	0.00	0.00	0.00	24	13.22	10.70	10.40	95700.00
S4	A2_9	3.60	6.69	4.68	555	4.17	4.01	4.09	288	3.70	2.01	2.60	162	2.88	1.00	1.49	104	1.89	0.33	0.57	53	3.70	0.33	0.61	27	16.30	10.87	11.40	89800.00
S4	A3_10	3.84	7.36	5.05	573	3.64	4.01	3.82	330	3.54	2.34	2.82	198	2.97	1.00	1.50	101	5.45	1.00	1.69	55	6.67	0.67	1.22	30	20.85	12.37	12.96	98550.00
S4	A3_2	2.84	3.68	3.21	387	2.97	3.01	2.99	303	2.53	1.67	2.01	198	0.81	0.33	0.47	123	1.00	0.33	0.50	100	1.28	0.33	0.53	78	9.37	7.36	7.85	95650.00
S4	A3_3	2.76	5.02	3.56	544	3.17	3.01	3.09	284	2.29	1.34	1.69	175	2.16	1.00	1.37	139	3.33	0.67	1.11	60	2.00	0.33	0.57	50	13.33	8.70	9.33	95500.00
S4	A3_4	4.13	7.36	5.29	533	2.86	3.01	2.93	315	3.17	2.01	2.46	189	2.56	1.00	1.44	117	2.63	0.67	1.07	76	2.22	0.33	0.58	45	14.40	10.54	10.83	98600.00
S4	A3_5	3.56	6.02	4.47	506	3.87	4.01	3.94	310	3.83	2.34	2.90	183	4.31	1.67	2.41	116	1.35	0.33	0.54	74	2.70	0.33	0.60	37	16.49	11.54	12.32	95450.00
S4	A3_6	3.04	5.35	3.87	527	3.12	3.01	3.07	288	2.35	1.34	1.71	170	0.90	0.33	0.49	111	1.72	0.33	0.56	58	2.78	0.33	0.60	36	11.01	7.86	8.06	90850.00
S4	A3_7	3.79	6.35	4.75	501	3.19	3.01	3.10	282	1.18	0.67	0.85	169	1.64	0.67	0.95	122	2.67	0.67	1.07	75	0.00	0.00	0.00	37	10.58	8.19	8.35	91700.00
S4	A3_8	3.23	6.02	4.21	557	3.22	3.34	3.28	311	2.69	1.67	2.06	186	2.61	1.00	1.45	115	1.54	0.33	0.55	65	4.00	0.33	0.62	25	13.67	9.53	9.75	96800.00
S4	A3_9	3.59	6.69	4.67	557	3.21	3.34	3.27	312	2.02	1.34	1.61	198	2.54	1.00	1.44	118	2.99	0.67	1.09	67	4.65	0.67	1.17	43	14.87	10.03	10.34	99500.00
S4	A4_10	3.62	6.35	4.61	525	3.28	3.68	3.47	335	3.80	2.34	2.90	184	3.26	1.00	1.53	92	3.08	0.67	1.10	65	6.25	0.67	1.21	32	18.36	11.20	11.91	95450.00
S4	A4_2	3.32	4.01	3.64	361	4.35	3.34	3.78	230	3.83	2.34	2.90	183	4.13	1.67	2.38	121	4.46	1.67	2.43	112	4.55	1.67	2.44	110	20.70	11.87	14.54	88150.00
S4	A4_3	4.28	7.02	5.32	491	5.01	5.69	5.33	339	6.63	4.35	5.25	196	7.87	3.34	4.69	127	6.19	2.01	3.03	97	3.95	1.00	1.60	76	29.82	19.40	21.77	104250.00
S4	A4_4	3.40	5.69	4.26	500	2.79	2.68	2.73	287	4.10	2.68	3.24	195	3.11	1.67	2.17	161	4.35	1.00	1.63	69	5.77	1.00	1.71	52	18.93	11.37	12.76	98800.00
S4	A4_5	3.41	5.69	4.27	498	3.90	3.68	3.79	282	4.10	2.68	3.24	195	3.60	1.67	2.28	139	4.17	1.34	2.03	96	5.00	1.00	1.67	60	19.97	12.71	14.30	99100.00
S4	A4_6	3.97	6.35	4.89	478	3.89	3.68	3.78	283	3.68	2.34	2.86	190	2.46	1.00	1.43	122	2.50	0.67	1.06	80	4.65	0.67	1.17	43	16.84	11.20	12.15	93550.00
S4	A4_7	4.12	7.36	5.28	534	4.11	4.01	4.06	292	5.15	3.34	4.06	194	3.36	1.34	1.91	119	2.53	0.67	1.06	79	2.38	0.33	0.59	42	18.41	13.21	14.02	97200.00
S4	A4_8	3.70	6.35	4.67	514	3.55	3.68	3.61	310	2.75	1.67	2.08	182	3.30	1.00	1.54	91	3.39	0.67	1.12	59	3.23	0.33	0.61	31	16.44	10.37	10.99	91450.00
S4	A4_9	3.75	6.35	4.72	506	4.06	4.35	4.20	320	3.96	2.68	3.19	202	2.04	0.67	1.01	98	2.74	0.67	1.08	73	6.90	0.67	1.22	29	18.13	11.87	12.45	96050.00
S4	A5_10	3.62	6.69	4.69	553	3.82	4.01	3.92	314	2.96	1.67	2.14	169	1.94	0.67	1.00	103	1.32	0.33	0.53	76	3.85	0.33	0.62	26	13.77	10.20	10.24	95150.00
S4	A5_2	3.40	4.01	3.68	353	3.67	3.68	3.67	300	4.07	3.01	3.46	221	3.70	1.67	2.30	135	2.68	1.00	1.46	112	3.23	1.00	1.53	93	17.43	11.87	13.50	99100.00
S4	A5_3	3.36	6.02	4.31	536	2.87	2.68	2.77	279	3.47	2.34	2.79	202	3.55	1.67	2.27	141	2.11	0.67	1.02	95	1.49	0.33	0.55	67	14.41	10.54	11.28	101850.00
S4	A5_4	3.24	6.02	4.21	556	3.12	3.34	3.23	321	2.51	1.67	2.01	199	1.64	0.67	0.95	122	1.85	0.33	0.57	54	3.70	0.33	0.61	27	12.59	9.20	9.16	98750.00
S4	A5_5	2.91	5.02	3.69	515	3.75	3.34	3.53	267	2.03	1.34	1.61	197	1.44	0.67	0.91	139	2.17	0.33	0.58	46	3.23	0.33	0.61	31	12.46	8.36	8.79	92200.00
S4	A5_6	3.42	6.35	4.45	555	4.00	3.68	3.83	275	3.59	2.34	2.83	195	1.01	0.33	0.50	99	1.89	0.33	0.57	53	2.70	0.33	0.60	37	13.55	10.03	10.26	91800.00
S4	A5_7	3.63	6.69	4.71	551	3.97	4.01	3.99	302	2.22	1.67	1.91	225	1.18	0.33	0.52	85	1.69	0.33	0.56	59	2.27	0.33	0.58	44	12.02	9.87	9.63	96850.00
S4	A5_8	3.50	6.69	4.60	571	2.91	3.01	2.96	309	2.12	1.67	1.87	236	1.28	0.33	0.53	78	2.22	0.33	0.58	45	3.23	0.33	0.61	31	11.90	8.86	8.54	96900.00
S4	A5_9	3.45	6.02	4.39	521	3.44	3.34	3.39	291	3.31	1.67	2.22	151	2.65	1.00	1.46	113	1.56	0.33	0.55	64	2.63	0.33	0.59	38	14.01	9.53	10.11	89850.00
S4	CHARGE_2	4.33	3.68	3.98	254	4.60	2.68	3.38	174	5.10	2.68	3.51	157	4.62	2.01	2.80	130	5.04	2.01	2.87	119	4.49	1.34	2.06	89	23.76	11.87	15.58	75150.00
S4	CHARGE_3	4.31	3.68	3.97	255	4.67	3.34	3.90	214	4.42	2.68	3.33	181	4.92	2.01	2.85	122	4.63	1.67	2.46	108	4.29	1.00	1.63	70	22.94	12.04	15.34	78750.00
S4	CHARGE_HIS_2	5.21	5.02	5.11	288	4.94	4.01	4.43	243	5.56	2.68	3.61	144	6.56	2.68	3.80	122	5.83	2.01	2.99	103	6.32	2.01	3.05	95	28.64	14.88	18.90	80350.00
S4	CHARGE_HIS_3	4.80	5.35	5.06	333	5.19	4.01	4.53	231	5.80	2.68	3.66	138	6.56	2.68	3.80	122	6.80	2.34	3.48	103	7.14	2.34	3.53	98	30.32	15.55	19.77	80950.00
S4	HYDROPATHY_3	3.68	4.68	4.12	380	2.47	2.01	2.21	243	1.90	1.34	1.57	210	2.12	1.34	1.64	189	2.76	1.34	1.80	145	3.05	1.34	1.86	131	12.62	9.03	10.22	104250.00
S4	ORIG	4.18	7.36	5.33	526	3.31	3.34	3.33	302	2.67	1.67	2.06	187	2.73	1.00	1.47	110	4.00	0.67	1.15	50	5.41	0.67	1.19	37	17.51	10.70	11.26	93050.00
S4	POLARITY_HIS_4	4.63	6.02	5.23	389	5.17	5.02	5.09	290	6.79	5.02	5.77	221	7.04	3.34	4.54	142	8.41	3.01	4.43	107	6.10	1.67	2.62	82	32.78	20.23	23.76	99550.00
S4	SIZE_2	4.24	6.35	5.09	448	4.53	4.68	4.61	309	3.64	2.01	2.59	165	3.85	1.34	1.99	104	3.96	1.34	2.00	101	4.21	1.34	2.03	95	20.20	13.21	14.74	95050.00
S5	A1_10	5.03	8.36	6.28	497	5.50	5.35	5.42	291	5.31	3.68	4.35	207	4.61	2.34	3.10	152	2.83	1.00	1.48	106	1.72	0.33	0.56	58	21.62	16.72	17.78	103350.00
S5	A1_2	5.21	6.35	5.72	365	5.20	5.69	5.43	327	4.58	2.34	3.10	153	5.00	2.34	3.19	140	4.96	2.01	2.86	121	4.96	2.01	2.86	121	24.81	16.56	18.86	98400.00
S5	A1_3	4.64	5.02	4.82	323	4.75	4.68	4.71	295	3.47	1.67	2.26	144	3.65	1.67	2.29	137	3.17	1.34	1.88	126	2.61	1.00	1.45	115	18.67	12.37	14.28	92100.00
S5	A1_4	5.12	7.36	6.04	430	5.28	6.35	5.77	360	7.28	5.02	5.94	206	7.18	4.35	5.42	181	6.78	2.68	3.84	118	6.82	2.01	3.10	88	32.49	23.08	25.53	112400.00
S5	A1_5	4.10	7.02	5.18	512	4.56	4.68	4.62	307	4.68	3.68	4.12	235	4.52	2.34	3.08	155	4.44	2.01	2.76	135	5.22	2.01	2.90	115	22.86	17.22	18.63	114550.00
S5	A1_6	3.16	5.02	3.88	475	3.90	3.68	3.79	282	3.90	3.01	3.40	231	5.06	2.68	3.50	158	4.72	2.01	2.82	127	5.13	2.01	2.88	117	21.73	14.88	16.88	109400.00
S5	A1_7	3.83	7.02	4.95	549	3.53	3.68	3.60	312	2.83	2.34	2.56	247	3.33	2.01	2.51	180	3.64	1.34	1.96	110	4.69	1.00	1.65	64	17.59	13.38	13.93	115550.00
S5	A1_8	3.81	6.69	4.85	525	4.75	5.69	5.18	358	5.03	3.34	4.02	199	5.17	3.01	3.81	174	4.17	1.34	2.03	96	4.82	1.34	2.09	83	23.43	17.39	18.50	113100.00
S5	A1_9	4.21	7.02	5.26	499	4.68	4.68	4.68	299	4.69	3.34	3.91	213	4.35	2.68	3.31	184	4.84	2.01	2.84	124	5.88	2.01	2.99	102	23.61	17.22	18.87	112050.00
S5	A2_10	3.44	6.35	4.46	553	3.99	4.01	4.00	301	3.12	2.01	2.44	192	2.56	1.00	1.44	117	0.00	0.00	0.00	65	0.00	0.00	0.00	37	11.39	10.20	10.12	97000.00
S5	A2_2	3.67	6.02	4.56	490	3.93	3.01	3.41	229	2.82	1.67	2.10	177	3.31	1.67	2.22	151	3.68	1.67	2.30	136	2.02	0.67	1.01	99	16.59	11.37	12.81	98750.00
S5	A2_3	3.69	6.35	4.67	515	3.28	3.34	3.31	305	3.15	2.34	2.69	222	2.50	1.34	1.74	160	3.19	1.00	1.53	94	4.29	1.00	1.63	70	16.11	11.71	12.42	107350.00
S5	A2_4	2.47	4.35	3.15	527	1.97	2.01	1.99	304	2.39	2.01	2.18	251	3.03	1.34	1.86	132	2.61	1.00	1.45	115	0.00	0.00	0.00	47	11.24	8.53	9.05	108900.00
S5	A2_5	3.47	5.69	4.31	490	3.77	3.68	3.72	292	3.78	2.34	2.89	185	4.96	2.01	2.86	121	2.53	0.67	1.06	79	0.00	0.00	0.00	44	16.78	11.54	12.69	94400.00
S5	A2_6	3.94	7.02	5.05	533	4.60	5.35	4.95	348	5.32	3.34	4.11	188	6.19	2.34	3.40	113	6.33	1.67	2.65	79	5.88	1.34	2.18	68	27.35	16.89	18.71	102850.00
S5	A2_7	3.33	6.35	4.37	571	3.69	4.35	3.99	352	4.59	3.01	3.64	196	5.71	2.01	2.97	105	4.88	1.34	2.10	82	3.70	0.67	1.13	54	22.39	14.21	15.45	104750.00
S5	A2_8	3.89	7.02	5.01	540	4.11	4.01	4.06	292	4.39	3.34	3.80	228	4.26	2.01	2.73	141	1.61	0.33	0.55	62	4.17	0.33	0.62	24	18.39	13.38	13.95	100500.00
S5	A2_9	3.70	6.69	4.76	541	4.11	4.35	4.23	316	4.19	2.68	3.27	191	1.02	0.33	0.50	98	1.82	0.33	0.56	55	0.00	0.00	0.00	32	12.99	11.04	10.94	94650.00
S5	A3_10	3.64	6.69	4.72	549	4.33	4.35	4.34	300	4.41	3.01	3.58	204	5.04	2.01	2.87	119	4.11	1.00	1.61	73	8.33	0.67	1.24	24	23.88	14.05	15.38	98250.00
S5	A3_2	2.59	3.01	2.78	348	3.05	2.68	2.85	262	2.18	1.67	1.89	229	1.99	1.00	1.33	151	0.96	0.33	0.50	104	1.23	0.33	0.53	81	10.10	7.36	8.23	96050.00
S5	A3_3	3.19	5.35	4.00	502	3.31	3.01	3.15	272	2.13	1.34	1.64	188	2.42	1.00	1.42	124	2.94	1.00	1.50	102	2.27	0.33	0.58	44	13.53	9.20	10.00	95900.00
S5	A3_4	4.17	7.02	5.23	504	3.31	3.34	3.33	302	3.67	2.68	3.09	218	3.62	1.67	2.29	138	2.60	0.67	1.06	77	4.76	0.67	1.17	42	17.67	12.21	12.98	100800.00
S5	A3_5	3.66	6.35	4.65	519	4.15	4.35	4.25	313	4.05	2.34	2.97	173	4.46	1.67	2.43	112	4.00	1.00	1.60	75	3.23	0.33	0.61	31	20.11	12.71	13.88	94800.00
S5	A3_6	2.95	5.02	3.71	509	2.73	2.68	2.70	293	2.65	1.67	2.05	189	0.85	0.33	0.48	118	0.00	0.00	0.00	55	0.00	0.00	0.00	38	7.70	7.19	7.09	92850.00
S5	A3_7	3.59	6.02	4.49	502	3.07	2.68	2.86	261	2.05	1.34	1.62	195	0.88	0.33	0.48	114	1.72	0.33	0.56	58	1.96	0.33	0.57	51	10.49	7.86	8.05	90450.00
S5	A3_8	3.20	6.02	4.18	562	3.40	3.34	3.37	294	2.86	1.67	2.11	175	0.89	0.33	0.49	112	0.00	0.00	0.00	61	0.00	0.00	0.00	44	8.75	8.36	8.06	94500.00
S5	A3_9	3.56	6.35	4.57	533	4.10	4.01	4.05	293	2.17	1.34	1.66	184	3.57	1.34	1.95	112	3.45	1.00	1.55	87	5.26	0.67	1.19	38	17.70	11.20	12.09	96150.00
S5	A4_10	3.86	6.69	4.90	518	3.26	3.34	3.30	307	2.83	2.01	2.35	212	2.80	1.00	1.48	107	1.69	0.33	0.56	59	2.50	0.33	0.59	40	13.77	10.20	10.43	96400.00
S5	A4_2	3.95	6.02	4.77	456	3.67	3.68	3.67	300	4.42	2.68	3.33	181	3.36	1.34	1.91	119	4.17	1.34	2.03	96	4.40	1.34	2.05	91	19.79	12.71	14.36	96950.00
S5	A4_3	4.46	7.02	5.45	471	5.03	5.35	5.19	318	6.02	4.35	5.05	216	7.56	3.01	4.31	119	6.73	2.34	3.47	104	4.35	1.00	1.63	69	29.75	19.06	21.56	102700.00
S5	A4_4	3.47	6.02	4.41	518	2.96	3.01	2.99	304	2.75	1.67	2.08	182	3.73	1.67	2.31	134	2.75	1.00	1.47	109	1.49	0.33	0.55	67	14.68	10.54	11.32	102150.00
S5	A4_5	3.67	6.35	4.65	518	3.05	3.01	3.03	295	3.35	2.01	2.51	179	3.10	1.34	1.87	129	2.88	1.00	1.49	104	1.67	0.33	0.56	60	15.06	10.70	11.50	99600.00
S5	A4_6	4.01	6.69	5.01	499	3.65	3.34	3.49	274	3.08	2.01	2.43	195	2.84	1.34	1.82	141	2.74	0.67	1.08	73	0.00	0.00	0.00	40	14.31	10.70	11.32	95250.00
S5	A4_7	4.11	7.02	5.19	511	3.75	3.68	3.72	293	3.87	2.34	2.92	181	5.13	2.01	2.88	117	1.49	0.33	0.55	67	1.92	0.33	0.57	52	17.26	12.04	12.94	93950.00
S5	A4_8	3.34	5.69	4.21	509	3.63	3.68	3.65	303	2.78	2.01	2.33	216	1.55	0.67	0.93	129	1.64	0.33	0.56	61	0.00	0.00	0.00	41	11.27	9.53	9.58	98400.00
S5	A4_9	3.82	6.69	4.87	523	4.14	4.35	4.24	314	3.57	2.34	2.83	196	2.33	1.00	1.40	129	0.00	0.00	0.00	70	0.00	0.00	0.00	54	11.95	11.04	10.90	99750.00
S5	A5_10	3.58	6.35	4.58	531	3.18	3.01	3.09	283	3.32	2.34	2.75	211	1.72	0.67	0.96	116	0.00	0.00	0.00	65	0.00	0.00	0.00	51	10.01	9.20	9.09	96600.00
S5	A5_2	3.34	5.35	4.11	479	3.47	3.01	3.23	259	3.90	3.01	3.40	231	4.29	2.34	3.03	163	2.97	1.00	1.50	101	2.44	0.67	1.05	82	17.53	12.37	13.73	103450.00
S5	A5_3	3.38	5.69	4.24	503	3.33	3.34	3.34	300	2.17	1.34	1.66	184	2.96	1.34	1.84	135	3.06	1.00	1.51	98	2.90	0.67	1.09	69	14.67	10.20	11.01	100300.00
S5	A5_4	2.82	5.02	3.61	532	2.99	3.34	3.15	335	4.08	2.68	3.23	196	2.14	1.00	1.37	140	1.06	0.33	0.51	94	0.00	0.00	0.00	57	11.68	9.87	10.07	105950.00
S5	A5_5	2.91	5.02	3.68	516	3.41	3.68	3.54	323	4.00	2.34	2.95	175	2.24	1.00	1.39	134	0.96	0.33	0.50	104	0.00	0.00	0.00	34	12.06	9.87	10.21	101100.00
S5	A5_6	3.50	6.02	4.42	515	4.17	4.35	4.26	312	4.62	2.68	3.39	173	2.42	1.00	1.42	124	0.00	0.00	0.00	64	0.00	0.00	0.00	36	12.96	11.04	11.27	94850.00
S5	A5_7	3.78	6.35	4.74	502	3.97	3.68	3.82	277	3.05	2.01	2.42	197	1.90	1.00	1.31	158	0.00	0.00	0.00	54	0.00	0.00	0.00	40	10.81	9.87	9.92	95700.00
S5	A5_8	3.14	5.69	4.04	542	3.40	3.34	3.37	294	2.48	1.67	2.00	202	1.77	0.67	0.97	113	0.00	0.00	0.00	46	0.00	0.00	0.00	25	9.21	8.53	8.36	93850.00
S5	A5_9	3.68	6.35	4.66	517	3.62	3.34	3.48	276	3.37	2.34	2.76	208	3.00	1.00	1.50	100	2.63	0.67	1.07	76	0.00	0.00	0.00	40	14.46	10.54	11.14	93850.00
S5	CHARGE_2	4.33	3.68	3.98	254	4.60	2.68	3.38	174	5.10	2.68	3.51	157	4.62	2.01	2.80	130	5.04	2.01	2.87	119	4.49	1.34	2.06	89	23.76	11.87	15.58	75150.00
S5	CHARGE_3	4.31	3.68	3.97	255	4.67	3.34	3.90	214	4.42	2.68	3.33	181	4.92	2.01	2.85	122	4.63	1.67	2.46	108	4.29	1.00	1.63	70	22.94	12.04	15.34	78750.00
S5	CHARGE_HIS_2	5.43	5.69	5.56	313	5.13	4.01	4.50	234	5.09	3.68	4.27	216	6.84	2.68	3.85	117	7.55	2.68	3.95	106	7.53	2.34	3.57	93	31.08	17.06	21.13	87600.00
S5	CHARGE_HIS_3	5.07	5.69	5.36	335	5.24	4.01	4.55	229	5.23	2.68	3.54	153	6.45	2.68	3.78	124	7.48	2.68	3.94	107	7.37	2.34	3.55	95	30.62	16.05	20.27	82800.00
S5	HYDROPATHY_3	3.53	4.35	3.90	368	2.56	2.01	2.25	234	2.03	1.34	1.61	197	2.25	1.34	1.68	178	2.60	1.34	1.77	154	3.28	1.34	1.90	122	12.84	8.86	10.21	100800.00
S5	ORIG	3.84	7.36	5.05	573	3.64	3.68	3.66	302	3.09	2.01	2.43	194	0.93	0.33	0.49	107	1.35	0.33	0.54	74	3.57	0.33	0.61	28	12.73	10.20	9.95	97750.00
S5	POLARITY_HIS_4	4.85	6.35	5.50	392	4.96	4.68	4.82	282	6.14	4.68	5.31	228	7.38	3.68	4.91	149	8.00	2.68	4.01	100	8.14	2.34	3.64	86	32.98	20.07	23.62	99800.00
S5	SIZE_2	3.98	6.69	4.99	502	4.61	4.68	4.64	304	3.70	2.01	2.60	162	4.72	1.67	2.47	106	4.08	1.34	2.02	98	4.30	1.34	2.04	93	21.25	13.71	15.25	96750.00
S6	A1_10	4.62	8.70	6.03	563	6.25	6.02	6.13	288	6.52	4.01	4.97	184	5.22	2.34	3.23	134	5.05	1.67	2.51	99	6.02	1.67	2.62	83	28.37	19.23	21.17	102800.00
S6	A1_2	5.11	5.69	5.38	333	5.59	5.35	5.47	286	5.14	3.68	4.29	214	4.96	2.01	2.86	121	5.41	2.01	2.93	111	5.15	1.67	2.53	97	26.23	16.72	19.50	94700.00
S6	A1_3	4.93	5.02	4.98	304	5.05	4.68	4.86	277	3.85	1.67	2.33	130	4.03	1.67	2.36	124	3.48	1.34	1.93	115	3.48	1.34	1.93	115	20.62	12.54	14.94	85550.00
S6	A1_4	5.35	6.69	5.94	374	5.70	6.02	5.85	316	6.25	5.35	5.77	256	8.81	4.68	6.11	159	8.51	4.01	5.45	141	8.77	3.34	4.84	114	36.32	25.08	28.58	111600.00
S6	A1_5	4.42	6.69	5.32	453	4.59	4.68	4.64	305	4.43	3.01	3.59	203	4.40	2.34	3.06	159	5.83	2.34	3.34	120	5.56	2.01	2.95	108	24.24	16.72	18.75	106750.00
S6	A1_6	4.02	5.69	4.71	423	3.67	4.01	3.83	327	4.50	3.01	3.61	200	4.02	2.34	2.96	174	5.98	2.34	3.37	117	6.19	2.01	3.03	97	23.28	15.55	17.64	107800.00
S6	A1_7	3.54	5.69	4.36	480	3.73	3.34	3.53	268	2.82	2.01	2.34	213	2.78	1.67	2.09	180	3.05	1.34	1.86	131	3.25	1.34	1.90	123	15.78	11.87	12.95	109350.00
S6	A1_8	4.33	8.36	5.71	577	5.44	6.02	5.71	331	4.81	3.01	3.70	187	5.96	3.01	4.00	151	6.02	2.68	3.70	133	5.26	1.34	2.13	76	27.02	19.57	21.04	112850.00
S6	A1_9	4.40	7.36	5.51	500	5.13	4.68	4.90	273	4.95	3.68	4.22	222	4.52	2.34	3.08	155	4.35	2.01	2.75	138	6.90	2.01	3.11	87	24.60	17.39	19.26	108150.00
S6	A2_10	4.24	7.02	5.29	495	4.06	4.35	4.20	320	4.47	2.68	3.35	179	3.48	1.34	1.93	115	1.39	0.33	0.54	72	1.85	0.33	0.57	54	16.45	12.37	12.95	96050.00
S6	A2_2	3.44	5.02	4.08	436	4.10	3.68	3.88	268	3.41	2.01	2.53	176	2.84	1.34	1.82	141	3.33	1.34	1.91	120	3.64	1.34	1.96	110	17.22	11.54	13.15	97800.00
S6	A2_3	4.23	6.35	5.08	449	4.17	4.35	4.26	312	4.02	3.01	3.44	224	4.22	2.34	3.01	166	3.28	1.34	1.90	122	3.23	1.00	1.53	93	19.41	14.72	15.91	109500.00
S6	A2_4	2.86	4.35	3.45	455	2.71	3.34	2.99	369	2.31	1.67	1.94	216	2.70	1.67	2.07	185	3.06	1.00	1.51	98	3.37	1.00	1.55	89	13.90	10.37	11.01	114000.00
S6	A2_5	3.35	6.02	4.30	538	3.30	3.34	3.32	303	4.21	3.01	3.51	214	4.24	1.67	2.40	118	4.00	1.00	1.60	75	4.62	1.00	1.65	65	19.72	12.54	13.81	101150.00
S6	A2_6	4.25	7.69	5.48	541	4.82	5.02	4.92	311	5.76	3.68	4.49	191	6.98	3.01	4.21	129	8.22	2.01	3.23	73	9.09	2.01	3.29	66	32.45	18.56	21.22	100750.00
S6	A2_7	3.58	7.02	4.74	587	3.86	4.01	3.93	311	4.76	3.01	3.69	189	5.26	2.34	3.24	133	6.06	1.34	2.19	66	5.77	1.00	1.71	52	24.62	14.72	16.28	101850.00
S6	A2_8	3.84	6.35	4.79	495	4.59	5.02	4.79	327	4.81	3.01	3.70	187	4.93	2.34	3.17	142	4.65	1.34	2.08	86	2.70	0.67	1.07	74	22.25	15.22	16.68	102650.00
S6	A2_9	4.08	7.02	5.16	515	3.54	3.68	3.61	311	4.17	2.68	3.26	192	5.50	2.01	2.94	109	3.45	1.00	1.55	87	0.00	0.00	0.00	44	18.70	12.88	13.94	97850.00
S6	A3_10	3.76	6.69	4.81	532	4.35	4.35	4.35	299	4.37	3.01	3.56	206	5.04	2.01	2.87	119	5.00	1.34	2.11	80	5.77	1.00	1.71	52	23.52	14.55	16.16	99600.00
S6	A3_2	3.53	6.35	4.53	539	1.82	1.34	1.54	220	2.17	1.34	1.66	184	1.81	1.00	1.29	166	0.88	0.33	0.49	113	0.97	0.33	0.50	103	8.93	7.36	7.49	100400.00
S6	A3_3	3.37	5.35	4.13	475	3.44	3.34	3.39	291	3.02	2.01	2.41	199	2.42	1.00	1.42	124	2.80	1.00	1.48	107	4.23	1.00	1.62	71	15.47	10.54	11.57	99400.00
S6	A3_4	3.85	6.69	4.89	519	3.38	3.34	3.36	296	3.64	2.68	3.08	220	4.72	2.01	2.82	127	4.00	1.00	1.60	75	4.00	0.67	1.15	50	19.67	12.71	13.88	100250.00
S6	A3_5	3.90	7.02	5.01	539	4.15	4.35	4.25	313	5.13	3.34	4.05	195	4.88	2.01	2.84	123	5.19	1.34	2.13	77	4.48	1.00	1.64	67	23.54	15.05	16.59	101100.00
S6	A3_6	3.00	5.35	3.84	534	3.36	3.34	3.35	298	2.07	1.34	1.63	193	1.74	0.67	0.97	115	1.56	0.33	0.55	64	0.00	0.00	0.00	54	10.23	8.36	8.41	96400.00
S6	A3_7	3.27	5.35	4.06	490	3.90	3.68	3.79	282	2.45	1.34	1.73	163	2.42	1.00	1.42	124	0.00	0.00	0.00	65	0.00	0.00	0.00	60	10.41	8.70	8.96	90900.00
S6	A3_8	3.25	5.69	4.14	523	3.21	3.34	3.27	312	3.47	2.01	2.54	173	2.97	1.00	1.50	101	1.43	0.33	0.54	70	0.00	0.00	0.00	45	12.70	9.53	9.93	94000.00
S6	A3_9	3.95	7.02	5.05	532	4.40	4.68	4.54	318	4.19	2.68	3.27	191	2.52	1.00	1.44	119	3.90	1.00	1.60	77	3.45	0.67	1.12	58	18.71	13.21	13.92	100000.00
S6	A4_10	3.57	6.02	4.48	504	4.01	4.01	4.01	299	3.21	2.01	2.47	187	3.17	1.34	1.88	126	2.70	0.67	1.07	74	2.17	0.33	0.58	46	15.97	11.20	11.97	96100.00
S6	A4_2	3.94	5.69	4.65	432	3.98	3.34	3.64	251	4.40	2.68	3.33	182	4.69	2.01	2.81	128	4.42	1.67	2.43	113	4.11	1.00	1.61	73	21.51	13.04	15.33	92650.00
S6	A4_3	4.63	7.02	5.58	454	5.57	5.69	5.63	305	6.02	5.02	5.47	249	7.48	3.68	4.93	147	9.78	3.01	4.60	92	8.43	2.34	3.66	83	35.39	22.07	25.26	106150.00
S6	A4_4	3.36	5.02	4.03	446	2.63	2.68	2.65	304	3.24	2.34	2.72	216	2.22	1.00	1.38	135	3.37	1.00	1.55	89	3.70	1.00	1.58	81	15.00	10.03	11.10	100750.00
S6	A4_5	3.80	6.02	4.66	474	3.30	3.34	3.32	303	3.23	2.34	2.71	217	3.10	1.34	1.87	129	2.27	0.67	1.03	88	2.99	0.67	1.09	67	15.29	11.04	11.81	100750.00
S6	A4_6	4.03	7.36	5.21	546	3.89	3.68	3.78	283	3.55	2.01	2.56	169	4.10	1.67	2.38	122	3.23	1.00	1.53	93	3.45	0.67	1.12	58	18.50	12.37	13.41	96900.00
S6	A4_7	4.31	7.36	5.43	511	4.79	4.68	4.74	292	4.52	2.68	3.36	177	4.31	1.67	2.41	116	6.17	1.67	2.63	81	1.82	0.33	0.56	55	22.86	14.55	16.14	94900.00
S6	A4_8	3.48	6.02	4.41	517	3.97	4.01	3.99	302	3.43	2.34	2.78	204	3.85	1.67	2.33	130	2.02	0.67	1.01	99	1.64	0.33	0.56	61	15.83	11.87	12.60	102400.00
S6	A4_9	4.43	7.36	5.53	497	4.05	4.01	4.03	296	4.71	3.01	3.67	191	3.94	1.67	2.35	127	3.30	1.00	1.54	91	1.64	0.33	0.56	61	19.03	13.55	14.63	98400.00
S6	A5_10	3.67	6.02	4.56	490	3.83	4.01	3.92	313	3.09	1.67	2.17	162	3.12	1.34	1.87	128	0.00	0.00	0.00	84	0.00	0.00	0.00	52	11.88	10.03	10.25	95800.00
S6	A5_2	3.34	5.69	4.21	509	4.30	2.68	3.30	186	4.73	2.68	3.42	169	5.03	2.68	3.49	159	4.58	2.34	3.10	153	5.31	2.01	2.91	113	22.97	14.21	16.87	97800.00
S6	A5_3	4.19	5.35	4.70	382	3.67	3.68	3.67	300	2.64	2.01	2.28	227	1.95	1.00	1.32	154	1.92	0.67	0.99	104	2.67	0.67	1.07	75	13.61	10.37	11.16	101350.00
S6	A5_4	3.20	5.02	3.91	469	3.10	3.34	3.22	323	3.10	2.34	2.67	226	4.11	2.01	2.70	146	5.62	1.67	2.58	89	2.67	0.67	1.07	75	18.85	12.21	13.64	105600.00
S6	A5_5	3.09	5.35	3.92	518	2.89	2.68	2.78	277	3.20	2.34	2.70	219	4.63	1.67	2.46	108	4.82	1.34	2.09	83	1.39	0.33	0.54	72	17.77	10.87	12.26	98200.00
S6	A5_6	2.95	5.35	3.80	543	2.90	3.01	2.96	310	4.00	2.68	3.21	200	5.56	2.01	2.95	108	3.95	1.00	1.60	76	1.67	0.33	0.56	60	18.71	11.54	12.89	99550.00
S6	A5_7	3.70	6.35	4.68	513	4.30	4.35	4.33	302	4.91	2.68	3.46	163	4.24	1.67	2.40	118	2.13	0.67	1.02	94	1.22	0.33	0.52	82	18.04	12.71	13.81	97450.00
S6	A5_8	3.80	6.35	4.76	500	3.58	4.01	3.79	335	3.51	2.01	2.55	171	2.38	1.00	1.41	126	0.94	0.33	0.49	106	0.00	0.00	0.00	55	12.32	10.54	10.62	101550.00
S6	A5_9	3.25	6.02	4.22	554	3.47	3.34	3.41	288	4.85	2.68	3.45	165	3.54	1.34	1.94	113	3.90	1.00	1.60	77	2.33	0.33	0.58	43	18.54	11.54	12.80	94150.00
S6	CHARGE_2	4.33	3.68	3.98	254	4.60	2.68	3.38	174	5.10	2.68	3.51	157	4.62	2.01	2.80	130	5.04	2.01	2.87	119	4.49	1.34	2.06	89	23.76	11.87	15.58	75150.00
S6	CHARGE_3	4.31	3.68	3.97	255	4.67	3.34	3.90	214	4.42	2.68	3.33	181	4.92	2.01	2.85	122	4.63	1.67	2.46	108	4.29	1.00	1.63	70	22.94	12.04	15.34	78750.00
S6	CHARGE_HIS_2	5.47	6.02	5.73	329	4.98	3.68	4.23	221	4.59	3.01	3.64	196	5.00	3.01	3.76	180	6.12	2.01	3.02	98	6.74	2.01	3.09	89	26.80	15.72	19.06	90400.00
S6	CHARGE_HIS_3	4.95	5.35	5.14	323	4.67	4.01	4.32	257	4.81	3.01	3.70	187	5.26	2.01	2.91	114	5.83	2.01	2.99	103	6.59	2.01	3.08	91	26.34	14.72	18.02	86800.00
S6	HYDROPATHY_3	4.14	6.02	4.90	435	3.32	2.34	2.75	211	2.65	1.67	2.05	189	2.44	1.34	1.73	164	2.68	1.34	1.79	149	3.48	1.34	1.93	115	14.89	10.37	11.73	98800.00
S6	ORIG	3.82	6.69	4.87	523	4.83	4.68	4.75	290	3.85	2.34	2.91	182	4.42	1.67	2.43	113	1.27	0.33	0.53	79	0.00	0.00	0.00	42	16.28	12.37	13.05	94650.00
S6	POLARITY_HIS_4	4.37	7.02	5.38	481	4.44	3.68	4.02	248	4.55	3.01	3.62	198	5.26	3.01	3.83	171	6.77	3.01	4.17	133	8.05	2.34	3.63	87	27.22	17.39	20.15	103400.00
S6	SIZE_2	4.09	6.35	4.98	464	4.69	4.35	4.51	277	3.27	1.67	2.21	153	3.60	1.67	2.28	139	3.57	1.00	1.57	84	3.70	1.00	1.58	81	19.03	12.37	13.86	92550.00
S7	A1_10	4.72	8.03	5.94	509	5.63	5.69	5.66	302	6.53	4.35	5.22	199	4.80	2.01	2.83	125	3.26	1.00	1.53	92	2.67	0.67	1.07	75	23.91	17.39	18.75	101000.00
S7	A1_2	5.32	5.35	5.33	301	6.20	5.35	5.75	258	5.56	3.68	4.43	198	5.45	2.01	2.93	110	5.94	2.01	3.00	101	6.12	2.01	3.02	98	28.87	16.72	20.28	86650.00
S7	A1_3	4.93	5.02	4.98	304	5.05	4.68	4.86	277	3.85	1.67	2.33	130	4.03	1.67	2.36	124	3.48	1.34	1.93	115	3.48	1.34	1.93	115	20.62	12.54	14.94	85550.00
S7	A1_4	5.45	6.69	6.01	367	5.84	6.02	5.93	308	6.32	5.35	5.80	253	8.70	4.68	6.09	161	8.45	4.01	5.44	142	9.23	4.01	5.59	130	36.65	25.42	29.06	111250.00
S7	A1_5	4.09	6.02	4.87	440	4.07	5.02	4.49	369	5.24	3.34	4.08	191	4.73	2.68	3.42	169	5.45	2.01	2.93	110	6.00	2.01	3.01	100	24.53	17.06	18.86	110900.00
S7	A1_6	4.05	5.69	4.73	420	3.79	4.01	3.90	317	4.50	3.01	3.61	200	4.05	2.34	2.97	173	5.93	2.34	3.36	118	5.94	2.01	3.00	101	23.26	15.55	17.69	106850.00
S7	A1_7	3.83	6.02	4.68	470	4.18	4.01	4.10	287	3.92	2.68	3.18	204	3.35	2.01	2.51	179	3.20	1.34	1.89	125	3.54	1.34	1.94	113	18.34	13.71	14.99	108650.00
S7	A1_8	4.20	7.36	5.35	524	5.14	5.35	5.25	311	5.69	4.68	5.14	246	4.93	2.34	3.17	142	5.26	2.01	2.91	114	6.00	2.01	3.01	100	26.13	19.06	20.64	112500.00
S7	A1_9	4.68	7.69	5.82	491	5.39	5.35	5.37	297	5.61	4.01	4.68	214	5.37	2.68	3.57	149	4.65	2.01	2.80	129	7.50	2.01	3.17	80	27.11	18.90	20.92	107450.00
S7	A2_10	3.85	6.69	4.89	519	3.75	3.68	3.72	293	3.24	2.01	2.48	185	2.59	1.00	1.45	116	2.90	0.67	1.09	69	2.13	0.33	0.58	47	15.47	10.87	11.46	94600.00
S7	A2_2	3.60	4.68	4.07	389	3.94	4.35	4.13	330	4.62	2.68	3.39	173	3.65	1.67	2.29	137	3.45	1.34	1.93	116	4.04	1.34	2.01	99	19.48	13.04	14.78	100000.00
S7	A2_3	4.20	6.02	4.95	429	4.26	4.68	4.46	329	4.23	3.01	3.52	213	4.46	2.34	3.07	157	5.13	2.01	2.88	117	4.44	1.34	2.06	90	22.39	15.72	17.43	107550.00
S7	A2_4	3.10	4.68	3.73	451	2.62	3.01	2.80	344	2.39	1.67	1.97	209	2.82	1.67	2.10	177	3.28	1.34	1.90	122	3.66	1.00	1.57	82	14.49	10.54	11.42	111850.00
S7	A2_5	3.04	5.02	3.79	493	4.15	3.68	3.90	265	4.15	3.01	3.49	217	5.04	2.01	2.87	119	4.71	1.34	2.08	85	3.64	0.67	1.13	55	21.39	12.88	14.80	96000.00
S7	A2_6	3.65	6.35	4.64	520	4.59	4.35	4.47	283	5.29	4.01	4.56	227	6.40	2.68	3.77	125	9.86	2.34	3.78	71	12.50	2.01	3.46	48	34.22	17.56	20.64	99000.00
S7	A2_7	3.47	6.02	4.40	519	3.10	3.01	3.06	290	3.69	2.68	3.10	217	3.03	1.34	1.86	132	3.37	1.00	1.55	89	4.00	0.67	1.15	50	16.93	11.37	12.33	101250.00
S7	A2_8	3.67	6.69	4.74	545	3.46	3.34	3.40	289	3.74	2.34	2.88	187	3.17	1.34	1.88	126	3.16	1.00	1.52	95	5.77	1.00	1.71	52	18.26	11.87	12.91	99550.00
S7	A2_9	3.50	6.35	4.51	543	4.05	4.01	4.03	296	3.41	2.34	2.78	205	4.44	2.01	2.76	135	7.04	1.67	2.70	71	3.39	0.67	1.12	59	22.40	13.55	15.09	100800.00
S7	A3_10	3.14	5.35	3.96	509	4.17	4.68	4.41	336	4.05	2.34	2.97	173	3.65	1.67	2.29	137	4.17	1.00	1.62	72	6.38	1.00	1.73	47	20.79	12.88	14.13	99600.00
S7	A3_2	3.57	5.69	4.39	476	2.48	1.67	2.00	202	2.44	1.34	1.73	164	2.74	1.34	1.80	146	2.17	1.00	1.37	138	1.06	0.33	0.51	94	12.15	8.36	9.34	93500.00
S7	A3_3	3.57	5.35	4.28	448	3.19	3.68	3.42	345	4.50	3.01	3.61	200	2.84	1.34	1.82	141	3.06	1.00	1.51	98	3.41	1.00	1.55	88	17.08	12.21	13.27	105200.00
S7	A3_4	3.87	6.35	4.81	491	4.25	4.35	4.30	306	3.41	2.34	2.78	205	4.19	2.34	3.00	167	5.49	1.67	2.56	91	5.45	1.00	1.69	55	22.01	14.38	15.90	104200.00
S7	A3_5	4.23	7.36	5.37	520	4.36	4.35	4.36	298	5.19	3.68	4.31	212	5.65	2.34	3.31	124	5.26	1.34	2.13	76	7.14	1.34	2.25	56	26.15	16.05	17.92	99800.00
S7	A3_6	2.68	4.68	3.41	522	2.86	2.68	2.76	280	2.54	1.67	2.02	197	1.87	0.67	0.99	107	1.25	0.33	0.53	80	2.22	0.33	0.58	45	10.97	7.86	8.29	94750.00
S7	A3_7	2.86	4.68	3.55	490	3.41	3.01	3.20	264	2.99	2.01	2.40	201	1.89	0.67	0.99	106	1.09	0.33	0.51	92	0.00	0.00	0.00	45	10.80	8.36	8.87	93050.00
S7	A3_8	3.12	5.35	3.94	513	2.96	3.01	2.99	304	3.37	2.01	2.52	178	2.50	1.00	1.43	120	2.86	0.67	1.08	70	0.00	0.00	0.00	49	13.25	9.36	9.99	95300.00
S7	A3_9	3.49	6.35	4.50	545	4.39	4.68	4.53	319	3.91	2.34	2.93	179	1.90	0.67	0.99	105	2.27	0.67	1.03	88	3.92	0.67	1.14	51	16.18	11.87	12.31	98900.00
S7	A4_10	3.54	6.35	4.55	536	4.20	4.01	4.10	286	2.76	1.67	2.08	181	2.99	1.34	1.85	134	2.27	0.67	1.03	88	2.04	0.33	0.57	49	15.01	11.04	11.63	98150.00
S7	A4_2	3.94	5.69	4.65	432	3.98	3.34	3.64	251	4.40	2.68	3.33	182	4.69	2.01	2.81	128	4.42	1.67	2.43	113	4.11	1.00	1.61	73	21.51	13.04	15.33	92650.00
S7	A4_3	5.02	7.02	5.86	418	5.43	5.69	5.56	313	6.36	5.02	5.61	236	7.23	4.01	5.16	166	9.43	3.34	4.94	106	8.97	2.34	3.71	78	35.45	22.74	26.05	106900.00
S7	A4_4	3.96	5.69	4.67	429	2.68	2.68	2.68	298	3.48	2.34	2.80	201	2.96	1.34	1.84	135	2.02	0.67	1.01	99	2.70	0.67	1.07	74	14.48	10.20	11.20	98450.00
S7	A4_5	4.19	6.35	5.05	453	3.36	3.34	3.35	298	3.33	2.34	2.75	210	3.08	1.34	1.86	130	3.16	1.00	1.52	95	1.69	0.33	0.56	59	15.87	11.37	12.29	98900.00
S7	A4_6	3.86	6.69	4.90	518	4.44	4.01	4.22	270	3.68	2.34	2.86	190	3.51	1.34	1.94	114	3.23	1.00	1.53	93	2.74	0.67	1.08	73	18.16	12.37	13.53	96250.00
S7	A4_7	4.55	8.03	5.80	528	4.18	4.01	4.10	287	3.45	2.01	2.54	174	3.36	1.34	1.91	119	2.60	0.67	1.06	77	3.33	0.67	1.11	60	17.53	12.37	13.07	95100.00
S7	A4_8	3.11	5.02	3.84	483	3.50	3.34	3.42	286	3.59	2.34	2.83	195	2.99	1.34	1.85	134	1.94	0.67	1.00	103	1.75	0.33	0.56	57	14.44	10.37	11.29	98800.00
S7	A4_9	4.28	7.69	5.50	538	3.65	3.68	3.67	301	3.66	2.34	2.86	191	3.79	1.67	2.32	132	2.35	0.67	1.04	85	1.72	0.33	0.56	58	16.46	12.37	12.91	100700.00
S7	A5_10	4.07	7.36	5.24	541	3.34	3.34	3.34	299	2.96	1.67	2.14	169	2.86	1.00	1.49	105	2.33	0.67	1.04	86	0.00	0.00	0.00	54	13.52	10.37	10.62	95650.00
S7	A5_2	3.42	5.02	4.07	439	4.24	4.01	4.12	283	4.90	2.34	3.17	143	5.30	2.34	3.25	132	5.47	2.34	3.28	128	5.47	2.34	3.28	128	24.35	14.72	17.49	96950.00
S7	A5_3	4.31	5.35	4.78	371	3.40	3.34	3.37	294	2.99	2.34	2.63	234	3.07	1.67	2.16	163	1.85	0.67	0.98	108	2.82	0.67	1.08	71	14.88	11.04	12.08	102000.00
S7	A5_4	3.18	5.02	3.90	471	3.49	3.68	3.58	315	2.82	2.01	2.34	213	3.47	2.01	2.54	173	5.05	1.67	2.51	99	4.00	1.00	1.60	75	18.42	12.37	13.73	107300.00
S7	A5_5	3.14	5.35	3.96	509	3.38	3.34	3.36	296	3.38	2.34	2.77	207	4.61	2.34	3.10	152	5.63	1.34	2.16	71	6.56	1.34	2.22	61	21.85	12.71	14.49	101100.00
S7	A5_6	3.22	5.69	4.11	528	3.58	3.68	3.63	307	4.57	3.01	3.63	197	5.83	2.34	3.34	120	5.88	1.34	2.18	68	5.26	1.00	1.69	57	24.11	13.71	15.68	98450.00
S7	A5_7	3.71	6.69	4.77	539	3.74	3.68	3.71	294	4.02	2.68	3.21	199	3.74	1.34	1.97	107	3.90	1.00	1.60	77	1.64	0.33	0.56	61	18.07	12.21	13.15	97700.00
S7	A5_8	3.93	7.02	5.04	534	3.13	3.34	3.24	319	3.33	2.01	2.51	180	1.77	0.67	0.97	113	1.41	0.33	0.54	71	0.00	0.00	0.00	67	11.61	9.87	9.77	98350.00
S7	A5_9	3.63	6.69	4.71	551	3.97	4.01	3.99	302	4.57	2.68	3.38	175	3.77	1.34	1.98	106	3.49	1.00	1.56	86	5.13	0.67	1.18	39	20.19	12.71	13.85	96400.00
S7	CHARGE_2	4.31	3.34	3.77	232	4.24	2.34	3.02	165	4.86	2.34	3.16	144	5.56	2.34	3.29	126	4.72	1.67	2.47	106	4.90	1.67	2.49	102	23.98	11.20	15.07	70800.00
S7	CHARGE_3	4.13	3.34	3.70	242	4.48	3.01	3.60	201	5.06	3.01	3.77	178	5.79	2.34	3.33	121	5.77	2.01	2.98	104	5.26	1.67	2.54	95	25.79	12.88	16.80	77250.00
S7	CHARGE_HIS_2	5.70	5.69	5.70	298	5.85	4.01	4.76	205	5.23	3.01	3.82	172	4.43	2.34	3.06	158	4.67	2.34	3.12	150	6.67	1.67	2.67	75	26.37	15.38	18.95	87150.00
S7	CHARGE_HIS_3	4.69	5.02	4.85	320	5.69	4.68	5.14	246	4.90	3.34	3.98	204	5.16	2.68	3.52	155	5.68	1.67	2.58	88	6.17	1.67	2.63	81	26.87	15.72	18.96	89350.00
S7	HYDROPATHY_3	4.21	5.69	4.84	404	2.94	2.01	2.39	204	2.35	1.34	1.71	170	2.56	1.34	1.76	156	2.96	1.34	1.84	135	3.31	1.34	1.90	121	14.58	9.53	11.06	92750.00
S7	ORIG	3.94	7.02	5.05	533	3.85	4.01	3.93	312	2.78	1.67	2.09	180	3.36	1.34	1.91	119	3.08	0.67	1.10	65	0.00	0.00	0.00	45	15.03	11.20	11.55	96500.00
S7	POLARITY_HIS_4	3.68	6.02	4.57	489	4.68	3.68	4.12	235	4.23	2.68	3.28	189	4.43	2.34	3.06	158	5.19	2.34	3.23	135	6.54	2.34	3.45	107	23.64	15.22	17.70	101500.00
S7	SIZE_2	4.25	6.02	4.98	424	4.76	4.01	4.36	252	4.55	3.68	4.07	242	3.31	1.34	1.90	121	3.51	1.34	1.94	114	4.35	1.00	1.63	69	20.42	13.88	15.57	97550.00
S8	A1_10	5.30	7.69	6.28	434	6.17	6.35	6.26	308	5.69	4.01	4.71	211	7.80	3.68	5.00	141	7.62	2.68	3.96	105	6.45	1.34	2.22	62	33.15	21.24	24.17	101300.00
S8	A1_2	4.53	3.68	4.06	243	5.21	3.68	4.31	211	5.56	3.34	4.18	180	5.56	3.34	4.18	180	5.15	2.34	3.22	136	7.04	1.67	2.70	71	27.26	15.38	19.26	86400.00
S8	A1_3	4.26	4.01	4.13	282	4.44	3.34	3.82	225	4.55	3.34	3.85	220	4.72	1.67	2.47	106	4.08	1.34	2.02	98	4.30	1.34	2.04	93	22.07	12.37	15.24	83650.00
S8	A1_4	5.41	8.03	6.46	444	6.75	5.69	6.17	252	7.83	5.69	6.59	217	8.04	5.35	6.43	199	10.20	5.02	6.73	147	12.38	4.35	6.44	105	41.72	27.93	32.36	108950.00
S8	A1_5	4.05	5.35	4.61	395	5.43	4.68	5.03	258	5.88	4.35	5.00	221	5.59	3.34	4.18	179	6.87	3.01	4.19	131	6.19	2.01	3.03	97	28.88	19.06	22.22	103500.00
S8	A1_6	4.23	5.02	4.59	355	5.05	4.68	4.86	277	5.43	4.01	4.62	221	7.04	3.34	4.54	142	8.11	3.01	4.39	111	5.94	2.01	3.00	101	30.72	18.56	22.20	97900.00
S8	A1_7	4.35	5.69	4.93	391	4.71	4.68	4.70	297	5.56	4.35	4.88	234	5.51	2.34	3.29	127	5.71	2.01	2.97	105	4.49	1.34	2.06	89	25.92	16.89	19.33	100300.00
S8	A1_8	5.08	7.02	5.90	413	5.77	6.02	5.89	312	5.68	4.35	4.92	229	7.19	4.01	5.15	167	8.27	3.68	5.09	133	9.76	2.68	4.20	82	34.32	22.91	26.11	108850.00
S8	A1_9	5.71	7.69	6.55	403	6.33	6.69	6.50	316	7.21	5.02	5.92	208	7.19	3.34	4.57	139	7.69	3.01	4.33	117	8.05	2.34	3.63	87	35.30	23.08	26.40	102500.00
S8	A2_10	4.30	7.02	5.34	488	5.61	5.69	5.65	303	5.85	3.34	4.26	171	5.93	2.68	3.69	135	4.76	1.34	2.09	84	5.56	1.00	1.70	54	27.08	17.06	19.20	96400.00
S8	A2_2	4.40	4.68	4.54	318	4.69	4.01	4.32	256	4.87	3.68	4.19	226	4.65	3.34	3.89	215	5.83	2.34	3.34	120	6.90	2.01	3.11	87	25.69	16.72	19.57	101950.00
S8	A2_3	4.29	6.69	5.23	466	4.64	4.35	4.49	280	5.66	4.01	4.70	212	5.52	3.34	4.17	181	5.26	2.01	2.91	114	5.15	1.67	2.53	97	25.81	17.89	20.14	106850.00
S8	A2_4	3.77	6.35	4.73	504	3.46	3.34	3.40	289	2.96	2.01	2.39	203	3.47	2.01	2.54	173	3.92	1.34	2.00	102	4.44	1.34	2.06	90	17.91	12.54	13.72	106400.00
S8	A2_5	3.76	5.35	4.41	426	4.17	4.01	4.09	288	4.76	2.68	3.43	168	5.22	2.34	3.23	134	4.31	1.67	2.41	116	5.26	1.34	2.13	76	22.97	14.05	16.43	95700.00
S8	A2_6	4.38	6.69	5.29	457	5.30	5.35	5.32	302	6.44	4.35	5.19	202	7.46	3.34	4.62	134	8.93	3.34	4.87	112	9.09	2.01	3.29	66	34.86	20.74	24.29	101150.00
S8	A2_7	3.64	5.69	4.44	467	4.58	4.68	4.63	306	5.80	4.01	4.74	207	4.69	2.01	2.81	128	5.32	1.67	2.54	94	3.08	0.67	1.10	65	23.74	15.55	17.49	100100.00
S8	A2_8	4.03	6.35	4.93	472	5.50	6.02	5.75	327	4.97	3.01	3.75	181	6.15	2.68	3.73	130	6.74	2.01	3.09	89	5.08	1.00	1.68	59	27.93	17.39	19.63	99250.00
S8	A2_9	4.04	6.35	4.94	470	5.21	5.35	5.28	307	5.29	3.01	3.84	170	6.11	2.68	3.72	131	3.75	1.00	1.58	80	4.69	1.00	1.65	64	24.73	15.72	17.72	95500.00
S8	A3_10	5.06	8.36	6.31	494	5.03	5.35	5.19	318	6.13	4.35	5.09	212	6.67	3.01	4.15	135	5.81	1.67	2.60	86	8.77	1.67	2.81	57	30.56	19.40	21.58	102650.00
S8	A3_2	3.93	5.69	4.64	433	3.59	4.35	3.93	362	2.05	1.00	1.35	146	2.40	1.00	1.42	125	2.78	1.00	1.47	108	2.00	0.67	1.00	100	13.79	10.54	10.99	100750.00
S8	A3_3	3.77	5.02	4.30	398	4.42	4.35	4.38	294	4.85	3.68	4.18	227	6.72	3.01	4.16	134	5.83	2.01	2.99	103	5.13	1.34	2.12	78	26.26	16.22	18.92	99600.00
S8	A3_4	3.64	5.69	4.44	467	4.46	4.68	4.57	314	6.47	4.35	5.20	201	6.43	3.01	4.10	140	7.29	2.34	3.54	96	8.64	2.34	3.68	81	30.79	18.39	21.47	102500.00
S8	A3_5	4.87	7.36	5.86	452	5.30	5.69	5.48	321	6.63	4.35	5.25	196	7.59	4.01	5.25	158	6.48	2.34	3.44	108	6.78	1.34	2.23	59	31.83	20.74	23.47	103850.00
S8	A3_6	3.06	4.68	3.70	458	3.63	3.68	3.65	303	4.57	3.01	3.63	197	4.96	2.01	2.86	121	5.26	1.67	2.54	95	3.33	0.67	1.11	60	21.62	13.04	15.09	97500.00
S8	A3_7	3.53	5.35	4.26	453	4.17	4.01	4.09	288	4.71	3.01	3.67	191	3.91	1.67	2.34	128	4.04	1.34	2.01	99	3.23	0.67	1.11	62	20.20	13.04	14.80	96350.00
S8	A3_8	3.56	5.35	4.28	449	5.08	5.02	5.05	295	4.86	3.01	3.72	185	5.04	2.34	3.20	139	4.30	1.34	2.04	93	5.36	1.00	1.69	56	23.75	14.88	16.99	96450.00
S8	A3_9	4.41	7.02	5.42	476	4.73	5.35	5.02	338	6.19	4.01	4.87	194	6.38	3.01	4.09	141	6.90	2.01	3.11	87	8.77	1.67	2.81	57	30.79	18.73	21.21	102650.00
S8	A4_10	4.39	6.69	5.30	456	4.79	5.02	4.90	313	5.26	3.34	4.09	190	5.04	2.01	2.87	119	3.66	1.00	1.57	82	3.51	0.67	1.12	57	22.70	15.05	16.65	96050.00
S8	A4_2	4.07	5.35	4.62	393	4.04	3.01	3.45	223	4.21	3.01	3.51	214	5.97	2.68	3.70	134	5.61	2.01	2.96	107	4.90	1.67	2.49	102	24.31	14.21	17.17	92550.00
S8	A4_3	5.02	7.69	6.08	458	5.69	5.69	5.69	299	7.02	5.35	6.07	228	7.91	4.68	5.88	177	9.22	4.35	5.91	141	10.75	3.34	5.10	93	37.72	25.59	29.14	112050.00
S8	A4_4	4.20	5.69	4.83	405	4.11	4.01	4.06	292	2.97	2.01	2.40	202	4.11	2.01	2.70	146	4.39	1.67	2.42	114	2.74	0.67	1.08	73	19.04	12.88	14.53	99300.00
S8	A4_5	5.07	7.36	6.00	434	5.50	5.35	5.42	291	4.27	3.01	3.53	211	4.44	2.01	2.76	135	4.46	1.67	2.43	112	6.25	1.67	2.64	80	24.33	16.56	18.47	100600.00
S8	A4_6	4.62	6.69	5.46	433	5.18	5.35	5.26	309	5.86	4.35	4.99	222	5.56	2.34	3.29	126	4.26	1.34	2.04	94	4.76	1.00	1.66	63	25.54	17.22	19.14	99900.00
S8	A4_7	4.69	7.36	5.73	469	6.50	7.02	6.75	323	5.88	4.01	4.77	204	5.19	2.34	3.23	135	6.25	1.67	2.64	80	5.36	1.00	1.69	56	28.84	19.23	21.10	100450.00
S8	A4_8	3.91	5.35	4.52	409	3.91	3.68	3.79	281	4.71	2.68	3.41	170	5.67	2.68	3.64	141	6.67	2.01	3.08	90	5.48	1.34	2.15	73	25.66	14.38	17.26	92300.00
S8	A4_9	4.50	7.02	5.48	467	5.62	6.35	5.97	338	5.41	3.34	4.13	185	4.03	1.67	2.36	124	4.30	1.34	2.04	93	4.69	1.00	1.65	64	23.95	16.72	18.07	100550.00
S8	A5_10	4.26	6.69	5.21	469	5.14	5.35	5.25	311	5.32	3.34	4.11	188	4.96	2.34	3.18	141	4.94	1.34	2.11	81	4.00	0.67	1.15	50	24.50	16.05	17.82	98050.00
S8	A5_2	3.43	4.68	3.96	408	3.65	4.01	3.82	329	3.83	4.01	3.92	313	5.61	2.01	2.96	107	6.19	2.01	3.03	97	6.59	2.01	3.08	91	24.29	15.38	17.25	109550.00
S8	A5_3	3.36	6.35	4.39	566	4.56	3.68	4.07	241	4.08	2.68	3.23	196	4.09	2.34	2.98	171	2.90	1.34	1.83	138	3.09	1.00	1.52	97	18.86	13.71	15.07	107750.00
S8	A5_4	4.01	6.02	4.81	449	4.44	4.35	4.39	293	5.07	3.68	4.26	217	5.23	2.68	3.54	153	4.90	1.67	2.49	102	5.75	1.67	2.59	87	24.51	16.22	18.39	103300.00
S8	A5_5	3.92	5.35	4.53	408	3.83	4.01	3.92	313	4.37	3.34	3.79	229	4.38	2.01	2.75	137	5.56	2.01	2.95	108	4.71	1.34	2.08	85	22.45	14.72	16.71	103350.00
S8	A5_6	4.10	5.69	4.76	415	4.61	4.68	4.64	304	4.29	3.01	3.54	210	4.86	2.34	3.16	144	6.67	2.34	3.47	105	5.48	1.34	2.15	73	25.21	15.89	18.26	100700.00
S8	A5_7	4.31	6.35	5.14	441	5.64	6.02	5.83	319	6.67	4.68	5.50	210	5.84	2.68	3.67	137	6.06	2.01	3.02	99	6.25	1.34	2.20	64	29.49	19.23	21.68	101750.00
S8	A5_8	4.55	7.02	5.52	462	4.98	5.02	5.00	301	4.55	3.01	3.62	198	6.12	3.01	4.04	147	4.05	1.00	1.61	74	2.00	0.33	0.57	50	22.98	15.72	17.31	97600.00
S8	A5_9	3.66	5.69	4.45	465	4.67	5.02	4.84	321	4.44	2.68	3.34	180	6.11	2.68	3.72	131	4.55	1.34	2.07	88	3.45	0.67	1.12	58	23.32	14.88	16.75	98150.00
S8	CHARGE_2	4.52	3.01	3.61	199	5.20	3.01	3.81	173	4.94	2.68	3.47	162	4.59	1.67	2.45	109	4.81	1.67	2.48	104	5.43	1.67	2.56	92	24.51	11.37	15.30	69350.00
S8	CHARGE_3	4.49	3.68	4.04	245	4.69	3.01	3.67	192	5.00	2.68	3.49	160	4.93	2.34	3.17	142	5.60	2.34	3.30	125	7.32	2.01	3.15	82	26.12	13.21	17.23	78250.00
S8	CHARGE_HIS_2	6.20	5.02	5.55	242	6.54	4.68	5.46	214	7.10	3.68	4.85	155	6.30	2.68	3.76	127	5.98	2.34	3.37	117	6.03	2.34	3.37	116	32.04	17.06	21.88	79200.00
S8	CHARGE_HIS_3	5.86	5.69	5.77	290	5.80	4.35	4.97	224	5.91	3.68	4.54	186	5.73	3.01	3.95	157	6.90	2.68	3.86	116	6.25	2.34	3.41	112	30.40	17.73	21.90	88400.00
S8	HYDROPATHY_3	4.35	5.02	4.66	345	4.33	4.01	4.17	277	3.54	2.34	2.82	198	3.68	1.67	2.30	136	3.42	1.34	1.92	117	3.92	1.34	2.00	102	19.10	12.54	14.53	95150.00
S8	ORIG	4.24	7.02	5.29	495	4.85	5.02	4.93	309	5.32	3.34	4.11	188	4.00	1.67	2.36	125	3.95	1.00	1.60	76	3.64	0.67	1.13	55	22.06	14.88	16.21	97300.00
S8	POLARITY_HIS_4	4.05	6.02	4.85	444	4.28	4.35	4.31	304	5.39	3.01	3.86	167	5.97	2.68	3.70	134	6.25	2.34	3.41	112	6.73	2.34	3.47	104	27.28	16.56	19.44	99100.00
S8	SIZE_2	4.58	5.69	5.07	371	4.80	5.69	5.21	354	5.26	3.68	4.33	209	4.88	3.34	3.97	205	4.21	1.34	2.03	95	4.26	1.34	2.04	94	23.57	17.56	19.09	109550.00
S9	A1_10	4.26	6.69	5.20	470	6.27	6.02	6.14	287	8.14	4.68	5.94	172	9.09	3.68	5.24	121	9.78	3.01	4.60	92	9.88	2.68	4.21	81	40.35	22.07	26.64	94750.00
S9	A1_2	4.55	3.34	3.85	220	3.89	2.34	2.92	180	4.24	2.34	3.02	165	4.61	2.34	3.10	152	4.76	2.01	2.82	126	5.13	2.01	2.88	117	22.34	11.71	15.24	79150.00
S9	A1_3	4.02	3.34	3.65	249	4.00	2.68	3.21	200	3.76	2.34	2.89	186	4.14	2.34	2.99	169	4.14	2.01	2.70	145	4.51	2.01	2.78	133	20.31	12.04	15.00	89100.00
S9	A1_4	4.20	5.69	4.83	405	4.49	5.02	4.74	334	5.98	5.02	5.45	251	6.64	4.68	5.49	211	6.90	2.68	3.86	116	8.33	2.34	3.66	84	30.26	21.40	23.78	115650.00
S9	A1_5	3.56	5.35	4.27	450	3.43	3.68	3.55	321	4.13	3.34	3.70	242	4.86	2.34	3.16	144	5.94	2.01	3.00	101	5.00	1.34	2.11	80	22.64	14.72	16.60	107300.00
S9	A1_6	3.95	5.69	4.66	430	4.98	5.02	5.00	301	4.14	2.34	2.99	169	3.79	1.67	2.32	132	3.54	1.34	1.94	113	4.21	1.34	2.03	95	20.54	13.88	15.60	97750.00
S9	A1_7	3.61	4.68	4.08	388	4.40	4.01	4.20	273	5.66	3.01	3.93	159	5.60	2.34	3.30	125	4.35	1.67	2.42	115	4.72	1.67	2.47	106	24.17	14.21	17.12	91900.00
S9	A1_8	4.38	6.69	5.29	457	4.71	4.35	4.52	276	5.13	3.34	4.05	195	5.13	2.68	3.52	156	5.79	2.34	3.33	121	6.54	2.34	3.45	107	26.21	17.22	19.79	103000.00
S9	A1_9	4.17	7.02	5.24	503	5.40	6.35	5.84	352	7.69	4.01	5.27	156	7.83	3.01	4.35	115	8.33	2.68	4.05	96	8.64	2.34	3.68	81	35.66	20.74	23.97	101100.00
S9	A2_10	3.52	5.02	4.14	426	4.82	4.01	4.38	249	6.41	3.34	4.40	156	4.81	1.67	2.48	104	5.75	1.67	2.59	87	6.94	1.67	2.70	72	27.02	14.05	17.26	84500.00
S9	A2_2	5.20	4.35	4.74	250	6.42	4.01	4.94	187	7.33	3.68	4.90	150	6.87	3.01	4.19	131	6.45	2.68	3.78	124	4.63	1.67	2.46	108	31.99	16.39	21.40	77100.00
S9	A2_3	6.10	7.69	6.80	377	5.19	5.02	5.10	289	5.07	3.68	4.26	217	4.82	2.68	3.44	166	4.76	2.01	2.82	126	5.49	1.67	2.56	91	25.64	18.06	20.31	103200.00
S9	A2_4	3.79	5.35	4.44	422	3.33	3.34	3.34	300	4.37	3.01	3.56	206	4.03	2.01	2.68	149	4.17	1.67	2.39	120	4.76	1.34	2.09	84	20.17	13.38	15.23	102800.00
S9	A2_5	3.69	5.35	4.37	434	3.50	3.68	3.59	314	6.17	3.34	4.34	162	4.69	2.01	2.81	128	4.21	1.34	2.03	95	5.13	1.34	2.12	78	22.98	13.71	16.01	95500.00
S9	A2_6	4.93	7.69	6.01	467	5.15	5.02	5.08	291	5.78	3.34	4.24	173	4.41	2.01	2.76	136	4.21	1.34	2.03	95	5.41	1.34	2.14	74	24.72	16.22	18.19	96550.00
S9	A2_7	3.50	5.02	4.13	428	4.38	4.01	4.19	274	3.66	2.34	2.86	191	2.92	1.34	1.83	137	2.17	0.67	1.02	92	2.35	0.67	1.04	85	16.07	11.20	12.49	95050.00
S9	A2_8	3.72	5.02	4.27	403	4.83	4.35	4.58	269	6.06	3.34	4.31	165	4.13	1.67	2.38	121	4.49	1.34	2.06	89	5.56	1.34	2.16	72	24.16	13.88	16.55	88150.00
S9	A2_9	3.43	4.68	3.96	408	4.86	4.01	4.40	247	5.48	2.68	3.60	146	5.71	2.01	2.97	105	3.61	1.00	1.57	83	4.48	1.00	1.64	67	23.62	12.54	15.33	81850.00
S9	A3_10	3.56	5.35	4.27	450	4.72	3.68	4.14	233	5.62	3.01	3.92	160	5.47	2.34	3.28	128	5.56	1.67	2.57	90	6.25	1.67	2.64	80	26.27	14.21	17.36	87600.00
S9	A3_2	4.18	4.68	4.42	335	4.26	4.01	4.13	282	4.55	3.68	4.07	242	4.28	2.68	3.29	187	3.87	2.01	2.64	155	3.76	1.67	2.31	133	20.92	15.55	17.50	110000.00
S9	A3_3	2.81	4.68	3.51	498	3.09	3.68	3.36	356	4.35	2.01	2.75	138	5.22	2.01	2.90	115	5.68	1.67	2.58	88	7.14	1.67	2.71	70	23.31	12.54	14.70	98100.00
S9	A3_4	4.28	6.35	5.11	444	3.85	4.01	3.93	312	4.28	2.68	3.29	187	5.04	2.01	2.87	119	4.90	1.67	2.49	102	5.95	1.67	2.61	84	23.18	14.38	16.45	98400.00
S9	A3_5	3.74	5.69	4.52	454	4.09	4.35	4.21	318	6.00	3.01	4.01	150	5.93	2.34	3.36	118	6.90	2.01	3.11	87	7.04	1.67	2.70	71	28.31	15.38	18.30	93550.00
S9	A3_6	3.24	4.68	3.83	432	2.68	2.68	2.68	298	5.10	2.68	3.51	157	4.59	1.67	2.45	109	3.23	1.00	1.53	93	3.95	1.00	1.60	76	19.19	10.87	12.89	91100.00
S9	A3_7	3.98	5.35	4.56	402	3.82	3.68	3.75	288	5.23	2.68	3.54	153	6.25	2.34	3.41	112	6.59	2.01	3.08	91	4.35	1.00	1.63	69	26.06	13.88	16.87	87950.00
S9	A3_8	4.12	5.69	4.78	413	4.06	3.68	3.86	271	6.34	3.01	4.08	142	4.59	1.67	2.45	109	3.33	1.00	1.54	90	4.11	1.00	1.61	73	22.43	12.71	15.13	85500.00
S9	A3_9	4.37	6.35	5.18	435	4.90	4.01	4.41	245	5.62	3.01	3.92	160	3.85	1.67	2.33	130	3.12	1.00	1.52	96	3.95	1.00	1.60	76	21.65	13.38	15.57	88650.00
S9	A4_10	3.35	5.02	4.02	448	4.78	4.01	4.36	251	7.23	4.01	5.16	166	6.96	2.68	3.86	115	7.14	2.34	3.53	98	8.54	2.34	3.67	82	32.05	16.72	20.76	89500.00
S9	A4_2	3.90	3.68	3.79	282	3.86	3.01	3.38	233	4.21	3.01	3.51	214	4.74	3.01	3.68	190	4.57	2.68	3.38	175	5.71	2.01	2.97	105	22.18	14.55	17.33	100550.00
S9	A4_3	3.94	5.35	4.54	406	4.14	4.68	4.40	338	3.79	3.34	3.55	264	6.17	3.34	4.34	162	8.91	3.01	4.50	101	9.88	2.68	4.21	81	29.92	18.39	21.16	110850.00
S9	A4_4	4.07	6.35	4.96	467	4.36	4.68	4.52	321	5.49	3.34	4.16	182	6.48	2.34	3.44	108	5.95	1.67	2.61	84	6.67	1.67	2.67	75	27.66	16.05	18.54	96600.00
S9	A4_5	4.17	6.69	5.13	480	4.32	5.35	4.78	370	6.31	4.68	5.37	222	10.19	3.68	5.41	108	11.11	3.01	4.74	81	9.59	2.34	3.76	73	38.80	21.24	24.75	105750.00
S9	A4_6	3.93	5.69	4.64	433	4.04	4.01	4.03	297	6.25	3.34	4.36	160	7.34	2.68	3.92	109	7.95	2.34	3.62	88	7.89	2.01	3.20	76	31.49	16.22	19.85	90850.00
S9	A4_7	3.89	5.35	4.51	411	4.17	4.01	4.09	288	6.37	3.34	4.39	157	6.48	2.34	3.44	108	6.49	1.67	2.66	77	6.25	1.34	2.20	64	28.58	14.72	17.93	86750.00
S9	A4_8	3.68	6.02	4.57	489	6.05	5.02	5.48	248	5.00	2.34	3.19	140	5.56	2.01	2.95	108	6.59	2.01	3.08	91	7.69	2.01	3.18	78	28.88	15.38	18.57	87050.00
S9	A4_9	3.53	4.68	4.02	397	4.05	4.01	4.03	296	5.26	3.01	3.83	171	5.61	2.01	2.96	107	6.25	1.67	2.64	80	5.71	1.34	2.17	70	25.80	13.71	16.55	88750.00
S9	A5_10	3.83	5.69	4.58	444	4.27	4.01	4.14	281	6.72	3.01	4.16	134	5.43	1.67	2.56	92	6.49	1.67	2.66	77	6.67	1.34	2.23	60	28.16	13.88	16.91	83600.00
S9	A5_2	3.58	3.68	3.63	307	2.98	2.34	2.62	235	3.17	2.34	2.69	221	3.70	2.34	2.87	189	3.98	2.34	2.95	176	4.07	2.34	2.97	172	17.65	12.37	14.43	106050.00
S9	A5_3	2.68	3.68	3.10	411	2.98	3.01	3.00	302	3.02	2.68	2.84	265	3.90	2.68	3.17	205	6.32	2.01	3.05	95	6.67	1.67	2.67	75	20.89	13.04	14.94	111000.00
S9	A5_4	3.30	4.35	3.75	394	3.00	3.01	3.01	300	3.66	3.01	3.30	246	6.78	2.68	3.84	118	7.37	2.34	3.55	95	8.64	2.34	3.68	81	26.78	14.38	17.42	99650.00
S9	A5_5	3.52	4.68	4.02	398	2.58	2.34	2.46	271	3.12	2.34	2.68	224	3.55	1.67	2.27	141	3.85	1.00	1.59	78	3.17	0.67	1.10	63	16.45	10.03	11.56	94450.00
S9	A5_6	4.10	5.69	4.76	415	3.79	3.68	3.74	290	4.55	3.01	3.62	198	6.25	2.34	3.41	112	5.49	1.67	2.56	91	6.76	1.67	2.68	74	25.51	14.38	17.05	93550.00
S9	A5_7	3.86	5.35	4.48	415	4.56	4.35	4.45	285	6.55	3.68	4.71	168	8.33	2.68	4.05	96	8.75	2.34	3.69	80	8.82	2.01	3.27	68	34.53	16.72	20.78	87050.00
S9	A5_8	3.49	4.68	4.00	401	4.00	3.68	3.83	275	6.34	3.01	4.08	142	5.26	2.01	2.91	114	6.90	2.01	3.11	87	7.04	1.67	2.70	71	27.76	13.88	17.28	85400.00
S9	A5_9	3.60	5.02	4.19	417	3.19	3.01	3.10	282	4.72	2.01	2.82	127	6.19	2.01	3.03	97	5.41	1.34	2.14	74	6.15	1.34	2.20	65	24.38	11.54	14.28	82100.00
S9	CHARGE_2	2.94	1.67	2.13	170	3.47	1.67	2.26	144	3.94	1.67	2.35	127	4.55	1.67	2.44	110	4.63	1.67	2.46	108	5.32	1.67	2.54	94	20.71	8.36	11.85	62100.00
S9	CHARGE_3	3.47	2.34	2.79	202	4.14	2.34	2.99	169	4.55	2.34	3.09	154	4.65	2.01	2.80	129	5.50	2.01	2.94	109	5.49	1.67	2.56	91	23.32	10.70	14.51	70750.00
S9	CHARGE_HIS_2	4.52	3.01	3.61	199	4.58	2.34	3.10	153	4.76	2.01	2.82	126	5.50	2.01	2.94	109	6.38	2.01	3.05	94	6.25	1.67	2.64	80	26.61	10.70	15.04	62150.00
S9	CHARGE_HIS_3	4.50	3.34	3.84	222	4.28	2.68	3.29	187	4.70	2.34	3.12	149	5.88	2.34	3.35	119	6.48	2.34	3.44	108	6.86	2.34	3.49	102	27.02	12.54	16.87	72500.00
S9	HYDROPATHY_3	3.99	3.68	3.83	276	4.33	3.34	3.77	231	4.43	3.01	3.59	203	4.35	2.68	3.31	184	4.22	2.34	3.01	166	3.52	1.67	2.27	142	21.08	14.05	16.73	99300.00
S9	ORIG	3.41	5.02	4.06	440	4.49	3.68	4.04	245	5.88	3.01	3.98	153	5.66	2.01	2.96	106	6.17	1.67	2.63	81	4.48	1.00	1.64	67	26.15	13.38	16.47	83850.00
S9	POLARITY_HIS_4	4.21	4.35	4.28	309	4.90	4.01	4.41	245	4.55	3.01	3.62	198	5.33	3.01	3.85	169	5.37	2.68	3.57	149	5.98	2.34	3.37	117	25.23	16.05	19.27	97400.00
S9	SIZE_2	4.66	4.35	4.50	279	5.46	4.35	4.84	238	5.29	3.34	4.10	189	5.19	2.68	3.53	154	5.30	2.68	3.56	151	4.26	2.01	2.73	141	25.70	16.22	19.64	94200.00
(b) Randomized Tetrapod Myoglobin
Method	Alphabet	1e-2				1e-3				1e-4				1e-5				1e-6				1e-7				AUC
		Precision	Recall	F-measure	Total hits	Precision	Recall	F-measure	Total hits	Precision	Recall	F-measure	Total hits	Precision	Recall	F-measure	Total hits	Precision	Recall	F-measure	Total hits	Precision	Recall	F-measure	Total hits	Precision	Recall	F-measure	Total hits
AS	A1_10	2.92	1.34	1.83	137	3.03	1.00	1.51	99	1.12	0.33	0.52	89	1.30	0.33	0.53	77	0.00	0.00	0.00	70	0.00	0.00	0.00	65	6.91	2.34	3.47	43600.00
AS	A1_2	3.26	1.00	1.53	92	3.51	0.67	1.12	57	3.92	0.67	1.14	51	2.13	0.33	0.58	47	2.38	0.33	0.59	42	2.70	0.33	0.60	37	14.92	2.68	4.50	26150.00
AS	A1_3	3.64	0.67	1.13	55	3.12	0.33	0.60	32	3.45	0.33	0.61	29	3.85	0.33	0.62	26	0.00	0.00	0.00	22	0.00	0.00	0.00	21	12.24	1.34	2.39	14700.00
AS	A1_4	3.21	1.67	2.20	156	2.68	1.00	1.46	112	2.86	1.00	1.49	105	3.12	1.00	1.52	96	3.66	1.00	1.57	82	3.08	0.67	1.10	65	15.46	5.18	7.69	50550.00
AS	A1_5	1.56	0.67	0.94	128	1.01	0.33	0.50	99	1.30	0.33	0.53	77	1.61	0.33	0.55	62	1.75	0.33	0.56	57	2.00	0.33	0.57	50	7.46	1.84	2.91	38400.00
AS	A1_6	2.72	1.34	1.79	147	2.22	0.67	1.03	90	2.70	0.67	1.07	74	3.17	0.67	1.10	63	3.64	0.67	1.13	55	2.00	0.33	0.57	50	14.10	3.51	5.52	38050.00
AS	A1_7	1.88	1.00	1.31	160	0.00	0.00	0.00	110	0.00	0.00	0.00	94	0.00	0.00	0.00	79	0.00	0.00	0.00	70	0.00	0.00	0.00	61	0.94	0.50	0.65	46350.00
AS	A1_8	2.46	1.00	1.43	122	3.26	1.00	1.53	92	2.67	0.67	1.07	75	3.08	0.67	1.10	65	0.00	0.00	0.00	57	0.00	0.00	0.00	49	10.23	2.84	4.42	37450.00
AS	A1_9	2.58	1.34	1.76	155	1.98	0.67	1.00	101	1.30	0.33	0.53	77	1.54	0.33	0.55	65	1.79	0.33	0.56	56	2.00	0.33	0.57	50	8.89	2.51	3.81	40150.00
AS	A2_10	2.16	1.34	1.65	185	1.38	0.67	0.90	145	0.88	0.33	0.48	114	0.96	0.33	0.50	104	1.06	0.33	0.51	94	0.00	0.00	0.00	86	5.36	2.34	3.22	59250.00
AS	A2_2	2.05	1.00	1.35	146	2.44	1.00	1.42	123	2.86	1.00	1.49	105	2.97	1.00	1.50	101	3.26	1.00	1.53	92	3.90	1.00	1.60	77	14.50	5.02	7.41	53250.00
AS	A2_3	2.37	1.67	1.96	211	3.18	1.67	2.19	157	3.31	1.34	1.90	121	3.92	1.34	2.00	102	4.88	1.34	2.10	82	5.56	1.34	2.16	72	19.25	7.19	10.25	60350.00
AS	A2_4	3.26	2.01	2.48	184	4.13	1.67	2.38	121	3.00	1.00	1.50	100	1.27	0.33	0.53	79	1.43	0.33	0.54	70	1.67	0.33	0.56	60	12.29	4.52	6.48	49200.00
AS	A2_5	2.65	1.67	2.05	189	2.19	1.00	1.38	137	2.75	1.00	1.47	109	1.05	0.33	0.51	95	1.20	0.33	0.52	83	1.32	0.33	0.53	76	9.18	3.68	5.17	55650.00
AS	A2_6	3.33	2.34	2.75	210	4.76	2.34	3.14	147	3.36	1.34	1.91	119	4.26	1.34	2.04	94	3.75	1.00	1.58	80	4.29	1.00	1.63	70	19.94	7.69	10.86	58000.00
AS	A2_7	1.92	1.00	1.32	156	1.77	0.67	0.97	113	1.05	0.33	0.51	95	0.00	0.00	0.00	79	0.00	0.00	0.00	71	0.00	0.00	0.00	63	3.78	1.51	2.14	46750.00
AS	A2_8	2.22	1.34	1.67	180	2.13	1.00	1.36	141	1.65	0.67	0.95	121	1.89	0.67	0.99	106	1.01	0.33	0.50	99	1.18	0.33	0.52	85	8.38	3.51	4.90	59950.00
AS	A2_9	3.05	2.01	2.42	197	2.82	1.34	1.81	142	1.63	0.67	0.95	123	1.00	0.33	0.50	100	0.00	0.00	0.00	90	0.00	0.00	0.00	85	6.97	3.34	4.47	59600.00
AS	A3_10	2.45	1.34	1.73	163	2.42	1.00	1.42	124	1.96	0.67	1.00	102	1.20	0.33	0.52	83	1.39	0.33	0.54	72	1.52	0.33	0.55	66	8.96	3.18	4.62	49550.00
AS	A3_2	2.92	1.67	2.13	171	2.40	1.00	1.42	125	2.91	1.00	1.49	103	3.45	1.00	1.55	87	1.35	0.33	0.54	74	0.00	0.00	0.00	63	11.57	4.18	6.06	50600.00
AS	A3_3	3.28	2.01	2.49	183	3.94	1.67	2.35	127	5.05	1.67	2.51	99	5.26	1.34	2.13	76	3.51	0.67	1.12	57	2.17	0.33	0.58	46	20.49	6.52	9.65	47350.00
AS	A3_4	4.11	2.01	2.70	146	2.68	1.00	1.46	112	1.09	0.33	0.51	92	1.35	0.33	0.54	74	0.00	0.00	0.00	64	0.00	0.00	0.00	57	7.17	2.68	3.86	44350.00
AS	A3_5	3.05	2.01	2.42	197	2.88	1.34	1.83	139	2.83	1.00	1.48	106	1.10	0.33	0.51	91	1.30	0.33	0.53	77	1.47	0.33	0.54	68	10.36	4.18	5.83	54550.00
AS	A3_6	2.30	1.34	1.69	174	1.63	0.67	0.95	123	0.99	0.33	0.50	101	0.00	0.00	0.00	93	0.00	0.00	0.00	78	0.00	0.00	0.00	71	3.77	1.67	2.29	51750.00
AS	A3_7	2.25	1.34	1.68	178	2.40	1.00	1.42	125	1.01	0.33	0.50	99	0.00	0.00	0.00	86	0.00	0.00	0.00	74	0.00	0.00	0.00	66	4.53	2.01	2.76	50600.00
AS	A3_8	1.72	1.00	1.27	174	1.54	0.67	0.93	130	1.00	0.33	0.50	100	0.00	0.00	0.00	87	0.00	0.00	0.00	79	0.00	0.00	0.00	73	3.40	1.51	2.07	51950.00
AS	A3_9	2.47	1.34	1.74	162	2.63	1.00	1.45	114	2.20	0.67	1.03	91	1.39	0.33	0.54	72	1.59	0.33	0.55	63	0.00	0.00	0.00	57	9.04	3.01	4.44	44950.00
AS	A4_10	1.12	0.67	0.84	178	0.75	0.33	0.46	134	0.88	0.33	0.48	114	1.03	0.33	0.51	97	1.14	0.33	0.52	88	1.27	0.33	0.53	79	4.99	1.84	2.65	56150.00
AS	A4_2	4.67	3.34	3.90	214	4.74	3.01	3.68	190	4.27	1.67	2.40	117	4.31	1.67	2.41	116	3.45	1.00	1.55	87	2.82	0.67	1.08	71	20.51	9.36	12.54	65250.00
AS	A4_3	2.04	1.00	1.35	147	2.91	1.00	1.49	103	1.19	0.33	0.52	84	1.35	0.33	0.54	74	1.54	0.33	0.55	65	1.82	0.33	0.56	55	8.92	2.68	4.06	42700.00
AS	A4_4	2.45	1.34	1.73	163	3.33	1.34	1.91	120	1.10	0.33	0.51	91	1.32	0.33	0.53	76	1.47	0.33	0.54	68	1.64	0.33	0.56	61	9.27	3.18	4.64	46700.00
AS	A4_5	2.40	1.00	1.42	125	3.09	1.00	1.52	97	1.30	0.33	0.53	77	1.56	0.33	0.55	64	1.67	0.33	0.56	60	1.96	0.33	0.57	51	9.80	2.68	4.15	38600.00
AS	A4_6	0.60	0.33	0.43	168	0.83	0.33	0.48	120	1.12	0.33	0.52	89	0.00	0.00	0.00	74	0.00	0.00	0.00	66	0.00	0.00	0.00	55	2.25	0.84	1.21	46050.00
AS	A4_7	0.65	0.33	0.44	153	0.97	0.33	0.50	103	0.00	0.00	0.00	89	0.00	0.00	0.00	73	0.00	0.00	0.00	63	0.00	0.00	0.00	57	1.30	0.50	0.72	43300.00
AS	A4_8	1.78	1.00	1.28	169	1.52	0.67	0.93	132	0.00	0.00	0.00	109	0.00	0.00	0.00	90	0.00	0.00	0.00	82	0.00	0.00	0.00	73	2.40	1.17	1.57	53400.00
AS	A4_9	1.13	0.67	0.84	177	1.53	0.67	0.93	131	0.94	0.33	0.49	106	0.00	0.00	0.00	97	0.00	0.00	0.00	80	0.00	0.00	0.00	73	3.04	1.34	1.84	53900.00
AS	A5_10	1.78	1.00	1.28	169	1.49	0.67	0.92	134	0.00	0.00	0.00	110	0.00	0.00	0.00	101	0.00	0.00	0.00	84	0.00	0.00	0.00	76	2.38	1.17	1.56	55150.00
AS	A5_2	2.52	1.00	1.44	119	3.57	1.00	1.57	84	3.28	0.67	1.11	61	3.70	0.67	1.13	54	4.35	0.67	1.16	46	2.38	0.33	0.59	42	17.35	3.68	5.98	32550.00
AS	A5_3	2.05	1.00	1.35	146	1.90	0.67	0.99	105	2.13	0.67	1.02	94	2.38	0.67	1.04	84	2.67	0.67	1.07	75	2.94	0.67	1.09	68	11.58	3.51	5.34	46500.00
AS	A5_4	0.65	0.33	0.44	154	0.83	0.33	0.48	120	1.05	0.33	0.51	95	0.00	0.00	0.00	84	0.00	0.00	0.00	70	0.00	0.00	0.00	69	2.21	0.84	1.21	48050.00
AS	A5_5	3.06	2.01	2.42	196	1.96	1.00	1.33	153	1.61	0.67	0.95	124	1.00	0.33	0.50	100	0.00	0.00	0.00	94	0.00	0.00	0.00	83	6.10	3.01	3.99	61050.00
AS	A5_6	2.90	2.01	2.37	207	2.50	1.34	1.74	160	2.44	1.00	1.42	123	2.00	0.67	1.00	100	1.14	0.33	0.52	88	1.27	0.33	0.53	79	10.16	4.52	6.13	61400.00
AS	A5_7	2.22	1.34	1.67	180	2.34	1.00	1.41	128	0.00	0.00	0.00	103	0.00	0.00	0.00	90	0.00	0.00	0.00	81	0.00	0.00	0.00	74	3.45	1.67	2.24	52900.00
AS	A5_8	2.07	1.34	1.63	193	1.41	0.67	0.91	142	0.00	0.00	0.00	118	0.00	0.00	0.00	105	0.00	0.00	0.00	94	0.00	0.00	0.00	80	2.44	1.34	1.72	59550.00
AS	A5_9	1.52	1.00	1.21	197	0.71	0.33	0.46	140	0.00	0.00	0.00	114	0.00	0.00	0.00	98	0.00	0.00	0.00	89	0.00	0.00	0.00	84	1.48	0.84	1.06	58150.00
AS	CHARGE_2	3.52	1.67	2.27	142	3.52	1.67	2.27	142	3.52	1.67	2.27	142	3.52	1.67	2.27	142	3.45	1.00	1.55	87	3.45	1.00	1.55	87	17.50	7.36	10.27	62750.00
AS	CHARGE_3	3.30	2.01	2.49	182	3.30	2.01	2.49	182	3.30	2.01	2.49	182	3.80	1.00	1.59	79	3.80	1.00	1.59	79	1.79	0.33	0.56	56	16.73	7.19	9.69	64100.00
AS	CHARGE_HIS_2	1.67	0.67	0.95	120	1.41	0.33	0.54	71	0.00	0.00	0.00	52	0.00	0.00	0.00	46	0.00	0.00	0.00	42	0.00	0.00	0.00	37	2.24	0.67	1.02	28950.00
AS	CHARGE_HIS_3	2.82	2.34	2.56	248	1.89	0.67	0.99	106	2.33	0.67	1.04	86	1.37	0.33	0.54	73	1.47	0.33	0.54	68	0.00	0.00	0.00	60	8.46	3.18	4.39	48700.00
AS	HYDROPATHY_3	4.55	1.34	2.07	88	1.49	0.33	0.55	67	0.00	0.00	0.00	57	0.00	0.00	0.00	55	0.00	0.00	0.00	51	0.00	0.00	0.00	47	3.77	1.00	1.58	29750.00
AS	ORIG	1.67	1.00	1.25	180	1.50	0.67	0.93	133	0.87	0.33	0.48	115	1.00	0.33	0.50	100	1.09	0.33	0.51	92	1.32	0.33	0.53	76	5.95	2.34	3.31	56800.00
AS	POLARITY_HIS_4	0.70	0.33	0.45	143	0.93	0.33	0.49	107	1.30	0.33	0.53	77	0.00	0.00	0.00	58	0.00	0.00	0.00	49	0.00	0.00	0.00	43	2.58	0.84	1.25	38400.00
AS	SIZE_2	3.90	2.68	3.17	205	3.19	1.00	1.53	94	3.85	1.00	1.59	78	4.55	1.00	1.64	66	5.36	1.00	1.69	56	5.66	1.00	1.70	53	21.72	5.85	8.89	42300.00
CM	A1	2.77	10.37	4.38	1118	0.00	0.00	0.00	0	0.00	0.00	0.00	0	0.00	0.00	0.00	0	0.00	0.00	0.00	0	0.00	0.00	0.00	0	1.39	5.18	2.19	55900.00
CM	A2	2.73	10.03	4.29	1099	0.00	0.00	0.00	0	0.00	0.00	0.00	0	0.00	0.00	0.00	0	0.00	0.00	0.00	0	0.00	0.00	0.00	0	1.36	5.02	2.15	54950.00
CM	A3	2.80	10.37	4.41	1107	0.00	0.00	0.00	0	0.00	0.00	0.00	0	0.00	0.00	0.00	0	0.00	0.00	0.00	0	0.00	0.00	0.00	0	1.40	5.18	2.20	55350.00
CM	A4	2.79	10.37	4.39	1113	0.00	0.00	0.00	0	0.00	0.00	0.00	0	0.00	0.00	0.00	0	0.00	0.00	0.00	0	0.00	0.00	0.00	0	1.39	5.18	2.20	55650.00
CM	A5	2.79	10.37	4.40	1110	0.00	0.00	0.00	0	0.00	0.00	0.00	0	0.00	0.00	0.00	0	0.00	0.00	0.00	0	0.00	0.00	0.00	0	1.40	5.18	2.20	55500.00
CM	CHARGE	0.00	0.00	0.00	0	0.00	0.00	0.00	0	0.00	0.00	0.00	0	0.00	0.00	0.00	0	0.00	0.00	0.00	0	0.00	0.00	0.00	0	0.00	0.00	0.00	0.00
CM	GRANTHAM_POLARITY	2.77	10.37	4.37	1119	0.00	0.00	0.00	0	0.00	0.00	0.00	0	0.00	0.00	0.00	0	0.00	0.00	0.00	0	0.00	0.00	0.00	0	1.39	5.18	2.19	55950.00
CM	GRANTHAM_VOLUME	2.76	10.37	4.35	1125	0.00	0.00	0.00	0	0.00	0.00	0.00	0	0.00	0.00	0.00	0	0.00	0.00	0.00	0	0.00	0.00	0.00	0	1.38	5.18	2.18	56250.00
CM	ORIG	2.73	10.03	4.29	1098	0.00	0.00	0.00	0	0.00	0.00	0.00	0	0.00	0.00	0.00	0	0.00	0.00	0.00	0	0.00	0.00	0.00	0	1.37	5.02	2.15	54900.00
G7	A1_10	3.23	0.33	0.61	31	0.00	0.00	0.00	15	0.00	0.00	0.00	11	0.00	0.00	0.00	5	0.00	0.00	0.00	5	0.00	0.00	0.00	5	1.61	0.17	0.30	5400.00
G7	A1_2	0.00	0.00	0.00	1	0.00	0.00	0.00	1	0.00	0.00	0.00	1	0.00	0.00	0.00	1	0.00	0.00	0.00	0	0.00	0.00	0.00	0	0.00	0.00	0.00	350.00
G7	A1_3	0.00	0.00	0.00	3	0.00	0.00	0.00	0	0.00	0.00	0.00	0	0.00	0.00	0.00	0	0.00	0.00	0.00	0	0.00	0.00	0.00	0	0.00	0.00	0.00	150.00
G7	A1_4	0.00	0.00	0.00	14	0.00	0.00	0.00	8	0.00	0.00	0.00	5	0.00	0.00	0.00	3	0.00	0.00	0.00	3	0.00	0.00	0.00	2	0.00	0.00	0.00	2700.00
G7	A1_5	5.26	0.33	0.63	19	14.29	0.33	0.65	7	0.00	0.00	0.00	4	0.00	0.00	0.00	1	0.00	0.00	0.00	1	0.00	0.00	0.00	1	16.92	0.50	0.97	2300.00
G7	A1_6	4.35	0.33	0.62	23	0.00	0.00	0.00	9	0.00	0.00	0.00	6	0.00	0.00	0.00	4	0.00	0.00	0.00	2	0.00	0.00	0.00	2	2.17	0.17	0.31	3350.00
G7	A1_7	0.00	0.00	0.00	28	0.00	0.00	0.00	13	0.00	0.00	0.00	10	0.00	0.00	0.00	4	0.00	0.00	0.00	3	0.00	0.00	0.00	1	0.00	0.00	0.00	4450.00
G7	A1_8	3.33	0.33	0.61	30	0.00	0.00	0.00	13	0.00	0.00	0.00	8	0.00	0.00	0.00	6	0.00	0.00	0.00	6	0.00	0.00	0.00	4	1.67	0.17	0.30	5000.00
G7	A1_9	3.23	0.33	0.61	31	0.00	0.00	0.00	17	0.00	0.00	0.00	10	0.00	0.00	0.00	6	0.00	0.00	0.00	3	0.00	0.00	0.00	2	1.61	0.17	0.30	5250.00
G7	A2_10	1.82	0.33	0.56	55	3.57	0.33	0.61	28	7.14	0.33	0.64	14	8.33	0.33	0.64	12	10.00	0.33	0.65	10	11.11	0.33	0.65	9	35.51	1.67	3.15	9600.00
G7	A2_2	0.00	0.00	0.00	1	0.00	0.00	0.00	0	0.00	0.00	0.00	0	0.00	0.00	0.00	0	0.00	0.00	0.00	0	0.00	0.00	0.00	0	0.00	0.00	0.00	50.00
G7	A2_3	0.00	0.00	0.00	8	0.00	0.00	0.00	4	0.00	0.00	0.00	4	0.00	0.00	0.00	4	0.00	0.00	0.00	2	0.00	0.00	0.00	2	0.00	0.00	0.00	1900.00
G7	A2_4	0.00	0.00	0.00	20	0.00	0.00	0.00	13	0.00	0.00	0.00	6	0.00	0.00	0.00	3	0.00	0.00	0.00	2	0.00	0.00	0.00	2	0.00	0.00	0.00	3500.00
G7	A2_5	0.00	0.00	0.00	31	0.00	0.00	0.00	19	0.00	0.00	0.00	13	0.00	0.00	0.00	8	0.00	0.00	0.00	7	0.00	0.00	0.00	4	0.00	0.00	0.00	6450.00
G7	A2_6	2.94	0.33	0.60	34	0.00	0.00	0.00	18	0.00	0.00	0.00	10	0.00	0.00	0.00	6	0.00	0.00	0.00	4	0.00	0.00	0.00	3	1.47	0.17	0.30	5650.00
G7	A2_7	0.00	0.00	0.00	33	0.00	0.00	0.00	19	0.00	0.00	0.00	9	0.00	0.00	0.00	7	0.00	0.00	0.00	6	0.00	0.00	0.00	4	0.00	0.00	0.00	5950.00
G7	A2_8	2.17	0.33	0.58	46	4.17	0.33	0.62	24	6.25	0.33	0.63	16	0.00	0.00	0.00	6	0.00	0.00	0.00	6	0.00	0.00	0.00	5	11.50	0.84	1.54	7750.00
G7	A2_9	1.82	0.33	0.56	55	0.00	0.00	0.00	28	0.00	0.00	0.00	14	0.00	0.00	0.00	13	0.00	0.00	0.00	8	0.00	0.00	0.00	7	0.91	0.17	0.28	9400.00
G7	A3_10	2.13	0.33	0.58	47	4.00	0.33	0.62	25	7.69	0.33	0.64	13	9.09	0.33	0.65	11	9.09	0.33	0.65	11	10.00	0.33	0.65	10	35.94	1.67	3.16	8850.00
G7	A3_2	0.00	0.00	0.00	4	0.00	0.00	0.00	2	0.00	0.00	0.00	0	0.00	0.00	0.00	0	0.00	0.00	0.00	0	0.00	0.00	0.00	0	0.00	0.00	0.00	400.00
G7	A3_3	0.00	0.00	0.00	17	0.00	0.00	0.00	9	0.00	0.00	0.00	7	0.00	0.00	0.00	3	0.00	0.00	0.00	2	0.00	0.00	0.00	2	0.00	0.00	0.00	3050.00
G7	A3_4	4.55	0.33	0.62	22	5.88	0.33	0.63	17	0.00	0.00	0.00	12	0.00	0.00	0.00	9	0.00	0.00	0.00	7	0.00	0.00	0.00	4	8.16	0.50	0.94	5800.00
G7	A3_5	3.23	0.33	0.61	31	5.56	0.33	0.63	18	7.14	0.33	0.64	14	0.00	0.00	0.00	11	0.00	0.00	0.00	8	0.00	0.00	0.00	5	14.31	0.84	1.57	6900.00
G7	A3_6	2.33	0.33	0.58	43	3.57	0.33	0.61	28	7.14	0.33	0.64	14	0.00	0.00	0.00	6	0.00	0.00	0.00	6	0.00	0.00	0.00	5	11.88	0.84	1.54	7800.00
G7	A3_7	2.13	0.33	0.58	47	4.17	0.33	0.62	24	0.00	0.00	0.00	11	0.00	0.00	0.00	9	0.00	0.00	0.00	7	0.00	0.00	0.00	6	5.23	0.50	0.91	7750.00
G7	A3_8	2.27	0.33	0.58	44	3.70	0.33	0.61	27	0.00	0.00	0.00	13	0.00	0.00	0.00	9	0.00	0.00	0.00	8	0.00	0.00	0.00	5	4.84	0.50	0.91	8150.00
G7	A3_9	2.38	0.33	0.59	42	4.17	0.33	0.62	24	0.00	0.00	0.00	12	0.00	0.00	0.00	11	0.00	0.00	0.00	7	0.00	0.00	0.00	5	5.36	0.50	0.91	7750.00
G7	A4_10	2.22	0.33	0.58	45	3.85	0.33	0.62	26	6.25	0.33	0.63	16	8.33	0.33	0.64	12	0.00	0.00	0.00	7	0.00	0.00	0.00	6	19.54	1.17	2.18	8650.00
G7	A4_2	0.00	0.00	0.00	2	0.00	0.00	0.00	0	0.00	0.00	0.00	0	0.00	0.00	0.00	0	0.00	0.00	0.00	0	0.00	0.00	0.00	0	0.00	0.00	0.00	100.00
G7	A4_3	0.00	0.00	0.00	12	0.00	0.00	0.00	7	0.00	0.00	0.00	5	0.00	0.00	0.00	1	0.00	0.00	0.00	1	0.00	0.00	0.00	1	0.00	0.00	0.00	2050.00
G7	A4_4	9.52	0.67	1.25	21	11.11	0.33	0.65	9	0.00	0.00	0.00	7	0.00	0.00	0.00	4	0.00	0.00	0.00	3	0.00	0.00	0.00	2	15.87	0.67	1.27	3450.00
G7	A4_5	0.00	0.00	0.00	24	0.00	0.00	0.00	15	0.00	0.00	0.00	9	0.00	0.00	0.00	7	0.00	0.00	0.00	6	0.00	0.00	0.00	4	0.00	0.00	0.00	5100.00
G7	A4_6	5.56	0.67	1.19	36	0.00	0.00	0.00	20	0.00	0.00	0.00	11	0.00	0.00	0.00	7	0.00	0.00	0.00	4	0.00	0.00	0.00	3	2.78	0.33	0.60	6150.00
G7	A4_7	2.50	0.33	0.59	40	4.55	0.33	0.62	22	0.00	0.00	0.00	14	0.00	0.00	0.00	10	0.00	0.00	0.00	8	0.00	0.00	0.00	5	5.80	0.50	0.92	7650.00
G7	A4_8	0.00	0.00	0.00	43	0.00	0.00	0.00	19	0.00	0.00	0.00	12	0.00	0.00	0.00	9	0.00	0.00	0.00	7	0.00	0.00	0.00	3	0.00	0.00	0.00	7000.00
G7	A4_9	2.56	0.33	0.59	39	0.00	0.00	0.00	22	0.00	0.00	0.00	14	0.00	0.00	0.00	10	0.00	0.00	0.00	10	0.00	0.00	0.00	7	1.28	0.17	0.30	7900.00
G7	A5_10	1.69	0.33	0.56	59	3.57	0.33	0.61	28	5.56	0.33	0.63	18	7.14	0.33	0.64	14	11.11	0.33	0.65	9	0.00	0.00	0.00	7	28.23	1.51	2.81	10200.00
G7	A5_2	0.00	0.00	0.00	4	0.00	0.00	0.00	3	0.00	0.00	0.00	1	0.00	0.00	0.00	0	0.00	0.00	0.00	0	0.00	0.00	0.00	0	0.00	0.00	0.00	600.00
G7	A5_3	0.00	0.00	0.00	12	0.00	0.00	0.00	8	0.00	0.00	0.00	4	0.00	0.00	0.00	2	0.00	0.00	0.00	2	0.00	0.00	0.00	2	0.00	0.00	0.00	2300.00
G7	A5_4	0.00	0.00	0.00	23	0.00	0.00	0.00	12	0.00	0.00	0.00	6	0.00	0.00	0.00	5	0.00	0.00	0.00	4	0.00	0.00	0.00	4	0.00	0.00	0.00	4050.00
G7	A5_5	0.00	0.00	0.00	33	0.00	0.00	0.00	17	0.00	0.00	0.00	9	0.00	0.00	0.00	6	0.00	0.00	0.00	4	0.00	0.00	0.00	3	0.00	0.00	0.00	5400.00
G7	A5_6	0.00	0.00	0.00	43	0.00	0.00	0.00	22	0.00	0.00	0.00	13	0.00	0.00	0.00	9	0.00	0.00	0.00	5	0.00	0.00	0.00	3	0.00	0.00	0.00	7200.00
G7	A5_7	2.13	0.33	0.58	47	4.00	0.33	0.62	25	0.00	0.00	0.00	12	0.00	0.00	0.00	11	0.00	0.00	0.00	9	0.00	0.00	0.00	6	5.06	0.50	0.91	8350.00
G7	A5_8	0.00	0.00	0.00	54	0.00	0.00	0.00	33	0.00	0.00	0.00	18	0.00	0.00	0.00	9	0.00	0.00	0.00	7	0.00	0.00	0.00	5	0.00	0.00	0.00	9650.00
G7	A5_9	2.13	0.33	0.58	47	0.00	0.00	0.00	28	0.00	0.00	0.00	17	0.00	0.00	0.00	11	0.00	0.00	0.00	6	0.00	0.00	0.00	5	1.06	0.17	0.29	8800.00
G7	CHARGE_2	0.00	0.00	0.00	0	0.00	0.00	0.00	0	0.00	0.00	0.00	0	0.00	0.00	0.00	0	0.00	0.00	0.00	0	0.00	0.00	0.00	0	0.00	0.00	0.00	0.00
G7	CHARGE_3	33.33	0.33	0.66	3	33.33	0.33	0.66	3	0.00	0.00	0.00	0	0.00	0.00	0.00	0	0.00	0.00	0.00	0	0.00	0.00	0.00	0	50.00	0.50	0.99	450.00
G7	CHARGE_HIS_2	0.00	0.00	0.00	0	0.00	0.00	0.00	0	0.00	0.00	0.00	0	0.00	0.00	0.00	0	0.00	0.00	0.00	0	0.00	0.00	0.00	0	0.00	0.00	0.00	0.00
G7	CHARGE_HIS_3	33.33	0.33	0.66	3	33.33	0.33	0.66	3	0.00	0.00	0.00	0	0.00	0.00	0.00	0	0.00	0.00	0.00	0	0.00	0.00	0.00	0	50.00	0.50	0.99	450.00
G7	HYDROPATHY_3	0.00	0.00	0.00	4	0.00	0.00	0.00	2	0.00	0.00	0.00	1	0.00	0.00	0.00	1	0.00	0.00	0.00	0	0.00	0.00	0.00	0	0.00	0.00	0.00	600.00
G7	ORIG	1.72	0.33	0.56	58	3.57	0.33	0.61	28	5.56	0.33	0.63	18	9.09	0.33	0.65	11	12.50	0.33	0.65	8	12.50	0.33	0.65	8	37.83	1.67	3.15	9800.00
G7	POLARITY_HIS_4	7.14	0.33	0.64	14	0.00	0.00	0.00	3	0.00	0.00	0.00	1	0.00	0.00	0.00	0	0.00	0.00	0.00	0	0.00	0.00	0.00	0	3.57	0.17	0.32	1100.00
G7	SIZE_2	0.00	0.00	0.00	3	0.00	0.00	0.00	1	0.00	0.00	0.00	1	0.00	0.00	0.00	0	0.00	0.00	0.00	0	0.00	0.00	0.00	0	0.00	0.00	0.00	350.00
L07	A1	0.00	0.00	0.00	0	0.00	0.00	0.00	0	0.00	0.00	0.00	0	0.00	0.00	0.00	0	0.00	0.00	0.00	0	0.00	0.00	0.00	0	0.00	0.00	0.00	0.00
L07	A2	0.00	0.00	0.00	0	0.00	0.00	0.00	0	0.00	0.00	0.00	0	0.00	0.00	0.00	0	0.00	0.00	0.00	0	0.00	0.00	0.00	0	0.00	0.00	0.00	0.00
L07	A3	0.00	0.00	0.00	0	0.00	0.00	0.00	0	0.00	0.00	0.00	0	0.00	0.00	0.00	0	0.00	0.00	0.00	0	0.00	0.00	0.00	0	0.00	0.00	0.00	0.00
L07	A4	0.00	0.00	0.00	0	0.00	0.00	0.00	0	0.00	0.00	0.00	0	0.00	0.00	0.00	0	0.00	0.00	0.00	0	0.00	0.00	0.00	0	0.00	0.00	0.00	0.00
L07	A5	0.00	0.00	0.00	0	0.00	0.00	0.00	0	0.00	0.00	0.00	0	0.00	0.00	0.00	0	0.00	0.00	0.00	0	0.00	0.00	0.00	0	0.00	0.00	0.00	0.00
L07	DEF07	0.00	0.00	0.00	0	0.00	0.00	0.00	0	0.00	0.00	0.00	0	0.00	0.00	0.00	0	0.00	0.00	0.00	0	0.00	0.00	0.00	0	0.00	0.00	0.00	0.00
L07	DEF99	0.00	0.00	0.00	0	0.00	0.00	0.00	0	0.00	0.00	0.00	0	0.00	0.00	0.00	0	0.00	0.00	0.00	0	0.00	0.00	0.00	0	0.00	0.00	0.00	0.00
L99	A1	1.64	1.00	1.24	183	0.00	0.00	0.00	99	0.00	0.00	0.00	40	0.00	0.00	0.00	19	0.00	0.00	0.00	8	0.00	0.00	0.00	2	0.82	0.50	0.62	25850.00
L99	A2	1.43	1.00	1.18	210	1.06	0.33	0.51	94	1.82	0.33	0.56	55	2.86	0.33	0.60	35	0.00	0.00	0.00	14	0.00	0.00	0.00	7	6.45	1.51	2.26	30650.00
L99	A3	0.56	0.33	0.42	179	0.00	0.00	0.00	97	0.00	0.00	0.00	45	0.00	0.00	0.00	24	0.00	0.00	0.00	17	0.00	0.00	0.00	9	0.28	0.17	0.21	27700.00
L99	A4	1.06	0.67	0.82	189	0.00	0.00	0.00	94	0.00	0.00	0.00	34	0.00	0.00	0.00	19	0.00	0.00	0.00	9	0.00	0.00	0.00	6	0.53	0.33	0.41	25350.00
L99	A5	0.58	0.33	0.42	172	0.00	0.00	0.00	86	0.00	0.00	0.00	36	0.00	0.00	0.00	22	0.00	0.00	0.00	13	0.00	0.00	0.00	10	0.29	0.17	0.21	24800.00
L99	DEF99	0.00	0.00	0.00	75	0.00	0.00	0.00	39	0.00	0.00	0.00	20	0.00	0.00	0.00	8	0.00	0.00	0.00	3	0.00	0.00	0.00	1	0.00	0.00	0.00	10800.00
MI	A1_10	3.02	4.68	3.67	463	2.39	2.34	2.36	293	3.41	2.34	2.78	205	2.82	1.34	1.81	142	1.82	0.67	0.98	110	1.27	0.33	0.53	79	12.58	9.20	10.04	102100.00
MI	A1_2	1.25	1.00	1.11	240	1.08	0.67	0.82	186	1.37	0.67	0.90	146	0.86	0.33	0.48	116	0.94	0.33	0.49	106	1.08	0.33	0.51	93	5.41	2.68	3.51	72050.00
MI	A1_3	3.33	2.68	2.97	240	3.63	2.34	2.85	193	4.05	2.01	2.68	148	2.73	1.00	1.47	110	2.91	1.00	1.49	103	2.22	0.67	1.03	90	16.10	8.03	10.49	71900.00
MI	A1_4	3.23	4.01	3.58	372	2.94	3.01	2.98	306	4.04	2.68	3.22	198	4.96	2.34	3.18	141	5.04	2.01	2.87	119	3.16	1.00	1.52	95	20.18	12.54	14.80	99750.00
MI	A1_5	2.68	4.01	3.21	448	2.16	2.01	2.08	278	2.73	2.01	2.31	220	2.94	1.67	2.13	170	3.12	1.34	1.87	128	2.88	1.00	1.49	104	13.73	9.53	10.75	107200.00
MI	A1_6	2.42	3.68	2.92	454	3.15	2.68	2.89	254	3.65	2.34	2.85	192	3.90	2.01	2.65	154	3.36	1.34	1.91	119	2.08	0.67	1.01	96	16.31	10.54	12.27	99400.00
MI	A1_7	3.34	5.02	4.01	449	3.00	3.01	3.01	300	3.47	2.34	2.79	202	3.90	2.01	2.65	154	4.03	1.67	2.36	124	3.12	1.00	1.52	96	17.63	12.04	13.58	105250.00
MI	A1_8	3.00	4.68	3.66	466	3.23	3.34	3.28	310	2.35	1.67	1.95	213	3.14	1.67	2.18	159	2.78	1.00	1.47	108	3.45	1.00	1.55	87	14.72	10.54	11.50	106650.00
MI	A1_9	2.85	4.01	3.33	421	3.39	3.34	3.37	295	3.33	2.34	2.75	210	3.59	2.01	2.58	167	1.68	0.67	0.96	119	1.06	0.33	0.51	94	13.95	10.54	11.57	104850.00
MI	A2_10	3.57	6.02	4.48	504	3.57	3.68	3.62	308	2.42	1.67	1.98	207	1.69	0.67	0.96	118	2.70	0.67	1.07	74	2.04	0.33	0.57	49	13.19	9.87	10.16	98350.00
MI	A2_2	2.69	3.01	2.84	334	3.29	2.68	2.95	243	4.07	2.34	2.97	172	4.69	2.01	2.81	128	4.35	1.67	2.42	115	3.19	1.00	1.53	94	19.34	10.70	13.34	87200.00
MI	A2_3	2.27	3.34	2.71	440	1.90	2.01	1.95	315	2.44	1.67	1.98	205	2.94	1.67	2.13	170	3.12	1.34	1.87	128	2.97	1.00	1.50	101	13.03	8.86	10.05	108850.00
MI	A2_4	3.09	5.02	3.83	485	3.42	3.68	3.54	322	4.35	3.01	3.56	207	5.77	3.01	3.96	156	5.41	2.01	2.93	111	6.67	2.01	3.08	90	23.82	15.22	17.44	108350.00
MI	A2_5	3.52	6.02	4.44	511	2.80	3.01	2.90	322	2.60	1.67	2.04	192	3.23	1.34	1.89	124	3.37	1.00	1.55	89	5.56	1.00	1.70	54	16.53	10.54	11.44	100950.00
MI	A2_6	3.07	5.02	3.81	489	3.63	4.01	3.81	331	3.50	2.34	2.81	200	4.08	2.01	2.69	147	4.95	1.67	2.50	101	5.33	1.34	2.14	75	20.36	13.21	14.78	106100.00
MI	A2_7	3.88	6.35	4.82	490	3.63	3.68	3.65	303	4.15	2.68	3.25	193	2.82	1.34	1.81	142	3.92	1.34	2.00	102	3.85	1.00	1.59	78	18.38	12.71	13.92	102400.00
MI	A2_8	3.23	5.69	4.12	526	3.44	3.68	3.55	320	3.33	2.34	2.75	210	4.76	2.01	2.82	126	5.13	1.34	2.12	78	4.08	0.67	1.15	49	20.32	12.54	13.89	102150.00
MI	A2_9	3.11	5.35	3.94	514	3.14	3.34	3.24	318	3.40	2.34	2.77	206	4.10	1.67	2.38	122	4.82	1.34	2.09	83	3.92	0.67	1.14	51	18.98	11.71	13.02	101150.00
MI	A3_10	3.59	6.02	4.49	502	3.81	3.68	3.74	289	4.59	3.01	3.64	196	2.94	1.34	1.84	136	4.40	1.34	2.05	91	5.26	1.00	1.69	57	20.16	12.88	14.36	99150.00
MI	A3_2	4.09	5.02	4.50	367	4.60	4.01	4.29	261	4.59	3.34	3.87	218	5.71	2.68	3.64	140	5.56	2.34	3.29	126	6.25	2.34	3.41	112	25.62	16.05	19.05	98450.00
MI	A3_3	2.54	4.68	3.29	551	4.51	4.01	4.25	266	5.46	3.34	4.15	183	6.35	2.68	3.76	126	3.26	1.00	1.53	92	2.82	0.67	1.08	71	22.26	13.71	15.88	97800.00
MI	A3_4	3.62	5.69	4.42	470	4.96	4.68	4.82	282	5.91	4.01	4.78	203	5.80	2.68	3.66	138	7.62	2.68	3.96	105	6.33	1.67	2.65	79	29.27	17.73	20.76	100250.00
MI	A3_5	4.52	7.36	5.60	487	5.56	5.35	5.45	288	5.76	3.68	4.49	191	6.52	3.01	4.12	138	5.83	2.01	2.99	103	6.49	1.67	2.66	77	29.17	18.56	21.17	100200.00
MI	A3_6	3.24	5.69	4.13	524	2.61	2.68	2.64	306	2.60	1.67	2.04	192	2.73	1.00	1.47	110	2.82	0.67	1.08	71	4.65	0.67	1.17	43	14.71	9.20	9.88	96250.00
MI	A3_7	3.41	5.69	4.26	499	3.32	3.34	3.33	301	3.17	2.01	2.46	189	3.48	1.34	1.93	115	2.47	0.67	1.05	81	1.82	0.33	0.56	55	15.06	10.37	11.19	96300.00
MI	A3_8	3.60	6.35	4.59	528	2.78	3.01	2.89	324	3.12	2.01	2.44	192	2.59	1.00	1.45	116	2.86	0.67	1.08	70	4.08	0.67	1.15	49	15.19	10.20	10.74	99050.00
MI	A3_9	3.03	5.35	3.87	528	2.83	3.01	2.92	318	3.11	2.01	2.44	193	3.65	1.67	2.29	137	5.33	1.34	2.14	75	3.92	0.67	1.14	51	18.40	11.04	12.30	101250.00
MI	A4_10	2.97	5.35	3.82	539	2.61	2.68	2.64	306	3.19	2.01	2.46	188	2.56	1.00	1.44	117	2.74	0.67	1.08	73	3.85	0.67	1.14	52	14.52	9.36	10.11	97950.00
MI	A4_2	3.48	3.68	3.58	316	3.95	3.01	3.42	228	2.48	1.34	1.74	161	2.63	1.34	1.77	152	1.96	0.67	1.00	102	2.11	0.67	1.02	95	13.82	8.53	10.22	84850.00
MI	A4_3	3.06	4.35	3.59	425	3.35	3.01	3.17	269	3.50	2.34	2.81	200	4.43	2.34	3.06	158	3.97	1.67	2.35	126	3.09	1.00	1.52	97	18.32	12.04	13.94	101400.00
MI	A4_4	2.35	3.68	2.86	469	3.05	2.68	2.85	262	3.76	2.34	2.89	186	4.14	2.01	2.70	145	3.74	1.34	1.97	107	4.76	1.34	2.09	84	18.25	10.87	12.89	97650.00
MI	A4_5	4.04	6.02	4.83	446	5.28	5.02	5.15	284	4.39	3.01	3.57	205	4.05	2.01	2.68	148	4.55	1.67	2.44	110	6.02	1.67	2.62	83	23.30	15.55	17.57	101150.00
MI	A4_6	2.74	4.35	3.36	475	3.37	3.34	3.36	297	3.54	2.34	2.82	198	4.23	2.01	2.72	142	4.44	1.34	2.06	90	5.63	1.34	2.16	71	19.76	11.87	13.71	100000.00
MI	A4_7	3.07	5.02	3.81	488	2.89	3.01	2.95	311	3.88	2.68	3.17	206	3.88	1.67	2.34	129	4.60	1.34	2.07	87	4.84	1.00	1.66	62	19.21	11.71	13.27	100800.00
MI	A4_8	3.10	5.02	3.83	484	3.33	3.34	3.34	300	4.79	3.01	3.70	188	4.07	1.67	2.37	123	4.76	1.34	2.09	84	6.67	1.34	2.23	60	21.83	12.54	14.52	96700.00
MI	A4_9	3.58	6.35	4.58	531	4.14	4.35	4.24	314	3.08	2.01	2.43	195	3.25	1.34	1.90	123	3.90	1.00	1.60	77	3.33	0.67	1.11	60	17.82	12.21	13.01	100450.00
MI	A5_10	3.41	5.69	4.27	498	3.97	4.01	3.99	302	4.21	3.01	3.51	214	3.15	1.34	1.88	127	4.55	1.34	2.07	88	3.57	0.67	1.13	56	19.37	12.88	14.14	100800.00
MI	A5_2	1.72	2.34	1.98	407	2.27	2.01	2.13	264	1.82	1.34	1.54	220	2.44	1.34	1.73	164	2.74	1.34	1.80	146	2.88	1.34	1.83	139	11.57	7.86	9.10	106700.00
MI	A5_3	2.87	4.68	3.56	487	2.79	2.68	2.73	287	2.33	1.67	1.95	215	2.42	1.34	1.72	165	3.45	1.34	1.93	116	4.00	1.00	1.60	75	14.42	9.87	10.91	106400.00
MI	A5_4	2.84	4.68	3.54	493	2.56	2.68	2.62	312	2.38	1.67	1.96	210	1.41	0.67	0.91	142	0.93	0.33	0.49	108	1.47	0.33	0.54	68	9.43	7.86	8.02	105250.00
MI	A5_5	3.72	6.02	4.60	484	3.46	3.68	3.57	318	4.17	3.01	3.50	216	2.60	1.34	1.77	154	2.86	1.00	1.49	105	2.56	0.67	1.06	78	16.22	12.37	13.14	107400.00
MI	A5_6	3.39	5.69	4.25	501	2.94	3.01	2.98	306	2.00	1.34	1.60	200	1.48	0.67	0.92	135	1.98	0.67	1.00	101	1.59	0.33	0.55	63	10.89	8.70	8.90	102400.00
MI	A5_7	3.38	5.69	4.24	503	3.61	3.68	3.64	305	2.49	1.67	2.00	201	3.42	1.67	2.25	146	2.25	0.67	1.03	89	3.70	0.67	1.13	54	15.31	10.87	11.61	101950.00
MI	A5_8	3.63	6.35	4.62	523	3.17	3.34	3.26	315	3.08	2.01	2.43	195	3.48	1.34	1.93	115	2.90	0.67	1.09	69	4.76	0.67	1.17	42	16.83	10.87	11.60	97650.00
MI	A5_9	3.56	6.35	4.57	533	4.17	4.35	4.26	312	3.48	2.34	2.80	201	3.50	1.67	2.26	143	4.71	1.34	2.08	85	4.92	1.00	1.67	61	20.09	13.38	14.52	103800.00
MI	CHARGE_2	1.49	1.00	1.20	201	0.61	0.33	0.43	164	0.00	0.00	0.00	156	0.00	0.00	0.00	105	0.00	0.00	0.00	95	0.00	0.00	0.00	95	1.36	0.84	1.03	66800.00
MI	CHARGE_3	1.60	1.34	1.46	250	0.47	0.33	0.39	212	0.60	0.33	0.43	166	0.67	0.33	0.45	150	0.71	0.33	0.45	141	1.01	0.33	0.50	99	3.76	2.17	2.70	84350.00
MI	CHARGE_HIS_2	1.98	1.67	1.81	252	0.96	0.67	0.79	209	0.68	0.33	0.45	148	0.79	0.33	0.47	127	0.96	0.33	0.50	104	1.04	0.33	0.51	96	4.89	2.68	3.36	76200.00
MI	CHARGE_HIS_3	1.27	1.34	1.30	316	1.36	1.00	1.16	220	1.04	0.67	0.81	193	0.67	0.33	0.45	149	0.74	0.33	0.46	135	0.76	0.33	0.46	132	4.82	3.18	3.76	92100.00
MI	HYDROPATHY_3	3.28	3.34	3.31	305	3.49	2.68	3.03	229	2.13	1.34	1.64	188	1.90	1.00	1.31	158	2.42	1.00	1.42	124	2.75	1.00	1.47	109	12.95	8.19	9.80	90600.00
MI	ORIG	3.17	5.35	3.99	504	3.33	3.34	3.34	300	2.66	1.67	2.05	188	3.20	1.34	1.89	125	2.47	0.67	1.05	81	1.92	0.33	0.57	52	14.21	9.87	10.61	97200.00
MI	POLARITY_HIS_4	2.26	3.01	2.58	399	1.92	2.01	1.96	313	2.39	1.67	1.97	209	2.53	1.34	1.75	158	2.34	1.00	1.41	128	2.88	1.00	1.49	104	11.75	8.03	9.12	105950.00
MI	SIZE_2	2.74	3.01	2.87	328	2.35	1.67	1.95	213	2.12	1.34	1.64	189	2.11	1.00	1.36	142	2.40	1.00	1.42	125	1.92	0.67	0.99	104	11.31	6.86	8.30	88500.00
MIP	A1_10	1.57	0.67	0.94	127	2.00	0.33	0.57	50	4.17	0.33	0.62	24	6.25	0.33	0.63	16	0.00	0.00	0.00	4	0.00	0.00	0.00	3	13.20	1.34	2.30	15900.00
MIP	A1_2	2.27	0.33	0.58	44	0.00	0.00	0.00	27	0.00	0.00	0.00	8	0.00	0.00	0.00	7	0.00	0.00	0.00	6	0.00	0.00	0.00	5	1.14	0.17	0.29	7250.00
MIP	A1_3	1.89	0.33	0.57	53	4.17	0.33	0.62	24	6.67	0.33	0.64	15	12.50	0.33	0.65	8	16.67	0.33	0.66	6	25.00	0.33	0.66	4	53.44	1.67	3.18	8150.00
MIP	A1_4	4.00	1.34	2.01	100	6.06	0.67	1.20	33	14.29	0.67	1.28	14	10.00	0.33	0.65	10	16.67	0.33	0.66	6	0.00	0.00	0.00	2	49.01	2.68	4.79	11400.00
MIP	A1_5	0.90	0.33	0.49	111	2.56	0.33	0.59	39	5.00	0.33	0.63	20	14.29	0.33	0.65	7	14.29	0.33	0.65	7	0.00	0.00	0.00	4	36.59	1.51	2.77	13050.00
MIP	A1_6	1.67	0.67	0.95	120	2.08	0.33	0.58	48	3.70	0.33	0.61	27	0.00	0.00	0.00	14	0.00	0.00	0.00	8	0.00	0.00	0.00	5	6.62	1.00	1.67	15950.00
MIP	A1_7	4.03	1.67	2.36	124	2.44	0.33	0.59	41	0.00	0.00	0.00	17	0.00	0.00	0.00	9	0.00	0.00	0.00	5	0.00	0.00	0.00	3	4.46	1.17	1.77	13550.00
MIP	A1_8	3.00	1.00	1.50	100	2.70	0.33	0.60	37	8.33	0.33	0.64	12	10.00	0.33	0.65	10	0.00	0.00	0.00	5	0.00	0.00	0.00	3	22.54	1.51	2.64	11550.00
MIP	A1_9	3.39	1.34	1.92	118	4.55	0.67	1.17	44	4.17	0.33	0.62	24	7.69	0.33	0.64	13	0.00	0.00	0.00	5	0.00	0.00	0.00	3	18.10	2.01	3.39	14650.00
MIP	A2_10	4.35	2.34	3.04	161	4.69	1.00	1.65	64	3.03	0.33	0.60	33	5.88	0.33	0.63	17	10.00	0.33	0.65	10	16.67	0.33	0.66	6	34.11	3.34	5.39	20750.00
MIP	A2_2	4.00	1.00	1.60	75	4.26	0.67	1.16	47	7.14	0.67	1.22	28	13.33	0.67	1.27	15	11.11	0.33	0.65	9	20.00	0.33	0.66	5	47.84	3.01	5.43	13900.00
MIP	A2_3	1.31	0.67	0.88	153	1.49	0.33	0.55	67	2.70	0.33	0.60	37	4.76	0.33	0.62	21	6.25	0.33	0.63	16	10.00	0.33	0.65	10	20.86	1.84	3.17	22250.00
MIP	A2_4	3.36	1.67	2.23	149	1.45	0.33	0.54	69	2.70	0.33	0.60	37	5.88	0.33	0.63	17	9.09	0.33	0.65	11	12.50	0.33	0.65	8	27.05	2.34	3.86	21250.00
MIP	A2_5	2.65	1.67	2.05	189	2.50	0.67	1.06	80	2.22	0.33	0.58	45	4.35	0.33	0.62	23	7.14	0.33	0.64	14	12.50	0.33	0.65	8	23.79	2.68	4.25	26050.00
MIP	A2_6	3.21	1.67	2.20	156	3.33	0.67	1.11	60	3.33	0.33	0.61	30	5.00	0.33	0.63	20	8.33	0.33	0.64	12	16.67	0.33	0.66	6	29.94	2.68	4.42	20300.00
MIP	A2_7	2.45	1.34	1.73	163	1.82	0.33	0.56	55	3.70	0.33	0.61	27	6.67	0.33	0.64	15	8.33	0.33	0.64	12	11.11	0.33	0.65	9	27.30	2.17	3.65	19500.00
MIP	A2_8	3.93	2.34	2.94	178	2.70	0.67	1.07	74	2.94	0.33	0.60	34	4.76	0.33	0.62	21	8.33	0.33	0.64	12	20.00	0.33	0.66	5	30.71	3.01	4.74	23250.00
MIP	A2_9	4.73	2.68	3.42	169	4.35	1.00	1.63	69	3.23	0.33	0.61	31	5.56	0.33	0.63	18	14.29	0.33	0.65	7	33.33	0.33	0.66	3	46.45	3.51	5.56	21100.00
MIP	A3_10	4.40	2.34	3.06	159	4.69	1.00	1.65	64	5.41	0.67	1.19	37	11.76	0.67	1.27	17	12.50	0.33	0.65	8	16.67	0.33	0.66	6	44.89	4.01	6.62	20850.00
MIP	A3_2	5.48	2.68	3.60	146	6.10	1.67	2.62	82	7.14	1.00	1.76	42	7.41	0.67	1.23	27	5.26	0.33	0.63	19	5.88	0.33	0.63	17	31.59	5.18	8.35	25150.00
MIP	A3_3	3.66	2.01	2.59	164	5.45	1.00	1.69	55	7.41	0.67	1.23	27	10.53	0.67	1.26	19	8.33	0.33	0.64	12	16.67	0.33	0.66	6	41.88	3.85	6.45	19800.00
MIP	A3_4	4.32	2.34	3.04	162	5.97	1.34	2.19	67	11.54	1.00	1.85	26	16.67	1.00	1.89	18	28.57	0.67	1.31	7	40.00	0.67	1.32	5	84.91	5.52	9.41	20150.00
MIP	A3_5	3.55	2.34	2.82	197	5.41	1.34	2.14	74	6.45	0.67	1.21	31	12.50	0.67	1.27	16	18.18	0.67	1.29	11	25.00	0.67	1.30	8	56.82	4.85	7.98	23450.00
MIP	A3_6	3.61	2.01	2.58	166	4.35	1.00	1.63	69	5.88	0.67	1.20	34	9.52	0.67	1.25	21	14.29	0.33	0.65	7	25.00	0.33	0.66	4	48.35	3.85	6.36	21600.00
MIP	A3_7	3.03	1.67	2.16	165	4.48	1.00	1.64	67	8.57	1.00	1.80	35	10.00	0.67	1.25	20	18.18	0.67	1.29	11	28.57	0.67	1.31	7	57.03	4.52	7.71	21900.00
MIP	A3_8	3.66	2.01	2.59	164	5.26	1.00	1.69	57	6.67	0.67	1.22	30	5.56	0.33	0.63	18	12.50	0.33	0.65	8	16.67	0.33	0.66	6	40.15	3.51	5.81	19800.00
MIP	A3_9	5.15	2.34	3.22	136	6.35	1.34	2.21	63	3.57	0.33	0.61	28	7.14	0.33	0.64	14	12.50	0.33	0.65	8	33.33	0.33	0.66	3	48.80	3.68	6.05	18250.00
MIP	A4_10	3.57	2.01	2.57	168	5.17	1.00	1.68	58	3.85	0.33	0.62	26	7.14	0.33	0.64	14	12.50	0.33	0.65	8	16.67	0.33	0.66	6	38.78	3.18	5.20	19300.00
MIP	A4_2	3.70	1.00	1.58	81	3.64	0.67	1.13	55	5.71	0.67	1.20	35	11.11	0.67	1.26	18	16.67	0.67	1.29	12	12.50	0.33	0.65	8	45.23	3.34	5.99	16450.00
MIP	A4_3	2.36	1.00	1.41	127	4.88	0.67	1.18	41	8.33	0.67	1.24	24	10.53	0.67	1.26	19	18.18	0.67	1.29	11	25.00	0.67	1.30	8	55.60	3.51	6.32	16250.00
MIP	A4_4	3.49	2.01	2.55	172	7.46	1.67	2.73	67	7.89	1.00	1.78	38	14.29	1.00	1.88	21	13.33	0.67	1.27	15	11.11	0.33	0.65	9	50.28	5.52	9.26	23150.00
MIP	A4_5	3.55	2.01	2.56	169	7.55	1.34	2.27	53	11.54	1.00	1.85	26	16.67	1.00	1.89	18	9.09	0.33	0.65	11	0.00	0.00	0.00	6	46.62	4.68	7.94	19550.00
MIP	A4_6	2.47	1.34	1.74	162	4.92	1.00	1.67	61	7.69	0.67	1.23	26	7.14	0.33	0.64	14	10.00	0.33	0.65	10	14.29	0.33	0.65	7	38.13	3.18	5.38	19550.00
MIP	A4_7	3.09	1.67	2.17	162	4.62	1.00	1.65	65	7.14	0.67	1.22	28	6.25	0.33	0.63	16	11.11	0.33	0.65	9	16.67	0.33	0.66	6	39.00	3.34	5.57	20200.00
MIP	A4_8	3.83	2.34	2.90	183	6.15	1.34	2.20	65	6.25	0.67	1.21	32	6.67	0.33	0.64	15	10.00	0.33	0.65	10	14.29	0.33	0.65	7	38.13	4.01	6.47	21700.00
MIP	A4_9	4.49	2.34	3.08	156	3.77	0.67	1.14	53	6.90	0.67	1.22	29	6.25	0.33	0.63	16	14.29	0.33	0.65	7	16.67	0.33	0.66	6	41.78	3.34	5.51	18600.00
MIP	A5_10	3.97	2.01	2.67	151	5.00	1.00	1.67	60	6.25	0.67	1.21	32	7.14	0.33	0.64	14	11.11	0.33	0.65	9	20.00	0.33	0.66	5	41.49	3.51	5.83	19300.00
MIP	A5_2	3.09	1.00	1.52	97	4.00	0.67	1.15	50	0.00	0.00	0.00	33	0.00	0.00	0.00	15	0.00	0.00	0.00	14	0.00	0.00	0.00	9	5.55	1.17	1.90	16500.00
MIP	A5_3	3.14	1.67	2.18	159	3.77	0.67	1.14	53	4.17	0.33	0.62	24	6.25	0.33	0.63	16	8.33	0.33	0.64	12	14.29	0.33	0.65	7	31.24	2.68	4.45	18800.00
MIP	A5_4	2.91	1.67	2.12	172	0.00	0.00	0.00	64	0.00	0.00	0.00	30	0.00	0.00	0.00	19	0.00	0.00	0.00	7	0.00	0.00	0.00	4	1.45	0.84	1.06	20800.00
MIP	A5_5	2.94	1.34	1.84	136	1.96	0.33	0.57	51	0.00	0.00	0.00	27	0.00	0.00	0.00	12	0.00	0.00	0.00	6	0.00	0.00	0.00	3	3.43	1.00	1.49	16550.00
MIP	A5_6	2.21	1.00	1.38	136	1.89	0.33	0.57	53	0.00	0.00	0.00	20	0.00	0.00	0.00	12	0.00	0.00	0.00	5	0.00	0.00	0.00	4	2.99	0.84	1.26	16000.00
MIP	A5_7	3.05	1.34	1.86	131	1.85	0.33	0.57	54	0.00	0.00	0.00	26	0.00	0.00	0.00	12	0.00	0.00	0.00	4	0.00	0.00	0.00	4	3.38	1.00	1.50	16350.00
MIP	A5_8	3.70	2.01	2.60	162	4.48	1.00	1.64	67	2.94	0.33	0.60	34	5.88	0.33	0.63	17	12.50	0.33	0.65	8	16.67	0.33	0.66	6	35.99	3.18	5.15	21000.00
MIP	A5_9	3.77	2.01	2.62	159	4.48	1.00	1.64	67	3.57	0.33	0.61	28	6.25	0.33	0.63	16	16.67	0.33	0.66	6	25.00	0.33	0.66	4	45.35	3.18	5.18	19850.00
MIP	CHARGE_2	0.00	0.00	0.00	32	0.00	0.00	0.00	22	0.00	0.00	0.00	10	0.00	0.00	0.00	8	0.00	0.00	0.00	3	0.00	0.00	0.00	3	0.00	0.00	0.00	6050.00
MIP	CHARGE_3	0.00	0.00	0.00	29	0.00	0.00	0.00	17	0.00	0.00	0.00	10	0.00	0.00	0.00	5	0.00	0.00	0.00	4	0.00	0.00	0.00	1	0.00	0.00	0.00	5100.00
MIP	CHARGE_HIS_2	0.00	0.00	0.00	49	0.00	0.00	0.00	18	0.00	0.00	0.00	14	0.00	0.00	0.00	8	0.00	0.00	0.00	6	0.00	0.00	0.00	3	0.00	0.00	0.00	7200.00
MIP	CHARGE_HIS_3	0.00	0.00	0.00	44	0.00	0.00	0.00	25	0.00	0.00	0.00	13	0.00	0.00	0.00	5	0.00	0.00	0.00	4	0.00	0.00	0.00	2	0.00	0.00	0.00	7000.00
MIP	HYDROPATHY_3	3.51	0.67	1.12	57	6.25	0.67	1.21	32	5.88	0.33	0.63	17	8.33	0.33	0.64	12	11.11	0.33	0.65	9	0.00	0.00	0.00	6	33.33	2.01	3.70	10150.00
MIP	ORIG	4.52	2.34	3.08	155	5.26	1.00	1.69	57	3.03	0.33	0.60	33	6.25	0.33	0.63	16	10.00	0.33	0.65	10	16.67	0.33	0.66	6	35.13	3.34	5.44	19650.00
MIP	POLARITY_HIS_4	1.08	0.33	0.51	93	2.63	0.33	0.59	38	5.00	0.33	0.63	20	0.00	0.00	0.00	10	0.00	0.00	0.00	7	0.00	0.00	0.00	3	8.17	0.84	1.48	12300.00
MIP	SIZE_2	2.70	0.67	1.07	74	0.00	0.00	0.00	24	0.00	0.00	0.00	22	0.00	0.00	0.00	12	0.00	0.00	0.00	7	0.00	0.00	0.00	4	1.35	0.33	0.54	10400.00
NMI	A1_10	2.19	2.34	2.27	319	2.59	1.67	2.03	193	2.29	1.00	1.40	131	3.30	1.00	1.54	91	3.85	1.00	1.59	78	4.29	1.00	1.63	70	15.26	6.35	8.50	68750.00
NMI	A1_2	1.61	0.67	0.95	124	2.33	0.67	1.04	86	1.59	0.33	0.55	63	1.75	0.33	0.56	57	1.82	0.33	0.56	55	2.27	0.33	0.58	44	9.43	2.17	3.48	34500.00
NMI	A1_3	3.25	1.67	2.21	154	2.63	1.00	1.45	114	2.44	0.67	1.05	82	1.35	0.33	0.54	74	1.45	0.33	0.54	69	1.79	0.33	0.56	56	10.39	3.34	4.97	44400.00
NMI	A1_4	3.09	2.68	2.87	259	2.22	1.34	1.67	180	0.85	0.33	0.48	118	1.03	0.33	0.51	97	1.14	0.33	0.52	88	1.69	0.33	0.56	59	7.63	3.85	4.88	64200.00
NMI	A1_5	2.87	3.01	2.94	314	1.60	1.00	1.23	187	2.17	1.00	1.37	138	1.89	0.67	0.99	106	1.47	0.33	0.54	68	1.85	0.33	0.57	54	9.49	4.68	5.89	68300.00
NMI	A1_6	2.44	2.34	2.39	287	1.70	1.00	1.26	176	0.66	0.33	0.44	151	1.05	0.33	0.51	95	1.37	0.33	0.54	73	1.52	0.33	0.55	66	6.77	3.34	4.22	67150.00
NMI	A1_7	3.80	4.01	3.90	316	3.21	2.01	2.47	187	2.96	1.34	1.84	135	3.12	1.00	1.52	96	4.29	1.00	1.63	70	3.23	0.67	1.11	62	17.09	7.69	9.96	67700.00
NMI	A1_8	3.41	4.01	3.69	352	2.84	2.01	2.35	211	2.74	1.34	1.80	146	4.35	1.34	2.05	92	3.85	1.00	1.59	78	4.76	1.00	1.66	63	17.86	8.19	10.46	73450.00
NMI	A1_9	2.41	2.34	2.37	291	2.20	1.34	1.66	182	2.44	1.00	1.42	123	2.91	1.00	1.49	103	3.41	1.00	1.55	88	1.82	0.33	0.56	55	13.07	5.69	7.60	66900.00
NMI	A2_10	3.42	4.35	3.83	380	4.37	3.01	3.56	206	4.76	2.01	2.82	126	5.00	1.34	2.11	80	4.84	1.00	1.66	62	5.66	1.00	1.70	53	23.51	10.03	12.93	69050.00
NMI	A2_2	4.61	2.34	3.10	152	2.88	1.00	1.49	104	4.05	1.00	1.61	74	5.00	1.00	1.67	60	5.36	1.00	1.69	56	5.41	0.67	1.19	37	22.30	5.52	8.61	38850.00
NMI	A2_3	1.85	1.67	1.76	270	2.34	1.34	1.70	171	1.71	0.67	0.96	117	1.16	0.33	0.52	86	1.56	0.33	0.55	64	1.79	0.33	0.56	56	8.59	3.68	4.89	60100.00
NMI	A2_4	3.41	4.01	3.69	352	5.09	3.68	4.27	216	4.38	2.01	2.75	137	5.21	1.67	2.53	96	4.88	1.34	2.10	82	4.62	1.00	1.65	65	23.57	11.20	14.32	73950.00
NMI	A2_5	2.53	2.68	2.60	316	2.96	1.67	2.14	169	4.10	1.67	2.38	122	4.65	1.34	2.08	86	2.99	0.67	1.09	67	3.28	0.67	1.11	61	17.60	7.02	9.54	63250.00
NMI	A2_6	3.54	4.01	3.76	339	4.07	2.34	2.97	172	4.96	2.01	2.86	121	4.88	1.34	2.10	82	6.06	1.34	2.19	66	3.70	0.67	1.13	54	23.59	9.36	12.57	63750.00
NMI	A2_7	4.03	5.02	4.47	372	3.27	2.34	2.73	214	3.45	1.67	2.25	145	3.85	1.34	1.99	104	5.19	1.34	2.13	77	5.08	1.00	1.68	59	20.32	9.70	12.17	75550.00
NMI	A2_8	3.90	5.02	4.39	385	4.72	3.34	3.91	212	6.57	3.01	4.13	137	5.83	2.01	2.99	103	5.48	1.34	2.15	73	5.26	1.00	1.69	57	27.17	12.71	16.21	74600.00
NMI	A2_9	3.66	4.35	3.98	355	4.30	2.68	3.30	186	5.60	2.34	3.30	125	4.82	1.34	2.09	83	4.55	1.00	1.64	66	5.08	1.00	1.68	59	23.64	10.03	13.16	66700.00
NMI	A3_10	3.36	4.35	3.79	387	4.83	3.34	3.95	207	4.38	2.01	2.75	137	4.60	1.34	2.07	87	4.29	1.00	1.63	70	5.00	1.00	1.67	60	22.27	10.37	13.13	72450.00
NMI	A3_2	4.37	2.68	3.32	183	3.25	1.34	1.90	123	3.64	1.34	1.96	110	4.65	1.34	2.08	86	5.33	1.34	2.14	75	5.41	1.34	2.14	74	21.76	7.36	10.80	52250.00
NMI	A3_3	2.79	2.68	2.73	287	3.80	2.34	2.90	184	4.72	2.01	2.82	127	3.53	1.00	1.56	85	3.03	0.67	1.10	66	3.23	0.67	1.11	62	18.10	7.69	10.29	63650.00
NMI	A3_4	4.48	5.02	4.73	335	4.59	3.01	3.64	196	4.32	2.01	2.74	139	5.10	1.67	2.52	98	2.70	0.67	1.07	74	3.64	0.67	1.13	55	20.77	10.20	12.90	70200.00
NMI	A3_5	4.08	5.02	4.50	368	3.92	2.68	3.18	204	4.41	2.01	2.76	136	4.17	1.34	2.03	96	4.00	1.00	1.60	75	4.55	1.00	1.64	66	20.81	10.03	12.64	72800.00
NMI	A3_6	2.87	3.34	3.09	349	3.21	2.01	2.47	187	4.80	2.01	2.83	125	4.44	1.34	2.06	90	4.84	1.00	1.66	62	5.66	1.00	1.70	53	21.55	8.53	11.41	66500.00
NMI	A3_7	3.31	4.01	3.63	362	3.93	2.34	2.94	178	4.80	2.01	2.83	125	3.37	1.00	1.55	89	4.62	1.00	1.65	65	5.36	1.00	1.69	56	21.05	8.86	11.62	66600.00
NMI	A3_8	3.24	4.01	3.59	370	4.50	3.01	3.61	200	4.69	2.01	2.81	128	4.60	1.34	2.07	87	4.41	1.00	1.63	68	5.08	1.00	1.68	59	22.36	9.87	12.76	69750.00
NMI	A3_9	2.96	3.68	3.28	371	3.83	2.68	3.15	209	5.19	2.34	3.23	135	5.75	1.67	2.59	87	4.23	1.00	1.62	71	4.84	1.00	1.66	62	22.89	10.03	13.06	71850.00
NMI	A4_10	3.01	3.34	3.17	332	3.55	2.01	2.56	169	4.96	2.01	2.86	121	4.88	1.34	2.10	82	4.48	1.00	1.64	67	5.45	1.00	1.69	55	22.10	8.53	11.59	63250.00
NMI	A4_2	4.60	2.68	3.38	174	4.35	1.67	2.42	115	3.12	1.00	1.52	96	3.66	1.00	1.57	82	3.85	1.00	1.59	78	4.55	1.00	1.64	66	19.55	6.52	9.61	49100.00
NMI	A4_3	2.93	2.68	2.80	273	1.85	1.00	1.30	162	2.19	1.00	1.38	137	1.05	0.33	0.51	95	1.43	0.33	0.54	70	1.64	0.33	0.56	61	8.81	4.18	5.40	63100.00
NMI	A4_4	3.38	3.68	3.53	325	3.38	2.34	2.77	207	3.33	1.67	2.23	150	3.20	1.34	1.89	125	3.57	1.00	1.57	84	3.12	0.67	1.10	64	16.74	8.53	10.76	76050.00
NMI	A4_5	4.33	4.01	4.17	277	4.02	2.34	2.96	174	3.68	1.67	2.30	136	2.41	0.67	1.05	83	2.86	0.67	1.08	70	3.08	0.67	1.10	65	16.67	7.69	10.02	63400.00
NMI	A4_6	3.21	3.68	3.43	343	2.88	2.01	2.37	208	4.11	2.01	2.70	146	4.17	1.34	2.03	96	3.03	0.67	1.10	66	1.85	0.33	0.57	54	16.72	8.03	10.18	71450.00
NMI	A4_7	3.23	4.01	3.58	371	3.41	2.34	2.78	205	4.26	2.01	2.73	141	4.94	1.34	2.11	81	3.08	0.67	1.10	65	1.96	0.33	0.57	51	18.28	8.53	10.79	70300.00
NMI	A4_8	3.55	4.01	3.77	338	3.85	2.34	2.91	182	4.51	2.01	2.78	133	6.98	2.01	3.12	86	4.84	1.00	1.66	62	6.00	1.00	1.72	50	24.95	9.87	13.21	65700.00
NMI	A4_9	2.83	3.34	3.07	353	3.93	2.34	2.94	178	4.00	1.67	2.36	125	3.66	1.00	1.57	82	4.62	1.00	1.65	65	3.39	0.67	1.12	59	19.32	8.03	10.61	65600.00
NMI	A5_10	3.38	4.35	3.80	385	4.07	3.01	3.46	221	4.44	2.01	2.76	135	4.71	1.34	2.08	85	3.08	0.67	1.10	65	3.64	0.67	1.13	55	19.81	9.53	11.87	72600.00
NMI	A5_2	2.26	1.00	1.39	133	3.37	1.00	1.55	89	3.57	1.00	1.57	84	2.74	0.67	1.08	73	2.33	0.33	0.58	43	2.33	0.33	0.58	43	14.30	3.68	5.76	37700.00
NMI	A5_3	2.49	1.67	2.00	201	2.90	1.34	1.83	138	2.68	1.00	1.46	112	2.94	0.67	1.09	68	3.45	0.67	1.12	58	3.57	0.67	1.13	56	15.00	4.85	7.06	50450.00
NMI	A5_4	2.17	2.34	2.25	322	2.30	1.34	1.69	174	2.80	1.00	1.48	107	4.29	1.00	1.63	70	4.92	1.00	1.67	61	4.00	0.67	1.15	50	17.39	5.85	8.16	59800.00
NMI	A5_5	2.75	3.34	3.02	363	2.72	1.67	2.07	184	3.48	1.34	1.93	115	5.33	1.34	2.14	75	5.45	1.00	1.69	55	4.35	0.67	1.16	46	20.53	7.36	9.93	63350.00
NMI	A5_6	2.27	2.68	2.45	353	2.21	1.34	1.67	181	2.46	1.00	1.43	122	2.35	0.67	1.04	85	3.70	0.67	1.13	54	4.17	0.67	1.15	48	13.94	5.35	7.07	64250.00
NMI	A5_7	3.20	4.01	3.56	375	2.50	1.67	2.00	200	3.08	1.34	1.86	130	3.53	1.00	1.56	85	3.45	0.67	1.12	58	3.85	0.67	1.14	52	16.08	7.02	8.90	68650.00
NMI	A5_8	3.31	4.01	3.63	363	3.76	2.34	2.89	186	3.39	1.34	1.92	118	3.75	1.00	1.58	80	4.69	1.00	1.65	64	5.36	1.00	1.69	56	19.92	8.19	10.70	65750.00
NMI	A5_9	2.70	3.34	2.99	370	3.65	2.34	2.85	192	4.32	2.01	2.74	139	5.13	1.34	2.12	78	5.36	1.00	1.69	56	4.08	0.67	1.15	49	21.84	8.70	11.47	67450.00
NMI	CHARGE_2	0.00	0.00	0.00	84	0.00	0.00	0.00	67	0.00	0.00	0.00	60	0.00	0.00	0.00	42	0.00	0.00	0.00	36	0.00	0.00	0.00	35	0.00	0.00	0.00	26450.00
NMI	CHARGE_3	0.95	0.33	0.50	105	1.14	0.33	0.52	88	1.59	0.33	0.55	63	1.72	0.33	0.56	58	1.89	0.33	0.57	53	2.78	0.33	0.60	36	8.20	1.67	2.74	33250.00
NMI	CHARGE_HIS_2	0.00	0.00	0.00	101	0.00	0.00	0.00	64	0.00	0.00	0.00	58	0.00	0.00	0.00	45	0.00	0.00	0.00	39	0.00	0.00	0.00	36	0.00	0.00	0.00	27450.00
NMI	CHARGE_HIS_3	0.91	0.33	0.49	110	1.19	0.33	0.52	84	1.49	0.33	0.55	67	1.72	0.33	0.56	58	2.50	0.33	0.59	40	2.56	0.33	0.59	39	8.64	1.67	2.76	32350.00
NMI	HYDROPATHY_3	3.70	2.34	2.87	189	3.73	1.67	2.31	134	4.08	1.34	2.02	98	2.70	0.67	1.07	74	3.23	0.67	1.11	62	4.00	0.67	1.15	50	17.59	5.85	8.51	48750.00
NMI	ORIG	3.39	4.35	3.81	383	4.83	3.34	3.95	207	6.15	2.68	3.73	130	5.75	1.67	2.59	87	4.48	1.00	1.64	67	5.26	1.00	1.69	57	25.54	11.37	14.66	71100.00
NMI	POLARITY_HIS_4	2.82	2.01	2.34	213	2.50	1.34	1.74	160	2.63	1.00	1.45	114	2.25	0.67	1.03	89	2.82	0.67	1.08	71	1.75	0.33	0.56	57	12.48	4.85	6.76	56900.00
NMI	SIZE_2	0.00	0.00	0.00	124	0.00	0.00	0.00	98	0.00	0.00	0.00	94	0.00	0.00	0.00	47	0.00	0.00	0.00	45	0.00	0.00	0.00	45	0.00	0.00	0.00	36850.00
RMI	A1_10	0.00	0.00	0.00	0	0.00	0.00	0.00	0	0.00	0.00	0.00	0	0.00	0.00	0.00	0	0.00	0.00	0.00	0	0.00	0.00	0.00	0	0.00	0.00	0.00	0.00
RMI	A1_2	0.00	0.00	0.00	0	0.00	0.00	0.00	0	0.00	0.00	0.00	0	0.00	0.00	0.00	0	0.00	0.00	0.00	0	0.00	0.00	0.00	0	0.00	0.00	0.00	0.00
RMI	A1_3	0.00	0.00	0.00	0	0.00	0.00	0.00	0	0.00	0.00	0.00	0	0.00	0.00	0.00	0	0.00	0.00	0.00	0	0.00	0.00	0.00	0	0.00	0.00	0.00	0.00
RMI	A1_4	0.00	0.00	0.00	0	0.00	0.00	0.00	0	0.00	0.00	0.00	0	0.00	0.00	0.00	0	0.00	0.00	0.00	0	0.00	0.00	0.00	0	0.00	0.00	0.00	0.00
RMI	A1_5	0.00	0.00	0.00	0	0.00	0.00	0.00	0	0.00	0.00	0.00	0	0.00	0.00	0.00	0	0.00	0.00	0.00	0	0.00	0.00	0.00	0	0.00	0.00	0.00	0.00
RMI	A1_6	0.00	0.00	0.00	0	0.00	0.00	0.00	0	0.00	0.00	0.00	0	0.00	0.00	0.00	0	0.00	0.00	0.00	0	0.00	0.00	0.00	0	0.00	0.00	0.00	0.00
RMI	A1_7	0.00	0.00	0.00	0	0.00	0.00	0.00	0	0.00	0.00	0.00	0	0.00	0.00	0.00	0	0.00	0.00	0.00	0	0.00	0.00	0.00	0	0.00	0.00	0.00	0.00
RMI	A1_8	0.00	0.00	0.00	0	0.00	0.00	0.00	0	0.00	0.00	0.00	0	0.00	0.00	0.00	0	0.00	0.00	0.00	0	0.00	0.00	0.00	0	0.00	0.00	0.00	0.00
RMI	A1_9	0.00	0.00	0.00	0	0.00	0.00	0.00	0	0.00	0.00	0.00	0	0.00	0.00	0.00	0	0.00	0.00	0.00	0	0.00	0.00	0.00	0	0.00	0.00	0.00	0.00
RMI	A2_10	0.00	0.00	0.00	0	0.00	0.00	0.00	0	0.00	0.00	0.00	0	0.00	0.00	0.00	0	0.00	0.00	0.00	0	0.00	0.00	0.00	0	0.00	0.00	0.00	0.00
RMI	A2_2	0.00	0.00	0.00	0	0.00	0.00	0.00	0	0.00	0.00	0.00	0	0.00	0.00	0.00	0	0.00	0.00	0.00	0	0.00	0.00	0.00	0	0.00	0.00	0.00	0.00
RMI	A2_3	0.00	0.00	0.00	0	0.00	0.00	0.00	0	0.00	0.00	0.00	0	0.00	0.00	0.00	0	0.00	0.00	0.00	0	0.00	0.00	0.00	0	0.00	0.00	0.00	0.00
RMI	A2_4	0.00	0.00	0.00	0	0.00	0.00	0.00	0	0.00	0.00	0.00	0	0.00	0.00	0.00	0	0.00	0.00	0.00	0	0.00	0.00	0.00	0	0.00	0.00	0.00	0.00
RMI	A2_5	0.00	0.00	0.00	0	0.00	0.00	0.00	0	0.00	0.00	0.00	0	0.00	0.00	0.00	0	0.00	0.00	0.00	0	0.00	0.00	0.00	0	0.00	0.00	0.00	0.00
RMI	A2_6	0.00	0.00	0.00	0	0.00	0.00	0.00	0	0.00	0.00	0.00	0	0.00	0.00	0.00	0	0.00	0.00	0.00	0	0.00	0.00	0.00	0	0.00	0.00	0.00	0.00
RMI	A2_7	0.00	0.00	0.00	0	0.00	0.00	0.00	0	0.00	0.00	0.00	0	0.00	0.00	0.00	0	0.00	0.00	0.00	0	0.00	0.00	0.00	0	0.00	0.00	0.00	0.00
RMI	A2_8	0.00	0.00	0.00	0	0.00	0.00	0.00	0	0.00	0.00	0.00	0	0.00	0.00	0.00	0	0.00	0.00	0.00	0	0.00	0.00	0.00	0	0.00	0.00	0.00	0.00
RMI	A2_9	0.00	0.00	0.00	0	0.00	0.00	0.00	0	0.00	0.00	0.00	0	0.00	0.00	0.00	0	0.00	0.00	0.00	0	0.00	0.00	0.00	0	0.00	0.00	0.00	0.00
RMI	A3_10	0.00	0.00	0.00	0	0.00	0.00	0.00	0	0.00	0.00	0.00	0	0.00	0.00	0.00	0	0.00	0.00	0.00	0	0.00	0.00	0.00	0	0.00	0.00	0.00	0.00
RMI	A3_2	0.00	0.00	0.00	0	0.00	0.00	0.00	0	0.00	0.00	0.00	0	0.00	0.00	0.00	0	0.00	0.00	0.00	0	0.00	0.00	0.00	0	0.00	0.00	0.00	0.00
RMI	A3_3	0.00	0.00	0.00	0	0.00	0.00	0.00	0	0.00	0.00	0.00	0	0.00	0.00	0.00	0	0.00	0.00	0.00	0	0.00	0.00	0.00	0	0.00	0.00	0.00	0.00
RMI	A3_4	0.00	0.00	0.00	0	0.00	0.00	0.00	0	0.00	0.00	0.00	0	0.00	0.00	0.00	0	0.00	0.00	0.00	0	0.00	0.00	0.00	0	0.00	0.00	0.00	0.00
RMI	A3_5	0.00	0.00	0.00	0	0.00	0.00	0.00	0	0.00	0.00	0.00	0	0.00	0.00	0.00	0	0.00	0.00	0.00	0	0.00	0.00	0.00	0	0.00	0.00	0.00	0.00
RMI	A3_6	0.00	0.00	0.00	0	0.00	0.00	0.00	0	0.00	0.00	0.00	0	0.00	0.00	0.00	0	0.00	0.00	0.00	0	0.00	0.00	0.00	0	0.00	0.00	0.00	0.00
RMI	A3_7	0.00	0.00	0.00	0	0.00	0.00	0.00	0	0.00	0.00	0.00	0	0.00	0.00	0.00	0	0.00	0.00	0.00	0	0.00	0.00	0.00	0	0.00	0.00	0.00	0.00
RMI	A3_8	0.00	0.00	0.00	0	0.00	0.00	0.00	0	0.00	0.00	0.00	0	0.00	0.00	0.00	0	0.00	0.00	0.00	0	0.00	0.00	0.00	0	0.00	0.00	0.00	0.00
RMI	A3_9	0.00	0.00	0.00	0	0.00	0.00	0.00	0	0.00	0.00	0.00	0	0.00	0.00	0.00	0	0.00	0.00	0.00	0	0.00	0.00	0.00	0	0.00	0.00	0.00	0.00
RMI	A4_10	0.00	0.00	0.00	0	0.00	0.00	0.00	0	0.00	0.00	0.00	0	0.00	0.00	0.00	0	0.00	0.00	0.00	0	0.00	0.00	0.00	0	0.00	0.00	0.00	0.00
RMI	A4_2	0.00	0.00	0.00	0	0.00	0.00	0.00	0	0.00	0.00	0.00	0	0.00	0.00	0.00	0	0.00	0.00	0.00	0	0.00	0.00	0.00	0	0.00	0.00	0.00	0.00
RMI	A4_3	0.00	0.00	0.00	0	0.00	0.00	0.00	0	0.00	0.00	0.00	0	0.00	0.00	0.00	0	0.00	0.00	0.00	0	0.00	0.00	0.00	0	0.00	0.00	0.00	0.00
RMI	A4_4	0.00	0.00	0.00	0	0.00	0.00	0.00	0	0.00	0.00	0.00	0	0.00	0.00	0.00	0	0.00	0.00	0.00	0	0.00	0.00	0.00	0	0.00	0.00	0.00	0.00
RMI	A4_5	0.00	0.00	0.00	0	0.00	0.00	0.00	0	0.00	0.00	0.00	0	0.00	0.00	0.00	0	0.00	0.00	0.00	0	0.00	0.00	0.00	0	0.00	0.00	0.00	0.00
RMI	A4_6	0.00	0.00	0.00	0	0.00	0.00	0.00	0	0.00	0.00	0.00	0	0.00	0.00	0.00	0	0.00	0.00	0.00	0	0.00	0.00	0.00	0	0.00	0.00	0.00	0.00
RMI	A4_7	0.00	0.00	0.00	0	0.00	0.00	0.00	0	0.00	0.00	0.00	0	0.00	0.00	0.00	0	0.00	0.00	0.00	0	0.00	0.00	0.00	0	0.00	0.00	0.00	0.00
RMI	A4_8	0.00	0.00	0.00	0	0.00	0.00	0.00	0	0.00	0.00	0.00	0	0.00	0.00	0.00	0	0.00	0.00	0.00	0	0.00	0.00	0.00	0	0.00	0.00	0.00	0.00
RMI	A4_9	0.00	0.00	0.00	0	0.00	0.00	0.00	0	0.00	0.00	0.00	0	0.00	0.00	0.00	0	0.00	0.00	0.00	0	0.00	0.00	0.00	0	0.00	0.00	0.00	0.00
RMI	A5_10	0.00	0.00	0.00	0	0.00	0.00	0.00	0	0.00	0.00	0.00	0	0.00	0.00	0.00	0	0.00	0.00	0.00	0	0.00	0.00	0.00	0	0.00	0.00	0.00	0.00
RMI	A5_2	0.00	0.00	0.00	0	0.00	0.00	0.00	0	0.00	0.00	0.00	0	0.00	0.00	0.00	0	0.00	0.00	0.00	0	0.00	0.00	0.00	0	0.00	0.00	0.00	0.00
RMI	A5_3	0.00	0.00	0.00	0	0.00	0.00	0.00	0	0.00	0.00	0.00	0	0.00	0.00	0.00	0	0.00	0.00	0.00	0	0.00	0.00	0.00	0	0.00	0.00	0.00	0.00
RMI	A5_4	0.00	0.00	0.00	0	0.00	0.00	0.00	0	0.00	0.00	0.00	0	0.00	0.00	0.00	0	0.00	0.00	0.00	0	0.00	0.00	0.00	0	0.00	0.00	0.00	0.00
RMI	A5_5	0.00	0.00	0.00	0	0.00	0.00	0.00	0	0.00	0.00	0.00	0	0.00	0.00	0.00	0	0.00	0.00	0.00	0	0.00	0.00	0.00	0	0.00	0.00	0.00	0.00
RMI	A5_6	0.00	0.00	0.00	0	0.00	0.00	0.00	0	0.00	0.00	0.00	0	0.00	0.00	0.00	0	0.00	0.00	0.00	0	0.00	0.00	0.00	0	0.00	0.00	0.00	0.00
RMI	A5_7	0.00	0.00	0.00	0	0.00	0.00	0.00	0	0.00	0.00	0.00	0	0.00	0.00	0.00	0	0.00	0.00	0.00	0	0.00	0.00	0.00	0	0.00	0.00	0.00	0.00
RMI	A5_8	0.00	0.00	0.00	0	0.00	0.00	0.00	0	0.00	0.00	0.00	0	0.00	0.00	0.00	0	0.00	0.00	0.00	0	0.00	0.00	0.00	0	0.00	0.00	0.00	0.00
RMI	A5_9	0.00	0.00	0.00	0	0.00	0.00	0.00	0	0.00	0.00	0.00	0	0.00	0.00	0.00	0	0.00	0.00	0.00	0	0.00	0.00	0.00	0	0.00	0.00	0.00	0.00
RMI	CHARGE_2	0.00	0.00	0.00	0	0.00	0.00	0.00	0	0.00	0.00	0.00	0	0.00	0.00	0.00	0	0.00	0.00	0.00	0	0.00	0.00	0.00	0	0.00	0.00	0.00	0.00
RMI	CHARGE_3	0.00	0.00	0.00	0	0.00	0.00	0.00	0	0.00	0.00	0.00	0	0.00	0.00	0.00	0	0.00	0.00	0.00	0	0.00	0.00	0.00	0	0.00	0.00	0.00	0.00
RMI	CHARGE_HIS_2	0.00	0.00	0.00	0	0.00	0.00	0.00	0	0.00	0.00	0.00	0	0.00	0.00	0.00	0	0.00	0.00	0.00	0	0.00	0.00	0.00	0	0.00	0.00	0.00	0.00
RMI	CHARGE_HIS_3	0.00	0.00	0.00	0	0.00	0.00	0.00	0	0.00	0.00	0.00	0	0.00	0.00	0.00	0	0.00	0.00	0.00	0	0.00	0.00	0.00	0	0.00	0.00	0.00	0.00
RMI	HYDROPATHY_3	0.00	0.00	0.00	0	0.00	0.00	0.00	0	0.00	0.00	0.00	0	0.00	0.00	0.00	0	0.00	0.00	0.00	0	0.00	0.00	0.00	0	0.00	0.00	0.00	0.00
RMI	ORIG	0.00	0.00	0.00	0	0.00	0.00	0.00	0	0.00	0.00	0.00	0	0.00	0.00	0.00	0	0.00	0.00	0.00	0	0.00	0.00	0.00	0	0.00	0.00	0.00	0.00
RMI	POLARITY_HIS_4	0.00	0.00	0.00	0	0.00	0.00	0.00	0	0.00	0.00	0.00	0	0.00	0.00	0.00	0	0.00	0.00	0.00	0	0.00	0.00	0.00	0	0.00	0.00	0.00	0.00
RMI	SIZE_2	0.00	0.00	0.00	0	0.00	0.00	0.00	0	0.00	0.00	0.00	0	0.00	0.00	0.00	0	0.00	0.00	0.00	0	0.00	0.00	0.00	0	0.00	0.00	0.00	0.00
S4	A1_10	3.25	5.35	4.05	492	4.04	4.01	4.03	297	4.09	3.01	3.47	220	2.80	1.34	1.81	143	3.70	1.00	1.58	81	5.77	1.00	1.71	52	19.14	12.54	13.76	101300.00
S4	A1_2	1.08	1.34	1.19	372	1.44	1.34	1.39	278	1.23	0.67	0.87	163	1.33	0.67	0.89	150	0.75	0.33	0.46	134	0.76	0.33	0.47	131	5.66	3.85	4.43	97650.00
S4	A1_3	2.39	3.01	2.66	377	3.19	2.01	2.46	188	2.91	1.67	2.12	172	2.48	1.34	1.74	161	2.72	1.34	1.79	147	2.22	1.00	1.38	135	13.61	8.36	10.14	92400.00
S4	A1_4	2.53	3.68	3.00	435	2.75	3.34	3.02	364	4.29	3.01	3.54	210	4.32	2.68	3.31	185	4.20	1.67	2.39	119	4.49	1.34	2.06	89	19.07	13.21	14.78	114000.00
S4	A1_5	2.15	4.01	2.80	558	3.08	3.01	3.05	292	3.12	2.34	2.68	224	2.89	1.67	2.12	173	2.22	1.00	1.38	135	2.63	1.00	1.45	114	13.71	10.54	11.35	116000.00
S4	A1_6	2.87	4.68	3.56	488	3.44	3.34	3.39	291	3.28	2.68	2.95	244	3.75	2.01	2.61	160	4.38	2.01	2.75	137	4.96	2.01	2.86	121	18.76	13.38	14.91	113650.00
S4	A1_7	3.47	6.02	4.40	519	3.28	3.68	3.47	335	4.33	3.34	3.77	231	3.45	2.34	2.79	203	3.37	1.00	1.55	89	4.84	1.00	1.66	62	18.59	13.88	14.61	114850.00
S4	A1_8	3.55	6.02	4.47	507	3.62	4.35	3.95	359	4.46	3.34	3.82	224	3.45	1.67	2.25	145	2.80	1.00	1.48	107	5.26	1.00	1.69	57	18.74	13.88	14.58	111700.00
S4	A1_9	2.91	5.02	3.68	516	3.27	3.34	3.31	306	3.64	2.68	3.08	220	3.47	2.01	2.54	173	3.31	1.34	1.90	121	4.49	1.34	2.06	89	17.38	12.54	13.71	112250.00
S4	A2_10	3.68	7.02	4.83	570	4.47	4.35	4.41	291	5.78	3.34	4.24	173	6.25	2.01	3.04	96	6.78	1.34	2.23	59	6.67	0.67	1.22	30	28.45	14.88	16.94	91900.00
S4	A2_2	2.61	4.35	3.26	498	3.08	2.34	2.66	227	3.89	2.34	2.92	180	4.55	2.34	3.09	154	4.35	2.01	2.75	138	5.10	1.67	2.52	98	19.72	12.04	14.31	99700.00
S4	A2_3	2.61	4.68	3.35	537	2.84	3.01	2.92	317	1.89	1.34	1.57	212	2.10	1.00	1.36	143	2.17	0.67	1.02	92	2.94	0.67	1.09	68	11.77	8.70	9.09	106650.00
S4	A2_4	3.72	7.36	4.94	592	3.88	4.35	4.10	335	4.17	3.01	3.50	216	5.33	2.68	3.56	150	4.48	1.00	1.64	67	4.26	0.67	1.16	47	21.84	15.05	15.85	108750.00
S4	A2_5	3.82	6.69	4.86	524	3.38	3.01	3.19	266	2.94	1.67	2.13	170	3.54	1.34	1.94	113	4.76	1.00	1.66	63	9.09	1.00	1.81	33	21.08	10.87	12.25	89050.00
S4	A2_6	3.73	6.35	4.70	509	3.64	3.68	3.66	302	3.66	2.01	2.59	164	4.58	2.01	2.79	131	6.90	2.01	3.11	87	6.12	1.00	1.72	49	23.71	13.38	15.37	96300.00
S4	A2_7	3.53	6.35	4.53	539	4.44	4.35	4.39	293	6.29	3.34	4.37	159	4.96	2.01	2.86	121	7.89	2.01	3.20	76	5.71	0.67	1.20	35	28.20	15.22	17.68	93600.00
S4	A2_8	3.74	7.36	4.96	588	4.42	4.68	4.55	317	5.10	3.34	4.04	196	6.19	2.01	3.03	97	4.88	0.67	1.18	41	8.33	0.67	1.24	24	26.62	14.72	15.89	95700.00
S4	A2_9	3.60	6.69	4.68	555	4.51	4.35	4.43	288	4.94	2.68	3.47	162	6.73	2.34	3.47	104	7.55	1.34	2.27	53	7.41	0.67	1.23	27	29.24	14.38	16.60	89800.00
S4	A3_10	3.84	7.36	5.05	573	4.55	5.02	4.77	330	5.56	3.68	4.43	198	5.94	2.01	3.00	101	5.45	1.00	1.69	55	6.67	0.67	1.22	30	26.75	15.72	17.02	98550.00
S4	A3_2	3.88	5.02	4.37	387	3.96	4.01	3.99	303	4.55	3.01	3.62	198	6.50	2.68	3.79	123	5.00	1.67	2.51	100	3.85	1.00	1.59	78	23.87	14.38	16.89	95650.00
S4	A3_3	4.04	7.36	5.22	544	4.23	4.01	4.12	284	4.57	2.68	3.38	175	3.60	1.67	2.28	139	5.00	1.00	1.67	60	6.00	1.00	1.72	50	22.42	13.55	14.92	95500.00
S4	A3_4	4.13	7.36	5.29	533	4.44	4.68	4.56	315	4.23	2.68	3.28	189	5.13	2.01	2.88	117	6.58	1.67	2.67	76	8.89	1.34	2.33	45	26.89	15.38	17.20	98600.00
S4	A3_5	3.95	6.69	4.97	506	4.19	4.35	4.27	310	5.46	3.34	4.15	183	5.17	2.01	2.89	116	8.11	2.01	3.22	74	8.11	1.00	1.79	37	28.97	15.55	17.90	95450.00
S4	A3_6	3.61	6.35	4.60	527	4.51	4.35	4.43	288	3.53	2.01	2.56	170	3.60	1.34	1.95	111	5.17	1.00	1.68	58	8.33	1.00	1.79	36	22.79	12.37	13.82	90850.00
S4	A3_7	3.79	6.35	4.75	501	4.26	4.01	4.13	282	5.92	3.34	4.27	169	6.56	2.68	3.80	122	8.00	2.01	3.21	75	5.41	0.67	1.19	37	29.33	15.55	18.38	91700.00
S4	A3_8	3.95	7.36	5.14	557	4.18	4.35	4.26	311	4.30	2.68	3.30	186	5.22	2.01	2.90	115	7.69	1.67	2.75	65	8.00	0.67	1.23	25	27.37	14.72	16.39	96800.00
S4	A3_9	3.59	6.69	4.67	557	3.85	4.01	3.93	312	4.55	3.01	3.62	198	6.78	2.68	3.84	118	7.46	1.67	2.73	67	6.98	1.00	1.75	43	27.92	15.22	17.33	99500.00
S4	A4_10	3.62	6.35	4.61	525	4.18	4.68	4.42	335	3.26	2.01	2.48	184	3.26	1.00	1.53	92	3.08	0.67	1.10	65	3.12	0.33	0.60	32	17.15	11.71	12.14	95450.00
S4	A4_2	3.05	3.68	3.33	361	3.48	2.68	3.02	230	2.19	1.34	1.66	183	2.48	1.00	1.43	121	2.68	1.00	1.46	112	2.73	1.00	1.47	110	13.71	8.36	9.97	88150.00
S4	A4_3	3.26	5.35	4.05	491	4.13	4.68	4.39	339	5.10	3.34	4.04	196	3.94	1.67	2.35	127	3.09	1.00	1.52	97	3.95	1.00	1.60	76	19.86	13.88	15.12	104250.00
S4	A4_4	4.20	7.02	5.26	500	2.79	2.68	2.73	287	3.08	2.01	2.43	195	3.73	2.01	2.61	161	4.35	1.00	1.63	69	5.77	1.00	1.71	52	18.92	11.71	12.88	98800.00
S4	A4_5	4.02	6.69	5.02	498	4.61	4.35	4.48	282	4.62	3.01	3.64	195	5.04	2.34	3.20	139	4.17	1.34	2.03	96	5.00	1.00	1.67	60	22.94	14.88	16.69	99100.00
S4	A4_6	3.35	5.35	4.12	478	3.18	3.01	3.09	283	2.63	1.67	2.04	190	3.28	1.34	1.90	122	3.75	1.00	1.58	80	4.65	0.67	1.17	43	16.84	10.03	11.27	93550.00
S4	A4_7	3.18	5.69	4.08	534	4.45	4.35	4.40	292	3.61	2.34	2.84	194	5.04	2.01	2.87	119	5.06	1.34	2.12	79	7.14	1.00	1.76	42	23.33	13.38	15.15	97200.00
S4	A4_8	3.50	6.02	4.43	514	2.58	2.68	2.63	310	2.20	1.34	1.66	182	4.40	1.34	2.05	91	5.08	1.00	1.68	59	6.45	0.67	1.21	31	19.24	9.70	10.84	91450.00
S4	A4_9	3.95	6.69	4.97	506	4.38	4.68	4.52	320	4.46	3.01	3.59	202	5.10	1.67	2.52	98	5.48	1.34	2.15	73	3.45	0.33	0.61	29	23.11	14.21	15.58	96050.00
S4	A5_10	3.80	7.02	4.93	553	4.46	4.68	4.57	314	5.92	3.34	4.27	169	4.85	1.67	2.49	103	6.58	1.67	2.67	76	7.69	0.67	1.23	26	27.55	15.22	17.08	95150.00
S4	A5_2	3.12	3.68	3.37	353	3.00	3.01	3.01	300	3.62	2.68	3.08	221	2.96	1.34	1.84	135	2.68	1.00	1.46	112	2.15	0.67	1.02	93	14.89	10.20	11.58	99100.00
S4	A5_3	2.99	5.35	3.83	536	2.51	2.34	2.42	279	3.47	2.34	2.79	202	4.26	2.01	2.73	141	4.21	1.34	2.03	95	2.99	0.67	1.09	67	17.43	11.04	12.44	101850.00
S4	A5_4	3.42	6.35	4.44	556	3.12	3.34	3.23	321	3.02	2.01	2.41	199	2.46	1.00	1.43	122	0.00	0.00	0.00	54	0.00	0.00	0.00	27	10.30	9.53	9.28	98750.00
S4	A5_5	3.69	6.35	4.67	515	4.12	3.68	3.89	267	4.06	2.68	3.23	197	4.32	2.01	2.74	139	2.17	0.33	0.58	46	3.23	0.33	0.61	31	18.13	12.04	13.07	92200.00
S4	A5_6	3.42	6.35	4.45	555	4.00	3.68	3.83	275	3.59	2.34	2.83	195	5.05	1.67	2.51	99	1.89	0.33	0.57	53	2.70	0.33	0.60	37	17.59	11.37	12.27	91800.00
S4	A5_7	3.45	6.35	4.47	551	4.64	4.68	4.66	302	4.89	3.68	4.20	225	4.71	1.34	2.08	85	5.08	1.00	1.68	59	6.82	1.00	1.75	44	24.45	14.38	15.73	96850.00
S4	A5_8	3.50	6.69	4.60	571	4.53	4.68	4.61	309	3.81	3.01	3.36	236	1.28	0.33	0.53	78	2.22	0.33	0.58	45	3.23	0.33	0.61	31	15.21	11.87	11.68	96900.00
S4	A5_9	3.65	6.35	4.63	521	4.47	4.35	4.41	291	5.96	3.01	4.00	151	4.42	1.67	2.43	113	4.69	1.00	1.65	64	5.26	0.67	1.19	38	23.99	13.55	15.40	89850.00
S4	CHARGE_2	0.79	0.67	0.72	254	1.15	0.67	0.85	174	1.27	0.67	0.88	157	1.54	0.67	0.93	130	1.68	0.67	0.96	119	1.12	0.33	0.52	89	6.60	3.18	4.23	75150.00
S4	CHARGE_3	1.18	1.00	1.08	255	1.40	1.00	1.17	214	1.66	1.00	1.25	181	0.82	0.33	0.48	122	0.93	0.33	0.49	108	1.43	0.33	0.54	70	6.11	3.34	4.20	78750.00
S4	CHARGE_HIS_2	2.08	2.01	2.04	288	2.47	2.01	2.21	243	2.08	1.00	1.35	144	1.64	0.67	0.95	122	1.94	0.67	1.00	103	2.11	0.67	1.02	95	10.23	5.69	7.04	80350.00
S4	CHARGE_HIS_3	2.10	2.34	2.22	333	2.16	1.67	1.89	231	2.17	1.00	1.37	138	2.46	1.00	1.43	122	1.94	0.67	1.00	103	2.04	0.67	1.01	98	10.81	5.85	7.29	80950.00
S4	HYDROPATHY_3	2.37	3.01	2.65	380	2.88	2.34	2.58	243	2.38	1.67	1.96	210	2.65	1.67	2.05	189	3.45	1.67	2.25	145	3.05	1.34	1.86	131	14.07	9.53	11.10	104250.00
S4	ORIG	3.80	6.69	4.85	526	4.97	5.02	4.99	302	5.35	3.34	4.12	187	5.45	2.01	2.93	110	4.00	0.67	1.15	50	5.41	0.67	1.19	37	24.37	14.72	16.21	93050.00
S4	POLARITY_HIS_4	2.31	3.01	2.62	389	2.41	2.34	2.38	290	2.26	1.67	1.92	221	1.41	0.67	0.91	142	1.87	0.67	0.99	107	1.22	0.33	0.52	82	9.72	7.02	7.76	99550.00
S4	SIZE_2	2.68	4.01	3.21	448	2.59	2.68	2.63	309	3.03	1.67	2.16	165	3.85	1.34	1.99	104	3.96	1.34	2.00	101	4.21	1.34	2.03	95	16.87	9.70	11.39	95050.00
S5	A1_10	3.62	6.02	4.52	497	3.78	3.68	3.73	291	3.86	2.68	3.16	207	3.29	1.67	2.22	152	2.83	1.00	1.48	106	3.45	0.67	1.12	58	17.30	12.37	13.41	103350.00
S5	A1_2	1.10	1.34	1.20	365	1.22	1.34	1.28	327	1.31	0.67	0.88	153	1.43	0.67	0.91	140	0.83	0.33	0.48	121	0.83	0.33	0.48	121	5.75	3.85	4.39	98400.00
S5	A1_3	2.48	2.68	2.57	323	2.71	2.68	2.69	295	4.17	2.01	2.71	144	3.65	1.67	2.29	137	3.17	1.34	1.88	126	3.48	1.34	1.93	115	16.68	9.70	11.83	92100.00
S5	A1_4	2.56	3.68	3.02	430	2.78	3.34	3.03	360	4.37	3.01	3.56	206	4.42	2.68	3.33	181	4.24	1.67	2.40	118	4.55	1.34	2.07	88	19.36	13.21	14.87	112400.00
S5	A1_5	2.34	4.01	2.96	512	3.26	3.34	3.30	307	2.98	2.34	2.62	235	3.87	2.01	2.64	155	3.70	1.67	2.30	135	2.61	1.00	1.45	115	16.29	11.87	13.07	114550.00
S5	A1_6	2.95	4.68	3.62	475	3.55	3.34	3.44	282	3.46	2.68	3.02	231	4.43	2.34	3.06	158	4.72	2.01	2.82	127	5.13	2.01	2.88	117	20.20	13.71	15.59	109400.00
S5	A1_7	3.64	6.69	4.72	549	3.85	4.01	3.93	312	4.45	3.68	4.03	247	4.44	2.68	3.34	180	4.55	1.67	2.44	110	4.69	1.00	1.65	64	21.45	15.89	16.93	115550.00
S5	A1_8	3.62	6.35	4.61	525	3.63	4.35	3.96	358	4.02	2.68	3.21	199	4.02	2.34	2.96	174	3.12	1.00	1.52	96	2.41	0.67	1.05	83	17.81	13.88	14.48	113100.00
S5	A1_9	3.01	5.02	3.76	499	3.68	3.68	3.68	299	3.76	2.68	3.12	213	3.26	2.01	2.48	184	4.03	1.67	2.36	124	3.92	1.34	2.00	102	18.19	13.21	14.53	112050.00
S5	A2_10	3.98	7.36	5.16	553	4.32	4.35	4.33	301	5.21	3.34	4.07	192	6.84	2.68	3.85	117	7.69	1.67	2.75	65	8.11	1.00	1.79	37	30.10	16.22	18.48	97000.00
S5	A2_2	2.45	4.01	3.04	490	3.06	2.34	2.65	229	3.95	2.34	2.94	177	4.64	2.34	3.11	151	5.15	2.34	3.22	136	5.05	1.67	2.51	99	20.54	12.21	14.70	98750.00
S5	A2_3	2.72	4.68	3.44	515	2.95	3.01	2.98	305	2.70	2.01	2.30	222	1.88	1.00	1.31	160	2.13	0.67	1.02	94	2.86	0.67	1.08	70	12.44	9.36	9.87	107350.00
S5	A2_4	3.42	6.02	4.36	527	3.62	3.68	3.65	304	3.98	3.34	3.64	251	5.30	2.34	3.25	132	6.09	2.34	3.38	115	6.38	1.00	1.73	47	23.89	15.22	16.96	108900.00
S5	A2_5	3.88	6.35	4.82	490	3.08	3.01	3.05	292	3.24	2.01	2.48	185	2.48	1.00	1.43	121	3.80	1.00	1.59	79	4.55	0.67	1.17	44	16.81	10.54	11.53	94400.00
S5	A2_6	4.13	7.36	5.29	533	3.74	4.35	4.02	348	3.72	2.34	2.87	188	4.42	1.67	2.43	113	6.33	1.67	2.65	79	7.35	1.67	2.72	68	23.95	14.55	15.97	102850.00
S5	A2_7	3.68	7.02	4.83	571	3.69	4.35	3.99	352	4.59	3.01	3.64	196	7.62	2.68	3.96	105	6.10	1.67	2.62	82	9.26	1.67	2.83	54	28.47	16.05	18.05	104750.00
S5	A2_8	3.70	6.69	4.77	540	4.79	4.68	4.74	292	5.26	4.01	4.55	228	5.67	2.68	3.64	141	6.45	1.34	2.22	62	4.17	0.33	0.62	24	26.12	16.22	17.84	100500.00
S5	A2_9	3.88	7.02	5.00	541	4.11	4.35	4.23	316	4.71	3.01	3.67	191	7.14	2.34	3.53	98	9.09	1.67	2.82	55	9.38	1.00	1.81	32	31.69	15.38	17.66	94650.00
S5	A3_10	4.01	7.36	5.19	549	4.33	4.35	4.34	300	5.39	3.68	4.37	204	6.72	2.68	3.83	119	6.85	1.67	2.69	73	4.17	0.33	0.62	24	27.38	16.22	18.13	98250.00
S5	A3_2	3.74	4.35	4.02	348	4.20	3.68	3.92	262	4.37	3.34	3.79	229	5.96	3.01	4.00	151	7.69	2.68	3.97	104	4.94	1.34	2.11	81	26.55	15.55	18.74	96050.00
S5	A3_3	3.78	6.35	4.74	502	4.41	4.01	4.20	272	3.72	2.34	2.87	188	4.03	1.67	2.36	124	3.92	1.34	2.00	102	4.55	0.67	1.17	44	20.25	12.88	14.39	95900.00
S5	A3_4	3.97	6.69	4.98	504	4.64	4.68	4.66	302	4.59	3.34	3.87	218	5.07	2.34	3.20	138	6.49	1.67	2.66	77	9.52	1.34	2.35	42	27.53	16.05	18.05	100800.00
S5	A3_5	4.62	8.03	5.87	519	4.15	4.35	4.25	313	5.20	3.01	3.81	173	5.36	2.01	2.92	112	6.67	1.67	2.67	75	6.45	0.67	1.21	31	26.92	15.38	17.20	94800.00
S5	A3_6	3.54	6.02	4.46	509	4.44	4.35	4.39	293	4.23	2.68	3.28	189	4.24	1.67	2.40	118	5.45	1.00	1.69	55	5.26	0.67	1.19	38	22.76	13.04	14.58	92850.00
S5	A3_7	3.59	6.02	4.49	502	4.21	3.68	3.93	261	4.62	3.01	3.64	195	6.14	2.34	3.39	114	8.62	1.67	2.80	58	7.84	1.34	2.29	51	29.31	14.38	17.15	90450.00
S5	A3_8	3.74	7.02	4.88	562	4.08	4.01	4.05	294	4.00	2.34	2.95	175	5.36	2.01	2.92	112	6.56	1.34	2.22	61	9.09	1.34	2.33	44	26.41	13.88	15.75	94500.00
S5	A3_9	3.75	6.69	4.81	533	3.75	3.68	3.72	293	4.35	2.68	3.31	184	6.25	2.34	3.41	112	8.05	2.34	3.63	87	5.26	0.67	1.19	38	26.91	14.72	17.06	96150.00
S5	A4_10	4.05	7.02	5.14	518	3.91	4.01	3.96	307	3.30	2.34	2.74	212	4.67	1.67	2.46	107	5.08	1.00	1.68	59	5.00	0.67	1.18	40	21.50	12.88	14.00	96400.00
S5	A4_2	2.85	4.35	3.44	456	3.33	3.34	3.34	300	2.76	1.67	2.08	181	2.52	1.00	1.44	119	3.12	1.00	1.52	96	3.30	1.00	1.54	91	14.82	9.70	10.87	96950.00
S5	A4_3	3.40	5.35	4.16	471	4.40	4.68	4.54	318	5.09	3.68	4.27	216	5.04	2.01	2.87	119	4.81	1.67	2.48	104	4.35	1.00	1.63	69	23.22	15.22	17.06	102700.00
S5	A4_4	4.25	7.36	5.39	518	2.96	3.01	2.99	304	2.20	1.34	1.66	182	2.99	1.34	1.85	134	3.67	1.34	1.96	109	4.48	1.00	1.64	67	16.18	11.20	11.97	102150.00
S5	A4_5	4.05	7.02	5.14	518	4.41	4.35	4.38	295	5.03	3.01	3.77	179	5.43	2.34	3.27	129	6.73	2.34	3.47	104	5.00	1.00	1.67	60	26.12	16.05	18.29	99600.00
S5	A4_6	3.21	5.35	4.01	499	3.28	3.01	3.14	274	3.59	2.34	2.83	195	2.84	1.34	1.82	141	4.11	1.00	1.61	73	5.00	0.67	1.18	40	17.92	10.70	12.00	95250.00
S5	A4_7	3.33	5.69	4.20	511	3.75	3.68	3.72	293	4.42	2.68	3.33	181	5.13	2.01	2.88	117	7.46	1.67	2.73	67	7.69	1.34	2.28	52	26.27	13.55	15.90	93950.00
S5	A4_8	3.54	6.02	4.46	509	2.64	2.68	2.66	303	3.24	2.34	2.72	216	2.33	1.00	1.40	129	4.92	1.00	1.67	61	7.32	1.00	1.76	41	18.55	10.54	11.55	98400.00
S5	A4_9	4.02	7.02	5.11	523	4.78	5.02	4.89	314	4.59	3.01	3.64	196	6.20	2.68	3.74	129	5.71	1.34	2.17	70	7.41	1.34	2.27	54	27.00	16.22	18.12	99750.00
S5	A5_10	4.14	7.36	5.30	531	4.95	4.68	4.81	283	5.21	3.68	4.31	211	6.03	2.34	3.37	116	6.15	1.34	2.20	65	7.84	1.34	2.29	51	28.34	16.39	18.49	96600.00
S5	A5_2	2.51	4.01	3.08	479	2.70	2.34	2.51	259	3.03	2.34	2.64	231	3.07	1.67	2.16	163	2.97	1.00	1.50	101	3.66	1.00	1.57	82	14.85	9.87	11.14	103450.00
S5	A5_3	3.18	5.35	3.99	503	3.33	3.34	3.34	300	2.72	1.67	2.07	184	3.70	1.67	2.30	135	4.08	1.34	2.02	98	4.35	1.00	1.63	69	17.60	11.20	12.54	100300.00
S5	A5_4	3.57	6.35	4.57	532	3.88	4.35	4.10	335	2.55	1.67	2.02	196	2.86	1.34	1.82	140	2.13	0.67	1.02	94	1.75	0.33	0.56	57	14.08	11.37	11.53	105950.00
S5	A5_5	3.29	5.69	4.17	516	4.02	4.35	4.18	323	3.43	2.01	2.53	175	4.48	2.01	2.77	134	4.81	1.67	2.48	104	2.94	0.33	0.60	34	19.86	13.04	14.35	101100.00
S5	A5_6	4.08	7.02	5.16	515	3.21	3.34	3.27	312	2.89	1.67	2.12	173	4.03	1.67	2.36	124	6.25	1.34	2.20	64	2.78	0.33	0.60	36	19.81	11.71	12.84	94850.00
S5	A5_7	3.78	6.35	4.74	502	3.97	3.68	3.82	277	4.57	3.01	3.63	197	5.06	2.68	3.50	158	5.56	1.00	1.70	54	5.00	0.67	1.18	40	23.55	13.88	15.61	95700.00
S5	A5_8	3.32	6.02	4.28	542	3.74	3.68	3.71	294	4.46	3.01	3.59	202	3.54	1.34	1.94	113	2.17	0.33	0.58	46	4.00	0.33	0.62	25	17.57	11.54	12.27	93850.00
S5	A5_9	3.87	6.69	4.90	517	4.35	4.01	4.17	276	4.33	3.01	3.55	208	6.00	2.01	3.01	100	5.26	1.34	2.13	76	5.00	0.67	1.18	40	24.37	14.05	15.91	93850.00
S5	CHARGE_2	0.79	0.67	0.72	254	1.15	0.67	0.85	174	1.27	0.67	0.88	157	1.54	0.67	0.93	130	1.68	0.67	0.96	119	1.12	0.33	0.52	89	6.60	3.18	4.23	75150.00
S5	CHARGE_3	1.18	1.00	1.08	255	1.40	1.00	1.17	214	1.66	1.00	1.25	181	0.82	0.33	0.48	122	0.93	0.33	0.49	108	1.43	0.33	0.54	70	6.11	3.34	4.20	78750.00
S5	CHARGE_HIS_2	2.24	2.34	2.29	313	2.56	2.01	2.25	234	2.78	2.01	2.33	216	2.56	1.00	1.44	117	1.89	0.67	0.99	106	2.15	0.67	1.02	93	11.99	7.19	8.67	87600.00
S5	CHARGE_HIS_3	2.09	2.34	2.21	335	2.18	1.67	1.89	229	1.96	1.00	1.33	153	2.42	1.00	1.42	124	2.80	1.00	1.48	107	3.16	1.00	1.52	95	11.99	6.35	7.98	82800.00
S5	HYDROPATHY_3	2.45	3.01	2.70	368	3.42	2.68	3.00	234	2.54	1.67	2.02	197	2.81	1.67	2.10	178	3.25	1.67	2.21	154	3.28	1.34	1.90	122	14.87	9.87	11.62	100800.00
S5	ORIG	4.01	7.69	5.28	573	4.97	5.02	4.99	302	4.12	2.68	3.25	194	6.54	2.34	3.45	107	6.76	1.67	2.68	74	3.57	0.33	0.61	28	26.18	15.72	17.31	97750.00
S5	POLARITY_HIS_4	2.55	3.34	2.89	392	2.84	2.68	2.75	282	2.63	2.01	2.28	228	2.68	1.34	1.79	149	2.00	0.67	1.00	100	2.33	0.67	1.04	86	12.59	8.70	9.79	99800.00
S5	SIZE_2	2.39	4.01	3.00	502	2.63	2.68	2.65	304	3.09	1.67	2.17	162	3.77	1.34	1.98	106	4.08	1.34	2.02	98	4.30	1.34	2.04	93	16.92	9.70	11.33	96750.00
S6	A1_10	2.49	4.68	3.25	563	3.12	3.01	3.07	288	3.80	2.34	2.90	184	4.48	2.01	2.77	134	5.05	1.67	2.51	99	2.41	0.67	1.05	83	18.91	11.71	13.40	102800.00
S6	A1_2	0.90	1.00	0.95	333	1.05	1.00	1.03	286	0.93	0.67	0.78	214	0.83	0.33	0.48	121	0.90	0.33	0.49	111	1.03	0.33	0.51	97	4.68	3.01	3.50	94700.00
S6	A1_3	2.63	2.68	2.65	304	2.89	2.68	2.78	277	4.62	2.01	2.80	130	4.03	1.67	2.36	124	3.48	1.34	1.93	115	3.48	1.34	1.93	115	18.07	9.70	12.16	85550.00
S6	A1_4	2.67	3.34	2.97	374	2.85	3.01	2.93	316	3.52	3.01	3.24	256	3.77	2.01	2.62	159	4.26	2.01	2.73	141	3.51	1.34	1.94	114	17.48	12.37	13.97	111600.00
S6	A1_5	2.43	3.68	2.93	453	3.28	3.34	3.31	305	3.94	2.68	3.19	203	3.77	2.01	2.62	159	4.17	1.67	2.39	120	3.70	1.34	1.97	108	18.23	12.21	13.95	106750.00
S6	A1_6	3.07	4.35	3.60	423	3.06	3.34	3.19	327	4.00	2.68	3.21	200	3.45	2.01	2.54	174	4.27	1.67	2.40	117	4.12	1.34	2.02	97	18.38	12.54	14.15	107800.00
S6	A1_7	3.96	6.35	4.88	480	4.85	4.35	4.59	268	4.69	3.34	3.91	213	5.56	3.34	4.18	180	6.11	2.68	3.72	131	4.88	2.01	2.84	123	25.63	17.89	20.25	109350.00
S6	A1_8	2.95	5.69	3.88	577	3.63	4.01	3.81	331	4.81	3.01	3.70	187	4.64	2.34	3.11	151	3.76	1.67	2.31	133	2.63	0.67	1.07	76	19.62	14.21	15.41	112850.00
S6	A1_9	2.80	4.68	3.50	500	3.66	3.34	3.50	273	3.15	2.34	2.69	222	3.23	1.67	2.20	155	2.90	1.34	1.83	138	3.45	1.00	1.55	87	16.06	11.54	12.75	108150.00
S6	A2_10	3.23	5.35	4.03	495	3.75	4.01	3.88	320	5.59	3.34	4.18	179	6.09	2.34	3.38	115	6.94	1.67	2.70	72	9.26	1.67	2.83	54	28.61	14.88	17.57	96050.00
S6	A2_2	2.75	4.01	3.27	436	2.99	2.68	2.82	268	3.98	2.34	2.95	176	4.96	2.34	3.18	141	5.83	2.34	3.34	120	6.36	2.34	3.42	110	22.32	12.88	15.64	97800.00
S6	A2_3	2.90	4.35	3.48	449	3.21	3.34	3.27	312	3.57	2.68	3.06	224	2.41	1.34	1.72	166	1.64	0.67	0.95	122	2.15	0.67	1.02	93	13.35	10.54	11.25	109500.00
S6	A2_4	3.74	5.69	4.51	455	4.34	5.35	4.79	369	4.63	3.34	3.88	216	4.86	3.01	3.72	185	6.12	2.01	3.02	98	6.74	2.01	3.09	89	25.19	17.56	19.22	114000.00
S6	A2_5	2.60	4.68	3.35	538	3.30	3.34	3.32	303	2.80	2.01	2.34	214	4.24	1.67	2.40	118	4.00	1.00	1.60	75	3.08	0.67	1.10	65	17.18	10.70	11.89	101150.00
S6	A2_6	3.33	6.02	4.29	541	3.54	3.68	3.61	311	3.66	2.34	2.86	191	3.88	1.67	2.34	129	5.48	1.34	2.15	73	6.06	1.34	2.19	66	21.25	12.71	14.19	100750.00
S6	A2_7	3.58	7.02	4.74	587	4.18	4.35	4.26	311	5.29	3.34	4.10	189	5.26	2.34	3.24	133	9.09	2.01	3.29	66	9.62	1.67	2.85	52	30.42	16.39	18.68	101850.00
S6	A2_8	3.03	5.02	3.78	495	3.98	4.35	4.15	327	5.35	3.34	4.12	187	6.34	3.01	4.08	142	8.14	2.34	3.64	86	6.76	1.67	2.68	74	28.69	16.39	19.22	102650.00
S6	A2_9	3.30	5.69	4.18	515	3.86	4.01	3.93	311	4.69	3.01	3.67	192	5.50	2.01	2.94	109	6.90	2.01	3.11	87	11.36	1.67	2.92	44	28.28	14.72	17.20	97850.00
S6	A3_10	3.95	7.02	5.05	532	4.35	4.35	4.35	299	4.85	3.34	3.96	206	5.88	2.34	3.35	119	6.25	1.67	2.64	80	5.77	1.00	1.71	52	26.19	15.72	17.68	99600.00
S6	A3_2	3.34	6.02	4.30	539	4.09	3.01	3.47	220	4.89	3.01	3.73	184	5.42	3.01	3.87	166	6.19	2.34	3.40	113	6.80	2.34	3.48	103	25.67	15.55	18.35	100400.00
S6	A3_3	4.00	6.35	4.91	475	4.47	4.35	4.41	291	5.03	3.34	4.02	199	4.84	2.01	2.84	124	4.67	1.67	2.46	107	5.63	1.34	2.16	71	23.82	15.22	17.26	99400.00
S6	A3_4	4.05	7.02	5.13	519	5.07	5.02	5.04	296	5.00	3.68	4.24	220	4.72	2.01	2.82	127	5.33	1.34	2.14	75	8.00	1.34	2.29	50	26.15	16.22	17.95	100250.00
S6	A3_5	4.08	7.36	5.25	539	3.51	3.68	3.59	313	4.10	2.68	3.24	195	5.69	2.34	3.32	123	5.19	1.34	2.13	77	4.48	1.00	1.64	67	22.78	14.21	15.72	101100.00
S6	A3_6	3.18	5.69	4.08	534	4.03	4.01	4.02	298	5.18	3.34	4.07	193	6.96	2.68	3.86	115	6.25	1.34	2.20	64	7.41	1.34	2.27	54	27.71	14.88	17.33	96400.00
S6	A3_7	3.47	5.69	4.31	490	4.26	4.01	4.13	282	4.91	2.68	3.46	163	5.65	2.34	3.31	124	9.23	2.01	3.30	65	8.33	1.67	2.79	60	29.94	14.72	17.75	90900.00
S6	A3_8	3.25	5.69	4.14	523	3.85	4.01	3.93	312	5.20	3.01	3.81	173	6.93	2.34	3.50	101	5.71	1.34	2.17	70	6.67	1.00	1.74	45	26.65	14.05	16.35	94000.00
S6	A3_9	3.76	6.69	4.81	532	4.09	4.35	4.21	318	4.71	3.01	3.67	191	5.04	2.01	2.87	119	7.79	2.01	3.19	77	8.62	1.67	2.80	58	27.82	15.55	17.76	100000.00
S6	A4_10	3.37	5.69	4.23	504	3.68	3.68	3.68	299	4.28	2.68	3.29	187	3.97	1.67	2.35	126	4.05	1.00	1.61	74	4.35	0.67	1.16	46	19.84	12.21	13.63	96100.00
S6	A4_2	3.47	5.02	4.10	432	3.19	2.68	2.91	251	2.75	1.67	2.08	182	3.12	1.34	1.87	128	1.77	0.67	0.97	113	2.74	0.67	1.08	73	13.94	9.20	10.42	92650.00
S6	A4_3	3.52	5.35	4.25	454	4.59	4.68	4.64	305	5.22	4.35	4.74	249	6.80	3.34	4.48	147	5.43	1.67	2.56	92	6.02	1.67	2.62	83	26.82	17.56	19.86	106150.00
S6	A4_4	3.14	4.68	3.76	446	3.62	3.68	3.65	304	3.24	2.34	2.72	216	3.70	1.67	2.30	135	3.37	1.00	1.55	89	3.70	1.00	1.58	81	17.36	11.54	12.89	100750.00
S6	A4_5	3.59	5.69	4.40	474	4.29	4.35	4.32	303	4.61	3.34	3.88	217	5.43	2.34	3.27	129	5.68	1.67	2.58	88	7.46	1.67	2.73	67	25.53	15.38	17.62	100750.00
S6	A4_6	3.11	5.69	4.02	546	3.89	3.68	3.78	283	4.14	2.34	2.99	169	4.92	2.01	2.85	122	4.30	1.34	2.04	93	6.90	1.34	2.24	58	22.25	12.88	14.79	96900.00
S6	A4_7	3.52	6.02	4.44	511	3.77	3.68	3.72	292	5.08	3.01	3.78	177	6.03	2.34	3.37	116	6.17	1.67	2.63	81	9.09	1.67	2.82	55	27.37	14.55	17.14	94900.00
S6	A4_8	3.29	5.69	4.17	517	3.97	4.01	3.99	302	3.92	2.68	3.18	204	3.85	1.67	2.33	130	5.05	1.67	2.51	99	3.28	0.67	1.11	61	20.08	13.21	14.66	102400.00
S6	A4_9	3.62	6.02	4.52	497	4.05	4.01	4.03	296	5.24	3.34	4.08	191	5.51	2.34	3.29	127	5.49	1.67	2.56	91	8.20	1.67	2.78	61	26.21	15.22	17.62	98400.00
S6	A5_10	3.47	5.69	4.31	490	4.15	4.35	4.25	313	6.17	3.34	4.34	162	6.25	2.68	3.75	128	5.95	1.67	2.61	84	5.77	1.00	1.71	52	27.15	15.38	17.95	95800.00
S6	A5_2	1.38	2.34	1.73	509	2.15	1.34	1.65	186	2.37	1.34	1.71	169	2.52	1.34	1.75	159	2.61	1.34	1.77	153	2.65	1.00	1.46	113	11.66	7.02	8.47	97800.00
S6	A5_3	2.88	3.68	3.23	382	2.67	2.68	2.67	300	2.64	2.01	2.28	227	3.25	1.67	2.21	154	1.92	0.67	0.99	104	2.67	0.67	1.07	75	13.25	9.20	10.30	101350.00
S6	A5_4	2.56	4.01	3.12	469	3.10	3.34	3.22	323	3.98	3.01	3.43	226	2.74	1.34	1.80	146	2.25	0.67	1.03	89	2.67	0.67	1.07	75	14.68	10.70	11.57	105600.00
S6	A5_5	2.70	4.68	3.43	518	3.61	3.34	3.47	277	4.11	3.01	3.47	219	4.63	1.67	2.46	108	4.82	1.34	2.09	83	5.56	1.34	2.16	72	21.30	12.37	14.29	98200.00
S6	A5_6	2.58	4.68	3.33	543	3.55	3.68	3.61	310	2.50	1.67	2.00	200	3.70	1.34	1.97	108	3.95	1.00	1.60	76	5.00	1.00	1.67	60	17.49	10.54	11.68	99550.00
S6	A5_7	3.12	5.35	3.94	513	3.97	4.01	3.99	302	4.29	2.34	3.03	163	5.08	2.01	2.88	118	6.38	2.01	3.05	94	6.10	1.67	2.62	82	24.34	13.88	16.24	97450.00
S6	A5_8	2.80	4.68	3.50	500	3.58	4.01	3.79	335	4.68	2.68	3.40	171	5.56	2.34	3.29	126	5.66	2.01	2.96	106	3.64	0.67	1.13	55	22.69	13.71	15.76	101550.00
S6	A5_9	2.71	5.02	3.52	554	3.47	3.34	3.41	288	4.85	2.68	3.45	165	5.31	2.01	2.91	113	6.49	1.67	2.66	77	9.30	1.34	2.34	43	26.13	12.88	15.36	94150.00
S6	CHARGE_2	0.79	0.67	0.72	254	1.15	0.67	0.85	174	1.27	0.67	0.88	157	1.54	0.67	0.93	130	1.68	0.67	0.96	119	1.12	0.33	0.52	89	6.60	3.18	4.23	75150.00
S6	CHARGE_3	1.18	1.00	1.08	255	1.40	1.00	1.17	214	1.66	1.00	1.25	181	0.82	0.33	0.48	122	0.93	0.33	0.49	108	1.43	0.33	0.54	70	6.11	3.34	4.20	78750.00
S6	CHARGE_HIS_2	1.82	2.01	1.91	329	2.26	1.67	1.92	221	2.55	1.67	2.02	196	2.22	1.34	1.67	180	3.06	1.00	1.51	98	2.25	0.67	1.03	89	12.13	7.02	8.60	90400.00
S6	CHARGE_HIS_3	2.17	2.34	2.25	323	2.33	2.01	2.16	257	2.14	1.34	1.65	187	2.63	1.00	1.45	114	2.91	1.00	1.49	103	3.30	1.00	1.54	91	12.75	7.02	8.64	86800.00
S6	HYDROPATHY_3	2.53	3.68	3.00	435	3.32	2.34	2.75	211	3.17	2.01	2.46	189	3.05	1.67	2.16	164	3.36	1.67	2.23	149	4.35	1.67	2.42	115	16.33	10.37	12.30	98800.00
S6	ORIG	3.25	5.69	4.14	523	3.79	3.68	3.74	290	5.49	3.34	4.16	182	6.19	2.34	3.40	113	6.33	1.67	2.65	79	9.52	1.34	2.35	42	28.20	14.55	17.18	94650.00
S6	POLARITY_HIS_4	2.29	3.68	2.82	481	2.42	2.01	2.19	248	2.53	1.67	2.01	198	2.92	1.67	2.13	171	3.01	1.34	1.85	133	2.30	0.67	1.04	87	13.17	8.86	10.11	103400.00
S6	SIZE_2	2.16	3.34	2.62	464	2.53	2.34	2.43	277	2.61	1.34	1.77	153	2.88	1.34	1.83	139	3.57	1.00	1.57	84	3.70	1.00	1.58	81	14.52	8.19	9.69	92550.00
S7	A1_10	2.75	4.68	3.47	509	2.65	2.68	2.66	302	3.02	2.01	2.41	199	3.20	1.34	1.89	125	4.35	1.34	2.05	92	4.00	1.00	1.60	75	16.59	10.20	11.54	101000.00
S7	A1_2	1.00	1.00	1.00	301	1.16	1.00	1.08	258	1.52	1.00	1.21	198	0.91	0.33	0.49	110	0.99	0.33	0.50	101	1.02	0.33	0.50	98	5.59	3.34	4.03	86650.00
S7	A1_3	2.63	2.68	2.65	304	2.89	2.68	2.78	277	4.62	2.01	2.80	130	4.03	1.67	2.36	124	3.48	1.34	1.93	115	3.48	1.34	1.93	115	18.07	9.70	12.16	85550.00
S7	A1_4	2.72	3.34	3.00	367	2.92	3.01	2.97	308	3.56	3.01	3.26	253	4.35	2.34	3.04	161	4.23	2.01	2.72	142	3.08	1.34	1.86	130	17.95	12.71	14.42	111250.00
S7	A1_5	2.50	3.68	2.98	440	2.44	3.01	2.69	369	3.14	2.01	2.45	191	2.96	1.67	2.14	169	3.64	1.34	1.96	110	3.00	1.00	1.50	100	14.93	10.37	11.48	110900.00
S7	A1_6	3.33	4.68	3.89	420	3.15	3.34	3.25	317	4.00	2.68	3.21	200	3.47	2.01	2.54	173	4.24	1.67	2.40	118	3.96	1.34	2.00	101	18.51	12.71	14.34	106850.00
S7	A1_7	4.04	6.35	4.94	470	4.88	4.68	4.78	287	4.90	3.34	3.98	204	5.59	3.34	4.18	179	7.20	3.01	4.25	125	6.19	2.34	3.40	113	27.69	18.73	21.35	108650.00
S7	A1_8	3.05	5.35	3.89	524	3.54	3.68	3.61	311	3.66	3.01	3.30	246	4.93	2.34	3.17	142	5.26	2.01	2.91	114	4.00	1.34	2.01	100	20.91	14.38	15.94	112500.00
S7	A1_9	2.65	4.35	3.29	491	4.04	4.01	4.03	297	3.27	2.34	2.73	214	4.03	2.01	2.68	149	3.10	1.34	1.87	129	3.75	1.00	1.58	80	17.64	12.37	13.74	107450.00
S7	A2_10	3.08	5.35	3.91	519	3.75	3.68	3.72	293	3.78	2.34	2.89	185	6.03	2.34	3.37	116	7.25	1.67	2.72	69	6.38	1.00	1.73	47	25.55	13.21	15.52	94600.00
S7	A2_2	2.31	3.01	2.62	389	2.42	2.68	2.54	330	3.47	2.01	2.54	173	4.38	2.01	2.75	137	5.17	2.01	2.89	116	6.06	2.01	3.02	99	19.63	11.20	13.55	100000.00
S7	A2_3	2.80	4.01	3.30	429	3.65	4.01	3.82	329	3.76	2.68	3.12	213	2.55	1.34	1.75	157	2.56	1.00	1.44	117	2.22	0.67	1.03	90	15.02	11.37	12.31	107550.00
S7	A2_4	3.99	6.02	4.80	451	4.36	5.02	4.67	344	4.31	3.01	3.54	209	5.08	3.01	3.78	177	5.74	2.34	3.33	122	7.32	2.01	3.15	82	25.14	17.39	19.29	111850.00
S7	A2_5	2.43	4.01	3.03	493	3.77	3.34	3.55	265	3.23	2.34	2.71	217	4.20	1.67	2.39	119	4.71	1.34	2.08	85	5.45	1.00	1.69	55	19.85	11.20	13.10	96000.00
S7	A2_6	3.08	5.35	3.91	520	3.89	3.68	3.78	283	3.52	2.68	3.04	227	4.80	2.01	2.83	125	5.63	1.34	2.16	71	8.33	1.34	2.31	48	23.55	13.04	14.92	99000.00
S7	A2_7	3.85	6.69	4.89	519	3.79	3.68	3.74	290	4.15	3.01	3.49	217	6.06	2.68	3.71	132	6.74	2.01	3.09	89	10.00	1.67	2.87	50	27.67	15.55	17.91	101250.00
S7	A2_8	2.75	5.02	3.55	545	3.81	3.68	3.74	289	4.81	3.01	3.70	187	6.35	2.68	3.76	126	7.37	2.34	3.55	95	9.62	1.67	2.85	52	28.52	15.05	17.96	99550.00
S7	A2_9	2.95	5.35	3.80	543	3.72	3.68	3.70	296	3.90	2.68	3.17	205	5.19	2.34	3.23	135	7.04	1.67	2.70	71	8.47	1.67	2.79	59	25.56	13.88	16.10	100800.00
S7	A3_10	3.54	6.02	4.46	509	4.17	4.68	4.41	336	4.05	2.34	2.97	173	5.11	2.34	3.21	137	6.94	1.67	2.70	72	6.38	1.00	1.73	47	25.23	14.55	16.38	99600.00
S7	A3_2	3.57	5.69	4.39	476	4.46	3.01	3.59	202	5.49	3.01	3.89	164	6.16	3.01	4.04	146	6.52	3.01	4.12	138	7.45	2.34	3.56	94	28.14	16.05	19.62	93500.00
S7	A3_3	4.02	6.02	4.82	448	4.35	5.02	4.66	345	4.00	2.68	3.21	200	3.55	1.67	2.27	141	4.08	1.34	2.02	98	3.41	1.00	1.55	88	19.69	14.21	15.34	105200.00
S7	A3_4	3.87	6.35	4.81	491	4.90	5.02	4.96	306	3.90	2.68	3.17	205	3.59	2.01	2.58	167	4.40	1.34	2.05	91	7.27	1.34	2.26	55	22.36	14.88	16.29	104200.00
S7	A3_5	4.04	7.02	5.13	520	4.36	4.35	4.36	298	4.25	3.01	3.52	212	5.65	2.34	3.31	124	7.89	2.01	3.20	76	7.14	1.34	2.25	56	27.74	15.89	18.08	99800.00
S7	A3_6	2.87	5.02	3.65	522	3.21	3.01	3.11	280	4.06	2.68	3.23	197	5.61	2.01	2.96	107	5.00	1.34	2.11	80	6.67	1.00	1.74	45	22.65	12.04	14.10	94750.00
S7	A3_7	3.06	5.02	3.80	490	3.41	3.01	3.20	264	3.98	2.68	3.20	201	4.72	1.67	2.47	106	5.43	1.67	2.56	92	11.11	1.67	2.91	45	24.63	12.37	14.78	93050.00
S7	A3_8	3.31	5.69	4.19	513	3.62	3.68	3.65	304	4.49	2.68	3.35	178	5.83	2.34	3.34	120	5.71	1.34	2.17	70	6.12	1.00	1.72	49	24.38	13.38	15.47	95300.00
S7	A3_9	3.30	6.02	4.27	545	3.76	4.01	3.88	319	3.91	2.34	2.93	179	5.71	2.01	2.97	105	5.68	1.67	2.58	88	7.84	1.34	2.29	51	24.64	13.71	15.64	98900.00
S7	A4_10	2.99	5.35	3.83	536	3.85	3.68	3.76	286	3.31	2.01	2.50	181	4.48	2.01	2.77	134	3.41	1.00	1.55	88	4.08	0.67	1.15	49	18.58	11.71	13.07	98150.00
S7	A4_2	3.47	5.02	4.10	432	3.19	2.68	2.91	251	2.75	1.67	2.08	182	3.12	1.34	1.87	128	1.77	0.67	0.97	113	2.74	0.67	1.08	73	13.94	9.20	10.42	92650.00
S7	A4_3	3.35	4.68	3.91	418	3.83	4.01	3.92	313	4.66	3.68	4.11	236	6.63	3.68	4.73	166	6.60	2.34	3.46	106	5.13	1.34	2.12	78	25.96	16.72	19.24	106900.00
S7	A4_4	2.80	4.01	3.30	429	4.03	4.01	4.02	298	2.99	2.01	2.40	201	4.44	2.01	2.76	135	3.03	1.00	1.51	99	4.05	1.00	1.61	74	17.91	11.54	13.15	98450.00
S7	A4_5	3.31	5.02	3.99	453	4.36	4.35	4.36	298	4.29	3.01	3.54	210	6.15	2.68	3.73	130	7.37	2.34	3.55	95	8.47	1.67	2.79	59	28.06	15.72	18.57	98900.00
S7	A4_6	2.51	4.35	3.18	518	3.33	3.01	3.16	270	3.68	2.34	2.86	190	3.51	1.34	1.94	114	4.30	1.34	2.04	93	4.11	1.00	1.61	73	18.14	10.70	12.40	96250.00
S7	A4_7	3.03	5.35	3.87	528	3.14	3.01	3.07	287	3.45	2.01	2.54	174	5.04	2.01	2.87	119	6.49	1.67	2.66	77	6.67	1.34	2.23	60	22.97	12.04	14.19	95100.00
S7	A4_8	3.11	5.02	3.84	483	3.85	3.68	3.76	286	3.59	2.34	2.83	195	3.73	1.67	2.31	134	3.88	1.34	1.99	103	7.02	1.34	2.25	57	20.11	12.21	13.94	98800.00
S7	A4_9	2.97	5.35	3.82	538	3.99	4.01	4.00	301	3.66	2.34	2.86	191	5.30	2.34	3.25	132	5.88	1.67	2.60	85	5.17	1.00	1.68	58	22.91	13.55	15.46	100700.00
S7	A5_10	3.14	5.69	4.05	541	4.01	4.01	4.01	299	4.14	2.34	2.99	169	6.67	2.34	3.47	105	6.98	2.01	3.12	86	7.41	1.34	2.27	54	27.07	14.21	16.74	95650.00
S7	A5_2	1.59	2.34	1.90	439	1.77	1.67	1.72	283	2.10	1.00	1.36	143	2.27	1.00	1.39	132	2.34	1.00	1.41	128	2.34	1.00	1.41	128	10.45	6.35	7.52	96950.00
S7	A5_3	2.96	3.68	3.28	371	3.06	3.01	3.04	294	2.99	2.34	2.63	234	2.45	1.34	1.73	163	1.85	0.67	0.98	108	1.41	0.33	0.54	71	12.55	9.36	10.29	102000.00
S7	A5_4	2.55	4.01	3.12	471	3.49	3.68	3.58	315	3.76	2.68	3.12	213	2.31	1.34	1.69	173	2.02	0.67	1.01	99	2.67	0.67	1.07	75	14.19	10.70	11.50	107300.00
S7	A5_5	2.75	4.68	3.47	509	2.70	2.68	2.69	296	3.86	2.68	3.16	207	3.95	2.01	2.66	152	4.23	1.00	1.62	71	4.92	1.00	1.67	61	18.57	11.20	12.70	101100.00
S7	A5_6	2.84	5.02	3.63	528	3.26	3.34	3.30	307	2.03	1.34	1.61	197	2.50	1.00	1.43	120	2.94	0.67	1.09	68	3.51	0.67	1.12	57	13.90	9.20	9.81	98450.00
S7	A5_7	3.34	6.02	4.30	539	3.40	3.34	3.37	294	3.52	2.34	2.81	199	4.67	1.67	2.46	107	5.19	1.34	2.13	77	6.56	1.34	2.22	61	21.74	12.37	14.03	97700.00
S7	A5_8	2.43	4.35	3.12	534	3.45	3.68	3.56	319	3.33	2.01	2.51	180	4.42	1.67	2.43	113	5.63	1.34	2.16	71	5.97	1.34	2.19	67	21.04	11.54	13.31	98350.00
S7	A5_9	3.09	5.69	4.00	551	3.64	3.68	3.66	302	3.43	2.01	2.53	175	5.66	2.01	2.96	106	5.81	1.67	2.60	86	10.26	1.34	2.37	39	25.22	12.88	14.94	96400.00
S7	CHARGE_2	0.86	0.67	0.75	232	0.61	0.33	0.43	165	0.69	0.33	0.45	144	0.79	0.33	0.47	126	0.94	0.33	0.49	106	0.98	0.33	0.50	102	3.96	1.84	2.47	70800.00
S7	CHARGE_3	1.24	1.00	1.11	242	1.00	0.67	0.80	201	1.12	0.67	0.84	178	0.00	0.00	0.00	121	0.00	0.00	0.00	104	0.00	0.00	0.00	95	2.74	1.84	2.19	77250.00
S7	CHARGE_HIS_2	1.68	1.67	1.68	298	1.46	1.00	1.19	205	1.74	1.00	1.27	172	1.90	1.00	1.31	158	1.33	0.67	0.89	150	1.33	0.33	0.53	75	7.95	4.68	5.77	87150.00
S7	CHARGE_HIS_3	1.88	2.01	1.94	320	1.63	1.34	1.47	246	1.47	1.00	1.19	204	1.29	0.67	0.88	155	1.14	0.33	0.52	88	1.23	0.33	0.53	81	7.08	4.52	5.29	89350.00
S7	HYDROPATHY_3	2.48	3.34	2.84	404	2.94	2.01	2.39	204	3.53	2.01	2.56	170	2.56	1.34	1.76	156	2.22	1.00	1.38	135	2.48	1.00	1.43	121	13.73	8.53	10.22	92750.00
S7	ORIG	3.19	5.69	4.09	533	4.17	4.35	4.26	312	4.44	2.68	3.34	180	5.88	2.34	3.35	119	7.69	1.67	2.75	65	6.67	1.00	1.74	45	27.11	14.38	16.61	96500.00
S7	POLARITY_HIS_4	2.04	3.34	2.54	489	2.13	1.67	1.87	235	2.12	1.34	1.64	189	2.53	1.34	1.75	158	2.96	1.34	1.84	135	2.80	1.00	1.48	107	12.16	7.86	9.11	101500.00
S7	SIZE_2	2.12	3.01	2.49	424	2.78	2.34	2.54	252	2.89	2.34	2.59	242	3.31	1.34	1.90	121	2.63	1.00	1.45	114	4.35	1.00	1.63	69	14.84	9.03	10.55	97550.00
S8	A1_10	2.76	4.01	3.27	434	3.25	3.34	3.29	308	3.79	2.68	3.14	211	3.55	1.67	2.27	141	3.81	1.34	1.98	105	4.84	1.00	1.66	62	18.20	11.54	13.15	101300.00
S8	A1_2	0.82	0.67	0.74	243	0.95	0.67	0.78	211	1.11	0.67	0.84	180	1.11	0.67	0.84	180	1.47	0.67	0.92	136	1.41	0.33	0.54	71	5.76	3.18	4.01	86400.00
S8	A1_3	2.84	2.68	2.75	282	3.11	2.34	2.67	225	3.18	2.34	2.70	220	4.72	1.67	2.47	106	4.08	1.34	2.02	98	4.30	1.34	2.04	93	18.66	9.70	12.25	83650.00
S8	A1_4	2.93	4.35	3.50	444	2.38	2.01	2.18	252	2.76	2.01	2.33	217	2.51	1.67	2.01	199	3.40	1.67	2.24	147	3.81	1.34	1.98	105	14.43	10.20	11.49	108950.00
S8	A1_5	3.04	4.01	3.46	395	3.10	2.68	2.87	258	2.71	2.01	2.31	221	2.79	1.67	2.09	179	3.82	1.67	2.33	131	4.12	1.34	2.02	97	16.01	10.70	12.34	103500.00
S8	A1_6	2.54	3.01	2.75	355	2.89	2.68	2.78	277	1.81	1.34	1.54	221	2.11	1.00	1.36	142	2.70	1.00	1.46	111	2.97	1.00	1.50	101	12.27	8.03	9.27	97900.00
S8	A1_7	3.32	4.35	3.77	391	3.70	3.68	3.69	297	3.85	3.01	3.38	234	6.30	2.68	3.76	127	6.67	2.34	3.47	105	5.62	1.67	2.58	89	24.99	14.72	17.46	100300.00
S8	A1_8	3.39	4.68	3.93	413	3.53	3.68	3.60	312	3.93	3.01	3.41	229	3.59	2.01	2.58	167	4.51	2.01	2.78	133	3.66	1.00	1.57	82	19.08	13.55	15.12	108850.00
S8	A1_9	2.98	4.01	3.42	403	3.16	3.34	3.25	316	4.33	3.01	3.55	208	2.88	1.34	1.83	139	3.42	1.34	1.92	117	3.45	1.00	1.55	87	17.00	11.54	13.04	102500.00
S8	A2_10	3.07	5.02	3.81	488	3.96	4.01	3.99	303	3.51	2.01	2.55	171	4.44	2.01	2.76	135	2.38	0.67	1.04	84	3.70	0.67	1.13	54	17.68	11.54	12.82	96400.00
S8	A2_2	2.83	3.01	2.92	318	3.12	2.68	2.88	256	3.10	2.34	2.67	226	2.79	2.01	2.33	215	3.33	1.34	1.91	120	4.60	1.34	2.07	87	16.06	10.54	12.29	101950.00
S8	A2_3	1.93	3.01	2.35	466	2.14	2.01	2.07	280	2.83	2.01	2.35	212	2.76	1.67	2.08	181	2.63	1.00	1.45	114	2.06	0.67	1.01	97	12.36	8.53	9.64	106850.00
S8	A2_4	3.37	5.69	4.23	504	3.46	3.34	3.40	289	3.45	2.34	2.79	203	4.05	2.34	2.97	173	4.90	1.67	2.49	102	5.56	1.67	2.57	90	20.32	13.38	15.05	106400.00
S8	A2_5	2.11	3.01	2.48	426	2.08	2.01	2.04	288	3.57	2.01	2.57	168	3.73	1.67	2.31	134	3.45	1.34	1.93	116	2.63	0.67	1.07	76	15.21	8.86	10.63	95700.00
S8	A2_6	2.63	4.01	3.17	457	3.64	3.68	3.66	302	4.46	3.01	3.59	202	3.73	1.67	2.31	134	1.79	0.67	0.97	112	1.52	0.33	0.55	66	15.69	11.20	12.40	101150.00
S8	A2_7	3.00	4.68	3.66	467	3.92	4.01	3.97	306	4.35	3.01	3.56	207	4.69	2.01	2.81	128	4.26	1.34	2.04	94	3.08	0.67	1.10	65	20.25	13.04	14.75	100100.00
S8	A2_8	3.39	5.35	4.15	472	3.36	3.68	3.51	327	4.42	2.68	3.33	181	4.62	2.01	2.80	130	4.49	1.34	2.06	89	6.78	1.34	2.23	59	21.98	13.04	14.90	99250.00
S8	A2_9	2.98	4.68	3.64	470	3.26	3.34	3.30	307	4.12	2.34	2.99	170	4.58	2.01	2.79	131	5.00	1.34	2.11	80	3.12	0.67	1.10	64	20.01	11.71	13.56	95500.00
S8	A3_10	3.04	5.02	3.78	494	4.09	4.35	4.21	318	4.72	3.34	3.91	212	4.44	2.01	2.76	135	3.49	1.00	1.56	86	3.51	0.67	1.12	57	20.01	13.55	14.90	102650.00
S8	A3_2	2.54	3.68	3.01	433	2.49	3.01	2.72	362	3.42	1.67	2.25	146	4.00	1.67	2.36	125	4.63	1.67	2.46	108	5.00	1.67	2.51	100	18.31	10.70	12.54	100750.00
S8	A3_3	3.52	4.68	4.02	398	4.08	4.01	4.05	294	3.52	2.68	3.04	227	3.73	1.67	2.31	134	4.85	1.67	2.49	103	2.56	0.67	1.06	78	19.23	12.71	14.43	99600.00
S8	A3_4	3.21	5.02	3.92	467	3.50	3.68	3.59	314	4.98	3.34	4.00	201	5.71	2.68	3.64	140	4.17	1.34	2.03	96	3.70	1.00	1.58	81	21.82	14.05	16.01	102500.00
S8	A3_5	3.32	5.02	3.99	452	4.36	4.68	4.52	321	5.10	3.34	4.04	196	3.80	2.01	2.63	158	2.78	1.00	1.47	108	3.39	0.67	1.12	59	19.39	13.88	15.21	103850.00
S8	A3_6	2.62	4.01	3.17	458	2.31	2.34	2.33	303	2.03	1.34	1.61	197	2.48	1.00	1.43	121	2.11	0.67	1.02	95	3.33	0.67	1.11	60	11.90	7.69	8.52	97500.00
S8	A3_7	3.09	4.68	3.72	453	2.43	2.34	2.39	288	2.62	1.67	2.04	191	2.34	1.00	1.41	128	3.03	1.00	1.51	99	3.23	0.67	1.11	62	13.58	8.70	9.75	96350.00
S8	A3_8	2.90	4.35	3.48	449	3.73	3.68	3.70	295	3.78	2.34	2.89	185	3.60	1.67	2.28	139	3.23	1.00	1.53	93	3.57	0.67	1.13	56	17.57	11.20	12.71	96450.00
S8	A3_9	3.15	5.02	3.87	476	3.25	3.68	3.45	338	3.61	2.34	2.84	194	4.26	2.01	2.73	141	2.30	0.67	1.04	87	3.51	0.67	1.12	57	16.75	11.54	12.55	102650.00
S8	A4_10	2.63	4.01	3.18	456	2.88	3.01	2.94	313	4.21	2.68	3.27	190	4.20	1.67	2.39	119	2.44	0.67	1.05	82	3.51	0.67	1.12	57	16.80	10.37	11.81	96050.00
S8	A4_2	3.82	5.02	4.34	393	3.59	2.68	3.07	223	3.74	2.68	3.12	214	3.73	1.67	2.31	134	2.80	1.00	1.48	107	1.96	0.67	1.00	102	16.75	10.87	12.64	92550.00
S8	A4_3	2.84	4.35	3.43	458	3.01	3.01	3.01	299	3.51	2.68	3.04	228	3.95	2.34	2.94	177	4.96	2.34	3.18	141	6.45	2.01	3.06	93	20.08	13.55	15.42	112050.00
S8	A4_4	2.96	4.01	3.41	405	3.08	3.01	3.05	292	3.96	2.68	3.19	202	4.11	2.01	2.70	146	5.26	2.01	2.91	114	5.48	1.34	2.15	73	20.64	12.37	14.62	99300.00
S8	A4_5	3.46	5.02	4.09	434	3.44	3.34	3.39	291	4.27	3.01	3.53	211	5.93	2.68	3.69	135	6.25	2.34	3.41	112	8.75	2.34	3.69	80	25.98	15.05	17.91	100600.00
S8	A4_6	2.54	3.68	3.01	433	2.59	2.68	2.63	309	3.60	2.68	3.07	222	4.76	2.01	2.82	126	4.26	1.34	2.04	94	4.76	1.00	1.66	63	18.86	11.04	12.89	99900.00
S8	A4_7	2.99	4.68	3.65	469	3.41	3.68	3.54	323	3.43	2.34	2.78	204	3.70	1.67	2.30	135	2.50	0.67	1.06	80	3.57	0.67	1.13	56	16.32	11.04	12.07	100450.00
S8	A4_8	2.93	4.01	3.39	409	2.85	2.68	2.76	281	4.71	2.68	3.41	170	5.67	2.68	3.64	141	6.67	2.01	3.08	90	6.85	1.67	2.69	73	24.78	12.88	15.93	92300.00
S8	A4_9	3.00	4.68	3.66	467	3.85	4.35	4.08	338	4.86	3.01	3.72	185	3.23	1.34	1.89	124	3.23	1.00	1.53	93	3.12	0.67	1.10	64	18.22	12.37	13.60	100550.00
S8	A5_10	2.77	4.35	3.39	469	3.54	3.68	3.61	311	3.72	2.34	2.87	188	4.96	2.34	3.18	141	3.70	1.00	1.58	81	6.00	1.00	1.72	50	20.31	12.04	13.79	98050.00
S8	A5_2	2.21	3.01	2.55	408	1.22	1.34	1.27	329	1.28	1.34	1.31	313	1.87	0.67	0.99	107	2.06	0.67	1.01	97	2.20	0.67	1.03	91	8.63	5.85	6.36	109550.00
S8	A5_3	2.12	4.01	2.77	566	2.49	2.01	2.22	241	2.55	1.67	2.02	196	2.92	1.67	2.13	171	2.90	1.34	1.83	138	3.09	1.00	1.52	97	13.47	9.20	10.35	107750.00
S8	A5_4	1.78	2.68	2.14	449	2.05	2.01	2.03	293	2.30	1.67	1.94	217	3.27	1.67	2.21	153	2.94	1.00	1.50	102	3.45	1.00	1.55	87	13.18	8.19	9.52	103300.00
S8	A5_5	2.45	3.34	2.83	408	2.88	3.01	2.94	313	2.18	1.67	1.89	229	3.65	1.67	2.29	137	3.70	1.34	1.97	108	3.53	1.00	1.56	85	15.40	9.87	11.29	103350.00
S8	A5_6	2.65	3.68	3.08	415	2.30	2.34	2.32	304	1.90	1.34	1.57	210	2.08	1.00	1.35	144	1.90	0.67	0.99	105	2.74	0.67	1.08	73	10.89	7.53	8.32	100700.00
S8	A5_7	2.72	4.01	3.24	441	3.13	3.34	3.24	319	2.38	1.67	1.96	210	3.65	1.67	2.29	137	5.05	1.67	2.51	99	3.12	0.67	1.10	64	17.14	10.70	12.18	101750.00
S8	A5_8	2.81	4.35	3.42	462	2.99	3.01	3.00	301	3.03	2.01	2.41	198	3.40	1.67	2.24	147	2.70	0.67	1.07	74	4.00	0.67	1.15	50	15.53	9.87	11.01	97600.00
S8	A5_9	2.80	4.35	3.40	465	2.80	3.01	2.90	321	3.89	2.34	2.92	180	3.82	1.67	2.33	131	3.41	1.00	1.55	88	5.17	1.00	1.68	58	17.90	10.70	12.24	98150.00
S8	CHARGE_2	1.01	0.67	0.80	199	0.58	0.33	0.42	173	0.62	0.33	0.43	162	0.92	0.33	0.49	109	0.96	0.33	0.50	104	1.09	0.33	0.51	92	4.12	1.84	2.50	69350.00
S8	CHARGE_3	1.22	1.00	1.10	245	1.04	0.67	0.81	192	1.25	0.67	0.87	160	1.41	0.67	0.91	142	1.60	0.67	0.94	125	0.00	0.00	0.00	82	5.91	3.18	4.09	78250.00
S8	CHARGE_HIS_2	1.24	1.00	1.11	242	1.40	1.00	1.17	214	1.29	0.67	0.88	155	1.57	0.67	0.94	127	1.71	0.67	0.96	117	1.72	0.67	0.96	116	7.46	3.85	4.99	79200.00
S8	CHARGE_HIS_3	1.38	1.34	1.36	290	1.79	1.34	1.53	224	1.61	1.00	1.24	186	1.27	0.67	0.88	157	0.86	0.33	0.48	116	0.89	0.33	0.49	112	6.67	4.18	5.05	88400.00
S8	HYDROPATHY_3	2.61	3.01	2.80	345	2.89	2.68	2.78	277	2.53	1.67	2.01	198	3.68	1.67	2.30	136	4.27	1.67	2.40	117	3.92	1.34	2.00	102	16.63	9.87	11.89	95150.00
S8	ORIG	3.03	5.02	3.78	495	3.88	4.01	3.95	309	4.79	3.01	3.70	188	3.20	1.34	1.89	125	3.95	1.00	1.60	76	5.45	1.00	1.69	55	20.06	12.37	13.87	97300.00
S8	POLARITY_HIS_4	1.80	2.68	2.15	444	1.97	2.01	1.99	304	2.40	1.34	1.72	167	2.99	1.34	1.85	134	3.57	1.34	1.95	112	3.85	1.34	1.99	104	13.75	8.03	9.57	99100.00
S8	SIZE_2	1.89	2.34	2.09	371	1.98	2.34	2.14	354	2.39	1.67	1.97	209	2.44	1.67	1.98	205	2.11	0.67	1.02	95	2.13	0.67	1.02	94	10.92	7.86	8.67	109550.00
S9	A1_10	2.34	3.68	2.86	470	3.14	3.01	3.07	287	3.49	2.01	2.55	172	4.96	2.01	2.86	121	6.52	2.01	3.07	92	4.94	1.34	2.11	81	21.74	11.54	14.03	94750.00
S9	A1_2	1.36	1.00	1.16	220	1.11	0.67	0.84	180	1.21	0.67	0.86	165	1.32	0.67	0.89	152	1.59	0.67	0.94	126	1.71	0.67	0.96	117	6.76	3.51	4.58	79150.00
S9	A1_3	3.21	2.68	2.92	249	3.50	2.34	2.81	200	3.76	2.34	2.89	186	3.55	2.01	2.56	169	4.14	2.01	2.70	145	4.51	2.01	2.78	133	18.81	11.04	13.81	89100.00
S9	A1_4	2.72	3.68	3.13	405	2.99	3.34	3.16	334	3.59	3.01	3.27	251	3.32	2.34	2.75	211	4.31	1.67	2.41	116	4.76	1.34	2.09	84	17.95	12.88	14.19	115650.00
S9	A1_5	2.00	3.01	2.40	450	2.49	2.68	2.58	321	3.31	2.68	2.96	242	2.78	1.34	1.81	144	3.96	1.34	2.00	101	3.75	1.00	1.58	80	15.41	10.03	11.34	107300.00
S9	A1_6	2.09	3.01	2.47	430	1.99	2.01	2.00	301	2.96	1.67	2.14	169	3.03	1.34	1.86	132	3.54	1.34	1.94	113	4.21	1.34	2.03	95	14.67	8.53	10.18	97750.00
S9	A1_7	2.84	3.68	3.20	388	3.30	3.01	3.15	273	4.40	2.34	3.06	159	4.80	2.01	2.83	125	5.22	2.01	2.90	115	5.66	2.01	2.96	106	21.96	12.21	15.02	91900.00
S9	A1_8	3.06	4.68	3.70	457	3.26	3.01	3.13	276	4.10	2.68	3.24	195	4.49	2.34	3.08	156	4.13	1.67	2.38	121	4.67	1.67	2.46	107	19.85	12.88	14.91	103000.00
S9	A1_9	2.39	4.01	2.99	503	2.84	3.34	3.07	352	3.21	1.67	2.20	156	4.35	1.67	2.42	115	5.21	1.67	2.53	96	4.94	1.34	2.11	81	19.26	11.04	12.77	101100.00
S9	A2_10	2.58	3.68	3.03	426	1.61	1.34	1.46	249	2.56	1.34	1.76	156	2.88	1.00	1.49	104	3.45	1.00	1.55	87	4.17	1.00	1.62	72	13.88	7.02	8.59	84500.00
S9	A2_2	2.40	2.01	2.19	250	2.67	1.67	2.06	187	2.67	1.34	1.78	150	3.05	1.34	1.86	131	3.23	1.34	1.89	124	2.78	1.00	1.47	108	14.21	7.19	9.42	77100.00
S9	A2_3	1.33	1.67	1.48	377	1.38	1.34	1.36	289	0.92	0.67	0.78	217	1.20	0.67	0.86	166	0.79	0.33	0.47	126	0.00	0.00	0.00	91	4.97	3.85	4.21	103200.00
S9	A2_4	3.32	4.68	3.88	422	3.33	3.34	3.34	300	3.40	2.34	2.77	206	3.36	1.67	2.23	149	4.17	1.67	2.39	120	2.38	0.67	1.04	84	17.10	11.71	13.19	102800.00
S9	A2_5	2.53	3.68	3.00	434	2.23	2.34	2.28	314	1.85	1.00	1.30	162	2.34	1.00	1.41	128	1.05	0.33	0.51	95	1.28	0.33	0.53	78	9.39	6.69	7.26	95500.00
S9	A2_6	2.36	3.68	2.87	467	2.06	2.01	2.03	291	1.73	1.00	1.27	173	2.21	1.00	1.38	136	2.11	0.67	1.02	95	2.70	0.67	1.07	74	10.64	6.86	7.67	96550.00
S9	A2_7	2.57	3.68	3.03	428	2.19	2.01	2.09	274	2.62	1.67	2.04	191	2.92	1.34	1.83	137	3.26	1.00	1.53	92	3.53	1.00	1.56	85	14.04	8.36	9.80	95050.00
S9	A2_8	2.48	3.34	2.85	403	2.23	2.01	2.11	269	3.03	1.67	2.16	165	4.13	1.67	2.38	121	4.49	1.34	2.06	89	5.56	1.34	2.16	72	17.91	9.03	11.21	88150.00
S9	A2_9	2.21	3.01	2.55	408	2.02	1.67	1.83	247	2.05	1.00	1.35	146	1.90	0.67	0.99	105	2.41	0.67	1.05	83	2.99	0.67	1.09	67	10.99	5.85	7.04	81850.00
S9	A3_10	2.00	3.01	2.40	450	2.58	2.01	2.26	233	3.12	1.67	2.18	160	3.91	1.67	2.34	128	3.33	1.00	1.54	90	3.75	1.00	1.58	80	15.81	8.36	10.31	87600.00
S9	A3_2	2.69	3.01	2.84	335	2.48	2.34	2.41	282	2.48	2.01	2.22	242	2.14	1.34	1.65	187	2.58	1.34	1.76	155	2.26	1.00	1.39	133	12.15	9.03	10.15	110000.00
S9	A3_3	2.41	4.01	3.01	498	2.25	2.68	2.44	356	2.90	1.34	1.83	138	3.48	1.34	1.93	115	4.55	1.34	2.07	88	4.29	1.00	1.63	70	16.52	9.20	10.59	98100.00
S9	A3_4	2.48	3.68	2.96	444	2.88	3.01	2.95	312	2.67	1.67	2.06	187	3.36	1.34	1.91	119	2.94	1.00	1.50	102	3.57	1.00	1.57	84	14.89	9.36	10.68	98400.00
S9	A3_5	2.42	3.68	2.92	454	2.52	2.68	2.59	318	2.67	1.34	1.78	150	2.54	1.00	1.44	118	3.45	1.00	1.55	87	4.23	1.00	1.62	71	14.50	8.36	9.64	93550.00
S9	A3_6	2.78	4.01	3.28	432	2.35	2.34	2.35	298	3.18	1.67	2.19	157	4.59	1.67	2.45	109	4.30	1.34	2.04	93	3.95	1.00	1.60	76	17.78	9.53	11.47	91100.00
S9	A3_7	2.74	3.68	3.14	402	2.08	2.01	2.04	288	2.61	1.34	1.77	153	3.57	1.34	1.95	112	4.40	1.34	2.05	91	4.35	1.00	1.63	69	16.21	8.36	10.20	87950.00
S9	A3_8	1.94	2.68	2.25	413	2.21	2.01	2.11	271	2.82	1.34	1.81	142	3.67	1.34	1.96	109	3.33	1.00	1.54	90	4.11	1.00	1.61	73	15.06	7.53	9.35	85500.00
S9	A3_9	2.53	3.68	3.00	435	2.86	2.34	2.57	245	3.12	1.67	2.18	160	3.08	1.34	1.86	130	3.12	1.00	1.52	96	3.95	1.00	1.60	76	15.42	8.70	10.43	88650.00
S9	A4_10	2.90	4.35	3.48	448	3.19	2.68	2.91	251	4.22	2.34	3.01	166	4.35	1.67	2.42	115	5.10	1.67	2.52	98	4.88	1.34	2.10	82	20.74	11.20	13.64	89500.00
S9	A4_2	3.90	3.68	3.79	282	4.29	3.34	3.76	233	4.67	3.34	3.90	214	5.26	3.34	4.09	190	5.14	3.01	3.80	175	5.71	2.01	2.97	105	24.18	15.89	18.92	100550.00
S9	A4_3	2.46	3.34	2.84	406	2.66	3.01	2.83	338	3.41	3.01	3.20	264	3.70	2.01	2.60	162	3.96	1.34	2.00	101	4.94	1.34	2.11	81	17.44	11.71	13.10	110850.00
S9	A4_4	2.78	4.35	3.39	467	3.12	3.34	3.23	321	4.40	2.68	3.33	182	3.70	1.34	1.97	108	4.76	1.34	2.09	84	5.33	1.34	2.14	75	20.04	11.54	13.37	96600.00
S9	A4_5	3.12	5.02	3.85	480	3.51	4.35	3.89	370	4.05	3.01	3.45	222	4.63	1.67	2.46	108	4.94	1.34	2.11	81	5.48	1.34	2.15	73	21.44	13.55	14.90	105750.00
S9	A4_6	2.77	4.01	3.28	433	2.69	2.68	2.68	297	2.50	1.34	1.74	160	2.75	1.00	1.47	109	3.41	1.00	1.55	88	3.95	1.00	1.60	76	14.71	8.53	9.89	90850.00
S9	A4_7	2.68	3.68	3.10	411	2.08	2.01	2.04	288	1.27	0.67	0.88	157	1.85	0.67	0.98	108	2.60	0.67	1.06	77	3.12	0.67	1.10	64	10.71	6.19	7.07	86750.00
S9	A4_8	2.25	3.68	2.79	489	3.23	2.68	2.93	248	2.14	1.00	1.37	140	2.78	1.00	1.47	108	3.30	1.00	1.54	91	3.85	1.00	1.59	78	14.49	8.03	9.50	87050.00
S9	A4_9	2.77	3.68	3.16	397	2.03	2.01	2.02	296	2.34	1.34	1.70	171	2.80	1.00	1.48	107	3.75	1.00	1.58	80	4.29	1.00	1.63	70	14.45	7.69	9.17	88750.00
S9	A5_10	2.25	3.34	2.69	444	1.42	1.34	1.38	281	2.24	1.00	1.39	134	3.26	1.00	1.53	92	3.90	1.00	1.60	77	5.00	1.00	1.67	60	14.45	6.52	8.08	83600.00
S9	A5_2	1.95	2.01	1.98	307	2.13	1.67	1.87	235	2.26	1.67	1.92	221	1.59	1.00	1.23	189	1.70	1.00	1.26	176	1.74	1.00	1.27	172	9.53	6.86	7.92	106050.00
S9	A5_3	2.43	3.34	2.82	411	2.32	2.34	2.33	302	2.64	2.34	2.48	265	2.44	1.67	1.98	205	4.21	1.34	2.03	95	4.00	1.00	1.60	75	14.83	9.87	11.04	111000.00
S9	A5_4	2.03	2.68	2.31	394	2.33	2.34	2.34	300	2.44	2.01	2.20	246	2.54	1.00	1.44	118	3.16	1.00	1.52	95	3.70	1.00	1.58	81	13.34	8.19	9.44	99650.00
S9	A5_5	1.51	2.01	1.72	398	1.85	1.67	1.75	271	1.79	1.34	1.53	224	1.42	0.67	0.91	141	2.56	0.67	1.06	78	3.17	0.67	1.10	63	9.95	5.69	6.67	94450.00
S9	A5_6	2.17	3.01	2.52	415	2.41	2.34	2.38	290	2.02	1.34	1.61	198	3.57	1.34	1.95	112	4.40	1.34	2.05	91	4.05	1.00	1.61	74	15.51	8.36	10.05	93550.00
S9	A5_7	1.93	2.68	2.24	415	1.75	1.67	1.71	285	1.79	1.00	1.28	168	3.12	1.00	1.52	96	3.75	1.00	1.58	80	4.41	1.00	1.63	68	13.58	6.52	8.04	87050.00
S9	A5_8	1.75	2.34	2.00	401	2.18	2.01	2.09	275	2.11	1.00	1.36	142	2.63	1.00	1.45	114	3.45	1.00	1.55	87	4.23	1.00	1.62	71	13.36	6.69	8.27	85400.00
S9	A5_9	1.92	2.68	2.23	417	1.77	1.67	1.72	282	1.57	0.67	0.94	127	2.06	0.67	1.01	97	2.70	0.67	1.07	74	3.08	0.67	1.10	65	10.61	5.35	6.41	82100.00
S9	CHARGE_2	1.76	1.00	1.28	170	1.39	0.67	0.90	144	0.79	0.33	0.47	127	0.00	0.00	0.00	110	0.00	0.00	0.00	108	0.00	0.00	0.00	94	3.06	1.51	2.01	62100.00
S9	CHARGE_3	1.98	1.34	1.60	202	1.18	0.67	0.85	169	0.65	0.33	0.44	154	0.78	0.33	0.47	129	0.92	0.33	0.49	109	1.10	0.33	0.51	91	5.06	2.51	3.31	70750.00
S9	CHARGE_HIS_2	1.01	0.67	0.80	199	1.31	0.67	0.88	153	0.79	0.33	0.47	126	0.92	0.33	0.49	109	1.06	0.33	0.51	94	1.25	0.33	0.53	80	5.21	2.17	3.02	62150.00
S9	CHARGE_HIS_3	1.80	1.34	1.54	222	1.07	0.67	0.82	187	1.34	0.67	0.89	149	1.68	0.67	0.96	119	1.85	0.67	0.98	108	1.96	0.67	1.00	102	7.83	3.68	4.92	72500.00
S9	HYDROPATHY_3	2.17	2.01	2.09	276	2.60	2.01	2.26	231	2.96	2.01	2.39	203	3.26	2.01	2.48	184	3.61	2.01	2.58	166	4.23	2.01	2.72	142	15.63	10.03	12.12	99300.00
S9	ORIG	2.27	3.34	2.71	440	2.04	1.67	1.84	245	2.61	1.34	1.77	153	2.83	1.00	1.48	106	3.70	1.00	1.58	81	4.48	1.00	1.64	67	14.56	7.19	8.84	83850.00
S9	POLARITY_HIS_4	1.62	1.67	1.64	309	1.22	1.00	1.10	245	1.52	1.00	1.21	198	1.78	1.00	1.28	169	2.01	1.00	1.34	149	2.56	1.00	1.44	117	8.62	5.35	6.48	97400.00
S9	SIZE_2	2.51	2.34	2.42	279	2.52	2.01	2.23	238	2.12	1.34	1.64	189	1.30	0.67	0.88	154	1.32	0.67	0.89	151	1.42	0.67	0.91	141	9.22	6.19	7.31	94200.00
(c) Chordate Myosin Heptads
Method	Alphabet	1e-2				1e-3				1e-4				1e-5				1e-6				1e-7				AUC
		Precision	Recall	F-measure	Total hits	Precision	Recall	F-measure	Total hits	Precision	Recall	F-measure	Total hits	Precision	Recall	F-measure	Total hits	Precision	Recall	F-measure	Total hits	Precision	Recall	F-measure	Total hits	Precision	Recall	F-measure	Total hits
AS	A1_10	0.73	2.40	1.11	7029	0.70	1.79	1.01	5406	0.75	1.56	1.01	4394	0.70	1.23	0.89	3728	0.73	1.13	0.89	3279	0.00	0.00	0.00	0	3.25	6.91	4.36	2032150.00
AS	A1_2	1.16	0.71	0.88	1298	1.11	0.52	0.71	992	1.20	0.47	0.68	833	1.39	0.47	0.70	721	1.43	0.42	0.65	628	0.00	0.00	0.00	3	5.71	2.24	3.18	382450.00
AS	A1_3	1.41	0.75	0.98	1133	1.40	0.57	0.81	860	1.27	0.42	0.64	711	1.46	0.42	0.66	616	1.27	0.33	0.52	550	0.00	0.00	0.00	0	6.10	2.12	3.11	330350.00
AS	A1_4	0.84	1.32	1.03	3321	0.87	1.08	0.97	2642	0.92	0.99	0.95	2277	0.90	0.85	0.87	2000	0.92	0.80	0.86	1845	0.00	0.00	0.00	0	4.04	4.38	4.17	1042450.00
AS	A1_5	0.61	1.46	0.86	5107	0.67	1.27	0.88	4028	0.68	1.08	0.84	3374	0.67	0.94	0.78	2994	0.71	0.90	0.79	2686	0.00	0.00	0.00	0	3.03	4.93	3.72	1563550.00
AS	A1_6	0.73	1.56	1.00	4494	0.79	1.32	0.99	3530	0.88	1.23	1.03	2950	0.88	1.04	0.95	2496	0.91	0.94	0.93	2202	0.00	0.00	0.00	0	3.83	5.30	4.39	1342500.00
AS	A1_7	0.75	2.17	1.11	6156	0.85	1.89	1.17	4707	0.96	1.74	1.24	3856	1.06	1.65	1.29	3301	1.00	1.37	1.15	2908	0.00	0.00	0.00	0	4.24	7.73	5.41	1785000.00
AS	A1_8	0.65	1.98	0.98	6457	0.72	1.65	1.00	4848	0.75	1.37	0.97	3883	0.84	1.32	1.03	3321	0.93	1.27	1.07	2913	0.00	0.00	0.00	0	3.56	6.60	4.56	1819350.00
AS	A1_9	0.74	1.93	1.07	5567	0.79	1.60	1.06	4277	0.85	1.41	1.07	3510	0.82	1.18	0.96	3062	0.81	1.04	0.91	2713	0.00	0.00	0.00	0	3.65	6.20	4.54	1634550.00
AS	A2_10	0.64	2.69	1.03	8925	0.71	2.17	1.06	6520	0.76	1.89	1.08	5289	0.80	1.70	1.09	4489	0.91	1.70	1.19	3945	0.00	0.00	0.00	0	3.50	8.79	4.94	2470550.00
AS	A2_2	0.94	1.56	1.17	3525	0.77	0.99	0.86	2744	0.75	0.80	0.77	2276	0.75	0.71	0.73	2013	0.82	0.71	0.76	1824	0.00	0.00	0.00	0	3.55	3.98	3.71	1061950.00
AS	A2_3	0.77	1.60	1.04	4433	0.72	1.13	0.88	3344	0.68	0.90	0.77	2800	0.71	0.80	0.75	2404	0.70	0.71	0.70	2137	0.00	0.00	0.00	0	3.19	4.34	3.63	1290150.00
AS	A2_4	0.77	2.26	1.15	6194	0.78	1.74	1.08	4737	0.82	1.51	1.06	3921	0.90	1.41	1.10	3343	0.92	1.27	1.07	2928	0.00	0.00	0.00	0	3.80	7.07	4.88	1802600.00
AS	A2_5	0.78	2.78	1.22	7516	0.79	2.12	1.15	5687	0.82	1.79	1.13	4633	0.86	1.56	1.10	3857	0.89	1.41	1.09	3382	0.00	0.00	0.00	0	3.75	8.27	5.08	2131700.00
AS	A2_6	0.84	2.59	1.27	6538	0.92	2.17	1.29	5008	0.94	1.84	1.25	4139	0.95	1.56	1.18	3483	0.98	1.41	1.16	3048	0.00	0.00	0.00	0	4.21	8.27	5.51	1894700.00
AS	A2_7	0.78	2.73	1.21	7460	0.82	2.17	1.20	5576	0.93	1.93	1.25	4430	0.99	1.74	1.27	3727	0.99	1.51	1.19	3237	0.00	0.00	0.00	0	4.12	8.72	5.51	2070000.00
AS	A2_8	0.66	2.59	1.05	8393	0.73	2.12	1.08	6200	0.72	1.70	1.01	5012	0.75	1.51	1.00	4263	0.83	1.46	1.06	3741	0.00	0.00	0.00	0	3.35	8.09	4.67	2341250.00
AS	A2_9	0.69	2.69	1.10	8243	0.75	2.17	1.12	6093	0.83	1.93	1.16	4930	0.84	1.65	1.11	4164	0.91	1.56	1.14	3644	0.00	0.00	0.00	0	3.68	8.65	5.09	2295250.00
AS	A3_10	0.70	2.55	1.10	7691	0.78	2.07	1.13	5671	0.81	1.74	1.10	4584	0.85	1.56	1.10	3901	0.83	1.32	1.02	3365	0.00	0.00	0.00	0	3.61	7.97	4.90	2136650.00
AS	A3_2	0.63	1.13	0.81	3790	0.66	0.90	0.76	2887	0.59	0.66	0.62	2388	0.62	0.61	0.62	2083	0.60	0.52	0.56	1836	0.00	0.00	0.00	0	2.78	3.25	2.96	1108900.00
AS	A3_3	0.63	1.65	0.91	5567	0.70	1.41	0.94	4268	0.79	1.27	0.97	3422	0.87	1.18	1.00	2862	0.90	1.08	0.99	2545	0.00	0.00	0.00	0	3.58	5.78	4.36	1588050.00
AS	A3_4	0.55	1.65	0.83	6362	0.66	1.51	0.92	4827	0.74	1.37	0.96	3898	0.69	1.08	0.84	3329	0.67	0.90	0.76	2848	0.00	0.00	0.00	0	3.04	5.68	3.91	1808300.00
AS	A3_5	0.59	2.17	0.93	7798	0.64	1.74	0.93	5804	0.69	1.51	0.95	4627	0.71	1.32	0.92	3957	0.70	1.13	0.86	3434	0.00	0.00	0.00	0	3.03	6.79	4.13	2172100.00
AS	A3_6	0.71	2.69	1.12	8017	0.77	2.12	1.13	5832	0.86	1.89	1.18	4675	0.87	1.60	1.13	3908	0.97	1.56	1.20	3402	0.00	0.00	0.00	0	3.82	8.51	5.19	2182550.00
AS	A3_7	0.71	2.50	1.10	7502	0.75	1.89	1.07	5364	0.86	1.74	1.15	4324	0.93	1.60	1.18	3666	0.96	1.46	1.16	3228	0.00	0.00	0.00	0	3.84	7.94	5.10	2033300.00
AS	A3_8	0.61	2.26	0.96	7900	0.72	1.93	1.05	5700	0.72	1.56	0.98	4612	0.78	1.41	1.00	3857	0.87	1.37	1.06	3339	0.00	0.00	0.00	0	3.38	7.40	4.57	2145800.00
AS	A3_9	0.65	2.36	1.02	7642	0.65	1.70	0.94	5521	0.72	1.51	0.97	4454	0.75	1.32	0.96	3710	0.84	1.27	1.01	3233	0.00	0.00	0.00	0	3.29	6.98	4.40	2073900.00
AS	A4_10	0.72	2.73	1.13	8108	0.74	2.07	1.09	5941	0.77	1.74	1.07	4784	0.74	1.41	0.98	4029	0.83	1.37	1.03	3485	0.00	0.00	0.00	0	3.45	7.97	4.74	2229300.00
AS	A4_2	0.78	0.71	0.74	1932	0.74	0.52	0.61	1493	0.79	0.47	0.59	1265	0.75	0.38	0.50	1071	0.73	0.33	0.45	958	0.00	0.00	0.00	1	3.39	2.05	2.53	575350.00
AS	A4_3	0.60	0.90	0.72	3177	0.63	0.75	0.69	2525	0.41	0.42	0.42	2174	0.36	0.33	0.34	1962	0.34	0.28	0.31	1774	0.00	0.00	0.00	0	2.04	2.24	2.12	1002350.00
AS	A4_4	0.69	1.98	1.02	6100	0.66	1.46	0.91	4684	0.74	1.32	0.95	3781	0.76	1.18	0.93	3268	0.84	1.13	0.96	2868	0.00	0.00	0.00	0	3.35	6.08	4.26	1765100.00
AS	A4_5	0.72	1.84	1.04	5381	0.86	1.65	1.13	4085	0.91	1.46	1.12	3422	0.96	1.32	1.11	2931	0.89	1.08	0.98	2588	0.00	0.00	0.00	0	3.97	6.44	4.85	1571650.00
AS	A4_6	0.64	1.98	0.97	6583	0.68	1.60	0.95	5012	0.75	1.46	0.99	4139	0.79	1.32	0.99	3537	0.88	1.27	1.04	3084	0.00	0.00	0.00	0	3.41	6.65	4.45	1906350.00
AS	A4_7	0.69	2.22	1.05	6839	0.74	1.79	1.04	5162	0.84	1.65	1.11	4189	0.96	1.60	1.20	3554	0.91	1.32	1.08	3088	0.00	0.00	0.00	0	3.78	7.47	4.95	1941250.00
AS	A4_8	0.59	2.40	0.94	8688	0.63	1.93	0.96	6463	0.69	1.70	0.98	5224	0.75	1.56	1.01	4385	0.81	1.46	1.04	3823	0.00	0.00	0.00	0	3.18	7.85	4.46	2423900.00
AS	A4_9	0.71	2.64	1.12	7839	0.72	1.98	1.05	5868	0.76	1.70	1.05	4752	0.77	1.46	1.01	4008	0.90	1.46	1.11	3440	0.00	0.00	0.00	0	3.51	7.92	4.79	2198750.00
AS	A5_10	0.67	2.55	1.06	8020	0.79	2.22	1.17	5947	0.88	2.03	1.23	4882	0.89	1.74	1.18	4148	0.95	1.65	1.20	3692	0.00	0.00	0.00	0	3.85	8.91	5.31	2267900.00
AS	A5_2	0.52	0.94	0.67	3839	0.41	0.57	0.48	2892	0.45	0.52	0.48	2418	0.52	0.52	0.52	2109	0.37	0.33	0.35	1904	0.00	0.00	0.00	0	2.02	2.40	2.17	1124250.00
AS	A5_3	0.65	2.07	0.99	6744	0.61	1.46	0.86	5071	0.69	1.37	0.92	4175	0.61	1.04	0.77	3593	0.64	0.94	0.76	3119	0.00	0.00	0.00	0	2.89	5.85	3.81	1933000.00
AS	A5_4	0.60	2.36	0.96	8331	0.68	2.03	1.01	6360	0.74	1.79	1.05	5131	0.74	1.51	0.99	4326	0.79	1.41	1.02	3782	0.00	0.00	0.00	0	3.25	7.92	4.55	2376450.00
AS	A5_5	0.71	2.50	1.11	7464	0.79	2.12	1.15	5678	0.82	1.79	1.13	4634	0.86	1.56	1.11	3840	0.85	1.37	1.05	3394	0.00	0.00	0.00	0	3.68	8.09	4.99	2127800.00
AS	A5_6	0.66	2.26	1.02	7260	0.71	1.84	1.02	5527	0.74	1.56	1.00	4456	0.83	1.51	1.07	3836	0.80	1.27	0.98	3369	0.00	0.00	0.00	0	3.41	7.31	4.59	2081800.00
AS	A5_7	0.69	2.50	1.08	7691	0.74	1.98	1.08	5644	0.88	1.93	1.21	4656	0.88	1.65	1.15	3990	0.94	1.56	1.17	3508	0.00	0.00	0.00	0	3.79	8.37	5.15	2164350.00
AS	A5_8	0.69	2.78	1.10	8568	0.70	2.07	1.04	6312	0.74	1.79	1.05	5102	0.77	1.60	1.04	4391	0.79	1.41	1.01	3805	0.00	0.00	0.00	0	3.35	8.27	4.70	2389400.00
AS	A5_9	0.72	2.64	1.13	7785	0.69	1.89	1.01	5815	0.81	1.84	1.13	4794	0.88	1.70	1.16	4111	0.94	1.60	1.19	3616	0.00	0.00	0.00	0	3.68	8.35	5.04	2222850.00
AS	CHARGE_2	1.50	1.79	1.63	2533	1.50	1.79	1.63	2533	3.01	0.85	1.32	598	3.01	0.85	1.32	598	3.01	0.85	1.32	598	0.00	0.00	0.00	5	11.28	5.23	6.42	559600.00
AS	CHARGE_3	1.54	2.07	1.77	2860	1.54	2.07	1.77	2860	3.11	1.04	1.56	707	3.11	1.04	1.56	707	3.11	1.04	1.56	707	0.00	0.00	0.00	5	11.64	6.22	7.32	641350.00
AS	CHARGE_HIS_2	3.10	0.57	0.96	387	2.67	0.47	0.80	374	2.75	0.42	0.74	327	2.83	0.42	0.74	318	2.68	0.33	0.59	261	0.00	0.00	0.00	2	12.49	1.93	3.34	147450.00
AS	CHARGE_HIS_3	3.61	0.80	1.31	471	3.27	0.71	1.16	459	3.09	0.57	0.96	388	3.19	0.57	0.96	376	3.47	0.47	0.83	288	0.00	0.00	0.00	2	14.83	2.71	4.57	174750.00
AS	HYDROPATHY_3	0.76	1.13	0.91	3172	0.66	0.75	0.70	2430	0.64	0.61	0.63	2035	0.58	0.47	0.52	1731	0.65	0.47	0.55	1537	0.00	0.00	0.00	0	2.90	2.88	2.85	931900.00
AS	ORIG	0.70	2.78	1.12	8450	0.71	2.12	1.07	6325	0.75	1.84	1.07	5175	0.82	1.70	1.10	4404	0.86	1.56	1.11	3837	0.00	0.00	0.00	0	3.49	8.60	4.90	2396600.00
AS	POLARITY_HIS_4	0.83	1.51	1.07	3854	0.69	0.99	0.81	3037	0.70	0.85	0.77	2583	0.72	0.75	0.74	2231	0.74	0.71	0.72	2021	0.00	0.00	0.00	0	3.26	4.05	3.57	1179900.00
AS	SIZE_2	0.85	0.61	0.71	1533	0.96	0.57	0.71	1245	0.93	0.47	0.63	1073	0.85	0.38	0.52	936	0.81	0.33	0.47	859	0.00	0.00	0.00	1	3.99	2.05	2.69	488000.00
CM	A1	0.46	9.43	0.87	43867	0.00	0.00	0.00	0	0.00	0.00	0.00	0	0.00	0.00	0.00	0	0.00	0.00	0.00	0	0.00	0.00	0.00	0	0.23	4.71	0.43	2193350.00
CM	A2	0.45	9.29	0.86	43580	0.00	0.00	0.00	0	0.00	0.00	0.00	0	0.00	0.00	0.00	0	0.00	0.00	0.00	0	0.00	0.00	0.00	0	0.23	4.64	0.43	2179000.00
CM	A3	0.46	9.52	0.88	43879	0.00	0.00	0.00	0	0.00	0.00	0.00	0	0.00	0.00	0.00	0	0.00	0.00	0.00	0	0.00	0.00	0.00	0	0.23	4.76	0.44	2193950.00
CM	A4	0.46	9.34	0.88	43049	0.00	0.00	0.00	0	0.00	0.00	0.00	0	0.00	0.00	0.00	0	0.00	0.00	0.00	0	0.00	0.00	0.00	0	0.23	4.67	0.44	2152450.00
CM	A5	0.46	9.48	0.88	43688	0.00	0.00	0.00	0	0.00	0.00	0.00	0	0.00	0.00	0.00	0	0.00	0.00	0.00	0	0.00	0.00	0.00	0	0.23	4.74	0.44	2184400.00
CM	CHARGE	0.00	0.00	0.00	0	0.00	0.00	0.00	0	0.00	0.00	0.00	0	0.00	0.00	0.00	0	0.00	0.00	0.00	0	0.00	0.00	0.00	0	0.00	0.00	0.00	0.00
CM	GRANTHAM_POLARITY	0.46	9.34	0.87	43393	0.00	0.00	0.00	0	0.00	0.00	0.00	0	0.00	0.00	0.00	0	0.00	0.00	0.00	0	0.00	0.00	0.00	0	0.23	4.67	0.44	2169650.00
CM	GRANTHAM_VOLUME	0.48	10.23	0.91	45419	0.00	0.00	0.00	0	0.00	0.00	0.00	0	0.00	0.00	0.00	0	0.00	0.00	0.00	0	0.00	0.00	0.00	0	0.24	5.12	0.46	2270950.00
CM	ORIG	0.00	0.00	0.00	0	0.00	0.00	0.00	0	0.00	0.00	0.00	0	0.00	0.00	0.00	0	0.00	0.00	0.00	0	0.00	0.00	0.00	0	0.00	0.00	0.00	0.00
L99	A1	0.57	3.77	0.99	14051	0.73	1.41	0.96	4124	0.89	0.99	0.93	2372	0.94	0.61	0.74	1389	0.94	0.38	0.54	854	0.00	0.00	0.00	0	3.77	5.28	3.67	1576450.00
L99	A2	0.61	3.82	1.05	13349	0.77	1.51	1.02	4155	0.64	0.71	0.67	2337	0.86	0.57	0.68	1402	0.92	0.38	0.53	872	0.00	0.00	0.00	0	3.49	5.07	3.43	1544050.00
L99	A3	0.50	3.25	0.87	13825	0.51	0.99	0.67	4103	0.57	0.61	0.59	2296	0.59	0.38	0.46	1351	0.75	0.28	0.41	802	0.00	0.00	0.00	0	2.67	3.89	2.57	1546450.00
L99	A4	0.61	3.87	1.06	13419	0.75	1.46	0.99	4118	0.96	1.04	1.00	2295	0.99	0.61	0.76	1319	1.26	0.47	0.69	796	0.00	0.00	0.00	0	4.26	5.52	3.96	1523750.00
L99	A5	0.57	3.68	0.99	13671	0.60	1.13	0.78	4029	0.66	0.71	0.68	2288	0.81	0.52	0.63	1364	1.18	0.47	0.67	847	0.00	0.00	0.00	0	3.52	4.67	3.26	1536350.00
L99	DEF99	0.70	1.89	1.02	5726	0.82	0.61	0.70	1586	0.85	0.28	0.42	704	0.72	0.14	0.24	414	0.75	0.09	0.17	268	0.00	0.00	0.00	0	3.49	2.07	2.04	583500.00
MI	A1_10	0.61	5.28	1.09	18356	0.64	3.72	1.09	12434	0.66	2.92	1.07	9422	0.68	2.40	1.07	7452	0.68	1.98	1.02	6133	0.00	0.00	0.00	0	2.97	13.67	4.79	4461900.00
MI	A1_2	0.67	3.06	1.10	9712	0.66	2.36	1.03	7597	0.64	1.37	0.87	4514	0.65	1.18	0.83	3873	0.70	1.08	0.85	3282	0.00	0.00	0.00	0	2.98	7.52	4.14	2412200.00
MI	A1_3	0.64	2.64	1.03	8779	0.67	2.07	1.01	6551	0.74	1.79	1.05	5120	0.88	1.65	1.15	3957	0.89	1.41	1.09	3383	0.00	0.00	0.00	0	3.50	8.25	4.82	2340050.00
MI	A1_4	0.71	4.43	1.22	13298	0.77	3.44	1.26	9507	0.77	2.73	1.21	7498	0.80	2.36	1.20	6233	0.81	2.03	1.15	5333	0.00	0.00	0.00	0	3.50	12.78	5.42	3522000.00
MI	A1_5	0.63	4.43	1.10	14955	0.68	3.35	1.13	10397	0.71	2.69	1.12	8026	0.65	1.98	0.98	6477	0.63	1.56	0.90	5247	0.00	0.00	0.00	0	2.98	11.79	4.68	3762450.00
MI	A1_6	0.64	4.76	1.12	15889	0.69	3.68	1.17	11241	0.72	2.97	1.16	8738	0.70	2.26	1.07	6872	0.75	2.03	1.09	5743	0.00	0.00	0.00	0	3.18	13.32	5.05	4053850.00
MI	A1_7	0.65	5.42	1.17	17594	0.70	3.91	1.19	11855	0.68	2.78	1.09	8725	0.76	2.45	1.15	6885	0.74	1.98	1.08	5678	0.00	0.00	0.00	0	3.20	13.84	5.09	4194000.00
MI	A1_8	0.62	5.42	1.12	18434	0.64	3.87	1.10	12794	0.63	2.88	1.03	9697	0.65	2.40	1.03	7805	0.67	2.03	1.01	6418	0.00	0.00	0.00	0	2.91	13.88	4.73	4593100.00
MI	A1_9	0.61	4.86	1.08	16955	0.61	3.30	1.02	11570	0.63	2.55	1.01	8620	0.71	2.31	1.09	6905	0.72	1.93	1.04	5733	0.00	0.00	0.00	0	2.96	12.52	4.70	4130550.00
MI	A2_10	0.61	6.03	1.11	20962	0.67	4.53	1.16	14392	0.61	3.06	1.02	10594	0.67	2.55	1.06	8043	0.61	1.79	0.91	6221	0.00	0.00	0.00	0	2.87	14.95	4.71	4973100.00
MI	A2_2	0.43	2.40	0.72	11983	0.45	1.74	0.71	8282	0.49	1.46	0.74	6308	0.44	1.08	0.62	5260	0.42	0.90	0.58	4472	0.00	0.00	0.00	0	2.01	6.39	3.01	3031350.00
MI	A2_3	0.52	3.54	0.91	14363	0.58	2.73	0.95	10034	0.56	2.07	0.89	7789	0.56	1.70	0.85	6378	0.61	1.51	0.87	5268	0.00	0.00	0.00	0	2.58	9.78	4.01	3665050.00
MI	A2_4	0.58	4.62	1.02	17034	0.60	3.39	1.03	11907	0.62	2.69	1.01	9167	0.63	2.12	0.97	7142	0.64	1.79	0.95	5910	0.00	0.00	0.00	0	2.79	12.31	4.47	4264300.00
MI	A2_5	0.57	5.09	1.02	19099	0.59	3.58	1.01	12979	0.59	2.73	0.97	9876	0.61	2.22	0.95	7763	0.62	1.84	0.92	6325	0.00	0.00	0.00	0	2.68	12.92	4.36	4649250.00
MI	A2_6	0.65	5.70	1.17	18622	0.68	3.96	1.15	12443	0.68	2.97	1.10	9330	0.67	2.36	1.05	7420	0.71	2.03	1.05	6072	0.00	0.00	0.00	0	3.06	14.17	4.93	4457600.00
MI	A2_7	0.63	5.94	1.14	19917	0.69	4.34	1.20	13256	0.69	3.25	1.14	9992	0.71	2.64	1.13	7833	0.79	2.31	1.17	6237	0.00	0.00	0.00	0	3.20	15.51	5.21	4727650.00
MI	A2_8	0.59	5.61	1.07	20214	0.62	4.05	1.08	13859	0.65	3.21	1.09	10388	0.65	2.45	1.02	8029	0.66	1.98	0.99	6345	0.00	0.00	0.00	0	2.88	14.50	4.71	4872800.00
MI	A2_9	0.65	6.32	1.17	20705	0.69	4.62	1.19	14282	0.67	3.35	1.11	10654	0.68	2.64	1.09	8182	0.68	2.03	1.02	6323	0.00	0.00	0.00	0	3.04	15.79	5.00	4979350.00
MI	A3_10	0.61	5.89	1.10	20537	0.68	4.48	1.18	14021	0.67	3.30	1.11	10506	0.69	2.64	1.10	8080	0.73	2.17	1.09	6316	0.00	0.00	0.00	0	3.07	15.54	5.03	4919150.00
MI	A3_2	0.52	3.06	0.88	12593	0.56	2.40	0.90	9176	0.60	2.07	0.93	7361	0.59	1.70	0.87	6134	0.63	1.56	0.90	5222	0.00	0.00	0.00	0	2.63	9.26	4.04	3418950.00
MI	A3_3	0.64	5.04	1.13	16809	0.66	3.68	1.12	11830	0.63	2.73	1.02	9201	0.64	2.22	1.00	7297	0.69	1.98	1.02	6111	0.00	0.00	0.00	0	2.94	13.13	4.73	4284350.00
MI	A3_4	0.60	5.00	1.08	17532	0.68	3.87	1.16	12065	0.80	3.49	1.31	9194	0.86	2.88	1.32	7125	0.85	2.36	1.25	5870	0.00	0.00	0.00	0	3.49	15.09	5.57	4302000.00
MI	A3_5	0.58	5.52	1.05	20118	0.66	4.20	1.14	13509	0.70	3.35	1.16	10171	0.68	2.55	1.07	7998	0.71	2.12	1.07	6316	0.00	0.00	0.00	0	3.04	14.97	4.95	4805300.00
MI	A3_6	0.64	6.13	1.16	20343	0.68	4.43	1.18	13745	0.70	3.39	1.15	10350	0.68	2.59	1.08	8071	0.75	2.26	1.12	6413	0.00	0.00	0.00	0	3.13	15.75	5.12	4875050.00
MI	A3_7	0.62	5.94	1.12	20310	0.67	4.29	1.16	13537	0.73	3.49	1.20	10198	0.71	2.64	1.11	7934	0.67	1.98	1.00	6259	0.00	0.00	0.00	0	3.08	15.37	5.04	4808300.00
MI	A3_8	0.61	5.85	1.11	20169	0.65	4.15	1.12	13524	0.66	3.21	1.10	10240	0.68	2.55	1.07	7998	0.71	2.12	1.07	6321	0.00	0.00	0.00	0	3.01	14.95	4.91	4816750.00
MI	A3_9	0.67	6.18	1.20	19691	0.69	4.38	1.19	13543	0.69	3.35	1.15	10250	0.75	2.83	1.18	8048	0.69	2.07	1.04	6352	0.00	0.00	0.00	0	3.15	15.72	5.15	4803850.00
MI	A4_10	0.64	5.85	1.15	19409	0.66	4.15	1.14	13337	0.71	3.35	1.17	10052	0.71	2.64	1.12	7868	0.64	1.89	0.96	6250	0.00	0.00	0.00	0	3.04	14.95	4.96	4721150.00
MI	A4_2	0.50	2.45	0.84	10311	0.53	1.74	0.81	7025	0.59	1.41	0.83	5126	0.59	1.23	0.80	4418	0.62	1.13	0.80	3856	0.00	0.00	0.00	0	2.58	6.74	3.65	2558050.00
MI	A4_3	0.58	3.35	0.99	12211	0.64	2.55	1.02	8416	0.66	2.12	1.00	6867	0.63	1.74	0.93	5874	0.68	1.65	0.96	5144	0.00	0.00	0.00	0	2.90	9.74	4.41	3240650.00
MI	A4_4	0.66	5.00	1.16	16104	0.71	3.77	1.19	11304	0.74	3.06	1.20	8736	0.86	2.83	1.32	6943	0.81	2.22	1.19	5801	0.00	0.00	0.00	0	3.46	14.38	5.48	4083600.00
MI	A4_5	0.59	4.67	1.05	16759	0.65	3.54	1.09	11578	0.73	3.02	1.17	8775	0.75	2.50	1.15	7066	0.76	2.12	1.12	5893	0.00	0.00	0.00	0	3.19	13.51	5.07	4169150.00
MI	A4_6	0.62	5.00	1.10	17160	0.68	3.87	1.15	12090	0.76	3.21	1.22	9001	0.76	2.59	1.18	7204	0.85	2.36	1.25	5908	0.00	0.00	0.00	0	3.35	14.52	5.35	4278300.00
MI	A4_7	0.65	5.47	1.16	17874	0.73	4.10	1.24	11933	0.74	3.16	1.20	9045	0.78	2.64	1.20	7210	0.83	2.31	1.22	5925	0.00	0.00	0.00	0	3.40	14.95	5.44	4305000.00
MI	A4_8	0.63	6.08	1.13	20639	0.68	4.38	1.18	13666	0.70	3.35	1.16	10140	0.73	2.69	1.15	7830	0.78	2.26	1.16	6143	0.00	0.00	0.00	0	3.20	15.72	5.21	4809850.00
MI	A4_9	0.63	5.85	1.13	19746	0.63	3.91	1.08	13196	0.67	3.16	1.11	9927	0.68	2.50	1.07	7779	0.67	1.98	1.00	6260	0.00	0.00	0.00	0	2.97	14.47	4.84	4703500.00
MI	A5_10	0.62	5.89	1.12	20134	0.71	4.62	1.24	13730	0.76	3.63	1.25	10163	0.78	2.88	1.23	7777	0.84	2.45	1.25	6166	0.00	0.00	0.00	0	3.41	16.53	5.54	4790300.00
MI	A5_2	0.56	2.73	0.93	10406	0.59	2.12	0.92	7661	0.58	1.70	0.87	6181	0.63	1.56	0.90	5199	0.69	1.46	0.94	4502	0.00	0.00	0.00	0	2.77	8.20	4.09	2874600.00
MI	A5_3	0.54	4.10	0.95	16159	0.58	3.11	0.98	11405	0.59	2.45	0.95	8785	0.62	2.12	0.96	7207	0.69	1.98	1.03	6048	0.00	0.00	0.00	0	2.76	11.72	4.40	4152450.00
MI	A5_4	0.54	4.86	0.97	19125	0.55	3.44	0.95	13197	0.63	2.92	1.04	9814	0.60	2.22	0.95	7793	0.64	1.89	0.95	6289	0.00	0.00	0.00	0	2.69	12.89	4.38	4665550.00
MI	A5_5	0.58	5.19	1.04	19113	0.63	3.87	1.09	12967	0.65	3.02	1.08	9781	0.72	2.64	1.13	7747	0.73	2.17	1.10	6273	0.00	0.00	0.00	0	3.03	14.29	4.91	4632450.00
MI	A5_6	0.60	5.61	1.08	19826	0.67	4.24	1.15	13474	0.73	3.49	1.21	10077	0.76	2.83	1.19	7942	0.82	2.45	1.22	6371	0.00	0.00	0.00	0	3.27	15.82	5.33	4777700.00
MI	A5_7	0.58	5.56	1.06	20197	0.63	4.05	1.09	13608	0.73	3.54	1.21	10313	0.71	2.69	1.12	8026	0.79	2.36	1.18	6353	0.00	0.00	0.00	0	3.15	15.42	5.13	4839850.00
MI	A5_8	0.62	6.13	1.12	20997	0.68	4.62	1.18	14488	0.64	3.25	1.07	10820	0.69	2.69	1.10	8229	0.74	2.22	1.11	6367	0.00	0.00	0.00	0	3.05	15.84	5.02	5040250.00
MI	A5_9	0.61	5.89	1.11	20353	0.70	4.48	1.21	13563	0.74	3.54	1.22	10139	0.81	3.02	1.28	7884	0.85	2.50	1.27	6228	0.00	0.00	0.00	0	3.41	16.48	5.54	4799050.00
MI	CHARGE_2	1.36	2.31	1.71	3605	1.38	2.17	1.69	3326	1.38	2.07	1.66	3179	1.34	1.93	1.58	3061	1.37	1.93	1.61	2983	0.00	0.00	0.00	0	6.16	9.26	7.39	1435150.00
MI	CHARGE_3	1.38	2.73	1.83	4201	1.43	2.59	1.84	3851	1.47	2.55	1.87	3667	1.47	2.50	1.85	3595	1.54	2.50	1.90	3451	0.00	0.00	0.00	0	6.60	11.50	8.38	1666450.00
MI	CHARGE_HIS_2	0.97	2.55	1.41	5549	0.95	2.26	1.34	5064	1.02	2.26	1.41	4698	1.03	2.17	1.39	4476	1.04	2.03	1.38	4124	0.00	0.00	0.00	0	4.53	10.00	6.22	2113650.00
MI	CHARGE_HIS_3	1.03	3.06	1.54	6339	1.09	3.02	1.60	5885	1.13	2.88	1.62	5416	1.15	2.73	1.62	5059	1.16	2.69	1.62	4933	0.00	0.00	0.00	0	5.03	12.85	7.22	2446250.00
MI	HYDROPATHY_3	0.57	3.16	0.96	11784	0.56	2.26	0.90	8527	0.67	2.03	1.00	6453	0.66	1.65	0.94	5339	0.62	1.32	0.84	4551	0.00	0.00	0.00	0	2.78	8.84	4.16	3076200.00
MI	ORIG	0.60	5.89	1.09	20869	0.67	4.48	1.16	14283	0.68	3.39	1.14	10543	0.71	2.69	1.12	8070	0.76	2.22	1.13	6195	0.00	0.00	0.00	0	3.11	15.72	5.09	4952550.00
MI	POLARITY_HIS_4	0.72	3.87	1.21	11462	0.76	2.92	1.20	8193	0.77	2.26	1.15	6231	0.91	2.17	1.28	5065	0.93	1.89	1.25	4298	0.00	0.00	0.00	0	3.72	11.17	5.48	2951800.00
MI	SIZE_2	0.56	2.92	0.94	11106	0.55	1.60	0.82	6132	0.58	1.32	0.81	4831	0.56	1.04	0.73	3947	0.60	0.99	0.75	3515	0.00	0.00	0.00	0	2.57	6.41	3.57	2397800.00
MIP	A1_10	0.87	2.59	1.30	6342	0.89	1.51	1.12	3599	0.98	0.99	0.99	2142	1.15	0.71	0.88	1302	1.56	0.61	0.88	831	0.00	0.00	0.00	0	5.02	5.12	4.51	1104500.00
MIP	A1_2	0.69	0.61	0.65	1873	0.91	0.52	0.66	1214	1.07	0.47	0.66	931	1.35	0.47	0.70	740	1.29	0.38	0.58	618	0.00	0.00	0.00	0	4.97	2.15	2.92	443950.00
MIP	A1_3	0.77	0.75	0.76	2079	0.88	0.61	0.72	1470	0.63	0.33	0.43	1108	0.78	0.33	0.46	894	0.83	0.28	0.42	721	0.00	0.00	0.00	0	3.52	1.93	2.43	523250.00
MIP	A1_4	0.76	1.51	1.01	4225	0.87	1.13	0.99	2743	1.04	0.94	0.99	1920	1.21	0.75	0.93	1318	1.12	0.47	0.66	892	0.00	0.00	0.00	0	4.63	4.05	4.08	898550.00
MIP	A1_5	0.64	1.51	0.90	4993	0.85	1.23	1.01	3051	0.87	0.85	0.86	2072	0.94	0.61	0.74	1377	1.23	0.57	0.78	974	0.00	0.00	0.00	0	4.22	4.01	3.83	997050.00
MIP	A1_6	0.79	2.50	1.20	6742	1.01	2.03	1.35	4248	1.03	1.37	1.18	2804	1.12	0.94	1.02	1791	1.26	0.75	0.94	1269	0.00	0.00	0.00	0	4.82	6.34	5.09	1348300.00
MIP	A1_7	0.82	2.88	1.27	7467	1.06	2.26	1.45	4522	1.06	1.41	1.21	2832	1.15	0.99	1.07	1819	1.26	0.75	0.95	1265	0.00	0.00	0.00	0	4.95	6.86	5.30	1417150.00
MIP	A1_8	0.86	2.55	1.29	6278	1.08	1.79	1.35	3505	1.21	1.18	1.19	2068	1.09	0.66	0.82	1286	1.34	0.52	0.75	820	0.00	0.00	0.00	0	5.15	5.42	4.76	1081800.00
MIP	A1_9	0.80	2.31	1.19	6092	1.06	1.79	1.33	3572	0.98	1.04	1.01	2242	1.10	0.75	0.90	1448	1.44	0.66	0.91	972	0.00	0.00	0.00	0	4.99	5.40	4.74	1128000.00
MIP	A2_10	0.76	3.58	1.25	10014	0.87	2.26	1.26	5519	0.98	1.51	1.19	3262	1.08	1.04	1.06	2036	1.11	0.71	0.86	1352	0.00	0.00	0.00	0	4.42	7.31	4.99	1717600.00
MIP	A2_2	0.45	0.99	0.62	4642	0.46	0.66	0.55	3012	0.50	0.52	0.51	2210	0.53	0.42	0.47	1691	0.52	0.33	0.40	1352	0.00	0.00	0.00	0	2.24	2.43	2.24	1058600.00
MIP	A2_3	0.57	1.84	0.87	6844	0.65	1.37	0.88	4458	0.76	1.13	0.91	3174	0.82	0.90	0.86	2312	0.98	0.80	0.88	1734	0.00	0.00	0.00	0	3.49	5.12	3.96	1510000.00
MIP	A2_4	0.66	2.59	1.06	8279	0.83	1.98	1.17	5065	0.95	1.51	1.17	3355	1.09	1.18	1.14	2284	1.19	0.90	1.02	1593	0.00	0.00	0.00	0	4.40	6.86	5.02	1643650.00
MIP	A2_5	0.74	3.11	1.19	8954	0.87	2.22	1.25	5397	1.08	1.74	1.33	3440	0.99	1.04	1.01	2219	1.03	0.75	0.87	1550	0.00	0.00	0.00	0	4.34	7.31	5.06	1708300.00
MIP	A2_6	0.74	3.06	1.19	8836	0.91	2.26	1.29	5294	1.07	1.70	1.31	3365	1.10	1.13	1.11	2186	1.33	0.94	1.10	1507	0.00	0.00	0.00	0	4.77	7.57	5.42	1677000.00
MIP	A2_7	0.76	3.35	1.24	9327	1.03	2.69	1.49	5536	1.30	2.07	1.60	3385	1.37	1.41	1.39	2187	1.41	0.99	1.16	1486	0.00	0.00	0.00	0	5.50	8.84	6.26	1725750.00
MIP	A2_8	0.71	3.21	1.16	9573	0.97	2.50	1.40	5461	1.18	1.79	1.42	3219	1.41	1.32	1.36	1990	1.66	1.04	1.28	1328	0.00	0.00	0.00	0	5.57	8.25	6.04	1678450.00
MIP	A2_9	0.80	3.72	1.32	9820	0.95	2.50	1.38	5577	1.11	1.74	1.36	3332	1.28	1.27	1.28	2108	1.21	0.80	0.97	1400	0.00	0.00	0.00	0	4.96	8.18	5.64	1732700.00
MIP	A3_10	0.80	3.63	1.31	9643	0.97	2.45	1.39	5386	1.12	1.65	1.33	3125	1.49	1.37	1.43	1942	1.58	0.94	1.18	1268	0.00	0.00	0.00	0	5.56	8.23	5.98	1654250.00
MIP	A3_2	0.62	1.98	0.94	6796	0.68	1.41	0.92	4426	0.76	1.18	0.93	3284	0.72	0.85	0.78	2513	0.65	0.61	0.63	2003	0.00	0.00	0.00	0	3.11	5.04	3.72	1562400.00
MIP	A3_3	0.86	3.58	1.38	8874	0.84	2.22	1.22	5585	0.85	1.51	1.09	3765	0.94	1.13	1.03	2547	1.02	0.85	0.93	1769	0.00	0.00	0.00	0	4.08	7.50	4.95	1810300.00
MIP	A3_4	0.83	3.35	1.33	8585	0.85	2.12	1.21	5320	0.92	1.56	1.16	3581	1.02	1.18	1.09	2459	1.17	0.94	1.04	1715	0.00	0.00	0.00	0	4.36	7.47	5.16	1736750.00
MIP	A3_5	0.79	3.49	1.29	9320	0.85	2.17	1.22	5441	1.09	1.70	1.33	3309	1.05	1.04	1.04	2099	1.14	0.75	0.91	1406	0.00	0.00	0.00	0	4.52	7.40	5.14	1691500.00
MIP	A3_6	0.79	3.68	1.30	9905	0.93	2.50	1.36	5687	1.09	1.74	1.34	3385	1.44	1.41	1.43	2083	1.44	0.94	1.14	1390	0.00	0.00	0.00	0	5.30	8.44	5.92	1749750.00
MIP	A3_7	0.79	3.63	1.30	9759	0.89	2.36	1.29	5621	1.08	1.70	1.32	3318	1.32	1.27	1.30	2042	1.08	0.71	0.85	1391	0.00	0.00	0.00	0	4.77	7.85	5.41	1725150.00
MIP	A3_8	0.77	3.58	1.27	9858	0.92	2.45	1.34	5637	1.05	1.65	1.28	3347	1.20	1.18	1.19	2082	1.29	0.85	1.02	1399	0.00	0.00	0.00	0	4.84	7.92	5.47	1739400.00
MIP	A3_9	0.82	3.72	1.35	9603	1.02	2.69	1.48	5575	1.14	1.79	1.39	3340	1.26	1.23	1.24	2061	1.44	0.94	1.14	1386	0.00	0.00	0.00	0	5.28	8.51	5.93	1716350.00
MIP	A4_10	0.73	3.35	1.19	9791	0.81	2.17	1.18	5702	0.99	1.60	1.23	3421	1.22	1.23	1.22	2128	1.32	0.90	1.07	1444	0.00	0.00	0.00	0	4.70	7.57	5.29	1759050.00
MIP	A4_2	0.50	1.04	0.67	4408	0.58	0.75	0.65	2771	0.66	0.66	0.66	2131	0.81	0.66	0.73	1725	0.91	0.61	0.73	1435	0.00	0.00	0.00	0	3.20	3.21	3.11	1026600.00
MIP	A4_3	0.62	1.32	0.84	4548	0.77	1.13	0.91	3131	0.88	0.99	0.93	2389	0.87	0.75	0.81	1833	0.94	0.61	0.74	1377	0.00	0.00	0.00	0	3.77	4.15	3.82	1100400.00
MIP	A4_4	0.78	2.97	1.23	8119	0.89	2.17	1.26	5183	1.09	1.84	1.37	3591	1.18	1.46	1.31	2618	1.29	1.08	1.18	1788	0.00	0.00	0.00	0	4.83	8.04	5.73	1723950.00
MIP	A4_5	0.75	2.50	1.16	7034	0.92	1.89	1.23	4358	1.04	1.37	1.18	2779	0.95	0.80	0.87	1781	0.97	0.57	0.71	1237	0.00	0.00	0.00	0	4.26	5.87	4.58	1367200.00
MIP	A4_6	0.69	2.83	1.12	8634	0.89	2.26	1.27	5416	0.99	1.70	1.25	3635	1.15	1.32	1.23	2426	1.51	1.18	1.32	1661	0.00	0.00	0.00	0	4.88	7.87	5.64	1745500.00
MIP	A4_7	0.73	3.02	1.17	8823	0.84	2.17	1.21	5476	0.97	1.65	1.22	3599	1.09	1.23	1.15	2396	1.29	0.99	1.12	1634	0.00	0.00	0.00	0	4.55	7.54	5.29	1751650.00
MIP	A4_8	0.80	3.68	1.31	9780	0.86	2.31	1.26	5683	1.09	1.74	1.34	3391	1.19	1.18	1.18	2099	1.11	0.71	0.86	1357	0.00	0.00	0.00	0	4.65	7.78	5.30	1742000.00
MIP	A4_9	0.72	3.35	1.19	9825	0.80	2.17	1.17	5718	0.94	1.56	1.18	3493	1.10	1.13	1.11	2191	1.07	0.75	0.89	1490	0.00	0.00	0.00	0	4.28	7.28	4.94	1780450.00
MIP	A5_10	0.81	3.68	1.33	9596	0.99	2.55	1.43	5445	1.21	1.84	1.46	3228	1.40	1.32	1.36	1997	1.61	0.99	1.23	1307	0.00	0.00	0.00	0	5.62	8.53	6.14	1677500.00
MIP	A5_2	0.68	1.27	0.89	3951	0.65	0.75	0.70	2472	0.66	0.57	0.61	1811	0.73	0.47	0.57	1377	0.74	0.38	0.50	1080	0.00	0.00	0.00	0	3.12	2.81	2.82	871550.00
MIP	A5_3	0.79	1.98	1.13	5290	0.91	1.32	1.08	3084	1.10	1.04	1.07	2008	1.30	0.80	0.99	1311	1.31	0.57	0.79	918	0.00	0.00	0.00	0	5.00	4.71	4.49	996600.00
MIP	A5_4	0.69	2.55	1.08	7833	0.71	1.51	0.97	4496	0.93	1.23	1.06	2800	1.10	0.90	0.99	1724	1.38	0.75	0.97	1163	0.00	0.00	0.00	0	4.46	5.66	4.53	1409950.00
MIP	A5_5	0.79	2.88	1.24	7710	0.95	1.98	1.29	4406	1.00	1.27	1.12	2699	1.25	1.04	1.13	1756	1.46	0.80	1.04	1163	0.00	0.00	0.00	0	5.06	6.53	5.20	1387900.00
MIP	A5_6	0.83	3.02	1.30	7705	0.98	2.03	1.32	4386	1.16	1.41	1.28	2576	1.08	0.85	0.95	1666	1.40	0.71	0.94	1074	0.00	0.00	0.00	0	5.04	6.51	5.14	1355450.00
MIP	A5_7	0.78	2.92	1.24	7902	1.00	2.07	1.35	4404	1.18	1.46	1.31	2617	1.42	1.08	1.23	1619	1.68	0.85	1.13	1069	0.00	0.00	0.00	0	5.68	6.93	5.63	1366000.00
MIP	A5_8	0.80	3.72	1.32	9892	0.95	2.45	1.37	5472	1.20	1.74	1.42	3090	1.46	1.37	1.41	1984	1.71	1.04	1.29	1285	0.00	0.00	0.00	0	5.72	8.46	6.15	1677700.00
MIP	A5_9	0.79	3.49	1.29	9319	0.93	2.36	1.34	5360	1.08	1.65	1.31	3242	1.22	1.18	1.20	2045	1.59	0.99	1.22	1323	0.00	0.00	0.00	0	5.22	7.92	5.71	1662950.00
MIP	CHARGE_2	2.05	0.38	0.64	391	2.44	0.33	0.58	287	2.08	0.14	0.26	144	2.36	0.14	0.27	127	1.79	0.09	0.18	112	1.94	0.09	0.18	103	10.66	0.94	1.70	91700.00
MIP	CHARGE_3	2.64	0.57	0.93	454	2.95	0.42	0.74	305	3.07	0.24	0.44	163	3.40	0.24	0.44	147	3.01	0.19	0.35	133	3.31	0.19	0.36	121	15.40	1.46	2.62	103550.00
MIP	CHARGE_HIS_2	2.30	0.61	0.97	564	1.84	0.33	0.56	381	1.92	0.19	0.34	208	2.20	0.19	0.35	182	1.90	0.14	0.26	158	0.00	0.00	0.00	0	9.01	1.16	2.00	121100.00
MIP	CHARGE_HIS_3	2.64	0.80	1.23	645	2.12	0.42	0.71	424	2.63	0.28	0.51	228	3.00	0.28	0.52	200	2.84	0.24	0.44	176	0.00	0.00	0.00	0	11.91	1.63	2.79	135050.00
MIP	HYDROPATHY_3	0.61	0.80	0.69	2778	0.69	0.57	0.62	1732	0.67	0.38	0.48	1188	0.77	0.33	0.46	915	0.98	0.33	0.49	711	0.00	0.00	0.00	0	3.42	2.00	2.41	593500.00
MIP	ORIG	0.84	4.01	1.39	10096	0.99	2.55	1.42	5466	1.20	1.74	1.42	3078	1.53	1.37	1.45	1891	1.73	0.99	1.26	1211	0.00	0.00	0.00	0	5.88	8.65	6.25	1669400.00
MIP	POLARITY_HIS_4	0.78	1.18	0.94	3192	0.92	0.90	0.91	2058	1.01	0.71	0.83	1489	1.06	0.57	0.74	1136	1.13	0.47	0.66	888	0.00	0.00	0.00	0	4.50	3.23	3.61	716700.00
MIP	SIZE_2	0.57	0.71	0.63	2635	0.84	0.61	0.71	1555	1.08	0.61	0.78	1208	1.34	0.61	0.84	971	1.44	0.57	0.81	832	0.00	0.00	0.00	0	4.98	2.76	3.46	588350.00
NMI	A1_10	0.64	3.77	1.10	12421	0.65	2.50	1.03	8215	0.73	1.79	1.04	5194	0.66	1.41	0.90	4524	0.68	1.04	0.82	3233	0.00	0.00	0.00	0	3.04	8.63	4.34	2737650.00
NMI	A1_2	0.57	1.27	0.78	4759	0.63	1.04	0.78	3494	0.61	0.94	0.74	3265	0.57	0.71	0.63	2631	0.51	0.61	0.55	2565	0.00	0.00	0.00	0	2.60	3.94	3.10	1433450.00
NMI	A1_3	0.57	1.74	0.86	6499	0.59	1.56	0.85	5632	0.62	1.27	0.83	4372	0.59	1.18	0.79	4218	0.59	0.99	0.74	3576	0.00	0.00	0.00	0	2.67	5.87	3.64	2104750.00
NMI	A1_4	0.58	2.55	0.94	9319	0.50	1.70	0.77	7190	0.57	1.23	0.78	4571	0.54	1.08	0.73	4222	0.58	1.08	0.75	3976	0.00	0.00	0.00	0	2.48	6.36	3.50	2461850.00
NMI	A1_5	0.57	2.59	0.93	9714	0.53	1.79	0.82	7165	0.57	1.27	0.79	4747	0.56	1.13	0.75	4297	0.50	0.94	0.66	3969	0.00	0.00	0.00	0	2.44	6.44	3.47	2503500.00
NMI	A1_6	0.55	3.06	0.93	11793	0.56	2.17	0.90	8146	0.51	1.79	0.80	7437	0.53	1.41	0.77	5622	0.51	1.32	0.74	5445	0.00	0.00	0.00	0	2.40	8.23	3.67	3254650.00
NMI	A1_7	0.57	3.06	0.96	11445	0.60	2.17	0.94	7672	0.48	1.51	0.72	6734	0.49	1.18	0.69	5087	0.45	1.04	0.63	4855	0.00	0.00	0.00	0	2.30	7.43	3.47	3007050.00
NMI	A1_8	0.63	3.68	1.08	12362	0.66	2.50	1.04	8067	0.68	1.60	0.95	5016	0.61	1.27	0.83	4393	0.67	1.04	0.81	3290	0.00	0.00	0.00	0	2.93	8.25	4.17	2694700.00
NMI	A1_9	0.55	2.92	0.92	11288	0.62	2.31	0.98	7867	0.73	1.79	1.04	5221	0.63	1.37	0.86	4632	0.66	1.13	0.84	3615	0.00	0.00	0.00	0	2.92	8.06	4.17	2697900.00
NMI	A2_10	0.58	3.91	1.00	14408	0.63	2.55	1.01	8527	0.55	1.84	0.84	7153	0.54	1.27	0.76	4984	0.56	1.23	0.77	4663	0.00	0.00	0.00	0	2.57	8.84	3.88	3253100.00
NMI	A2_2	0.45	1.74	0.72	8207	0.47	1.56	0.72	7093	0.56	1.32	0.79	4985	0.51	1.13	0.70	4737	0.48	1.04	0.66	4576	0.00	0.00	0.00	0	2.24	5.92	3.22	2549450.00
NMI	A2_3	0.47	2.55	0.79	11478	0.49	1.74	0.77	7488	0.48	1.56	0.74	6814	0.52	1.41	0.76	5772	0.47	1.13	0.66	5142	0.00	0.00	0.00	0	2.20	7.12	3.33	3095500.00
NMI	A2_4	0.50	2.83	0.84	12109	0.54	1.98	0.84	7845	0.56	1.84	0.86	6976	0.49	1.27	0.71	5481	0.48	1.18	0.68	5200	0.00	0.00	0.00	0	2.32	7.69	3.52	3155650.00
NMI	A2_5	0.56	3.44	0.96	13035	0.57	2.17	0.91	8017	0.58	1.93	0.89	7066	0.47	1.18	0.67	5346	0.46	1.08	0.64	5042	0.00	0.00	0.00	0	2.36	8.09	3.59	3198850.00
NMI	A2_6	0.58	3.63	0.99	13362	0.64	2.31	1.00	7659	0.64	1.98	0.97	6553	0.60	1.46	0.85	5134	0.58	1.27	0.80	4646	0.00	0.00	0.00	0	2.75	8.84	4.12	3067300.00
NMI	A2_7	0.63	4.10	1.09	13866	0.62	2.36	0.98	8043	0.57	1.89	0.88	6971	0.51	1.27	0.73	5264	0.52	1.23	0.73	4968	0.00	0.00	0.00	0	2.55	8.79	3.87	3217900.00
NMI	A2_8	0.55	3.58	0.95	13890	0.61	2.31	0.97	8014	0.54	1.74	0.83	6797	0.54	1.23	0.75	4812	0.51	1.08	0.70	4493	0.00	0.00	0.00	0	2.48	8.16	3.72	3106100.00
NMI	A2_9	0.59	3.87	1.03	13783	0.64	2.40	1.01	7977	0.49	1.56	0.75	6733	0.48	1.13	0.67	5051	0.46	1.04	0.64	4749	0.00	0.00	0.00	0	2.37	8.06	3.58	3140150.00
NMI	A3_10	0.57	3.91	1.00	14446	0.76	2.97	1.20	8339	0.59	1.93	0.91	6934	0.56	1.32	0.79	4972	0.54	1.18	0.74	4655	0.00	0.00	0.00	0	2.73	9.36	4.14	3212300.00
NMI	A3_2	0.56	2.55	0.91	9701	0.63	2.40	1.00	8052	0.68	1.79	0.98	5599	0.67	1.65	0.95	5243	0.63	1.46	0.88	4938	0.00	0.00	0.00	0	2.89	8.58	4.27	2868250.00
NMI	A3_3	0.58	3.39	0.99	12466	0.72	2.64	1.13	7771	0.62	2.03	0.95	6888	0.61	1.60	0.88	5575	0.54	1.27	0.76	5011	0.00	0.00	0.00	0	2.78	9.24	4.22	3147800.00
NMI	A3_4	0.57	3.25	0.97	12131	0.63	2.69	1.02	9043	0.67	2.07	1.01	6567	0.62	1.74	0.92	5941	0.60	1.27	0.82	4472	0.00	0.00	0.00	0	2.81	9.41	4.26	3208850.00
NMI	A3_5	0.53	3.25	0.91	12983	0.61	2.36	0.97	8213	0.54	1.74	0.83	6811	0.55	1.32	0.78	5051	0.53	1.13	0.72	4529	0.00	0.00	0.00	0	2.50	8.18	3.76	3109550.00
NMI	A3_6	0.60	3.82	1.04	13513	0.62	2.40	0.98	8251	0.53	1.74	0.81	6994	0.48	1.13	0.67	5001	0.45	0.99	0.62	4693	0.00	0.00	0.00	0	2.37	8.18	3.60	3169550.00
NMI	A3_7	0.60	3.77	1.03	13368	0.65	2.45	1.03	8022	0.58	1.89	0.89	6873	0.50	1.13	0.69	4847	0.46	0.99	0.63	4556	0.00	0.00	0.00	0	2.49	8.35	3.75	3098200.00
NMI	A3_8	0.62	3.96	1.07	13531	0.63	2.40	1.00	8109	0.55	1.79	0.84	6934	0.53	1.23	0.74	4919	0.48	1.04	0.66	4595	0.00	0.00	0.00	0	2.49	8.44	3.77	3132250.00
NMI	A3_9	0.56	3.63	0.97	13809	0.67	2.64	1.07	8371	0.63	2.12	0.97	7186	0.50	1.23	0.71	5233	0.49	1.13	0.68	4930	0.00	0.00	0.00	0	2.56	8.93	3.91	3262450.00
NMI	A4_10	0.58	3.91	1.01	14351	0.61	2.50	0.98	8729	0.54	1.89	0.84	7384	0.54	1.37	0.78	5334	0.54	1.27	0.76	4980	0.00	0.00	0.00	0	2.52	8.98	3.86	3360250.00
NMI	A4_2	0.47	2.17	0.77	9889	0.49	1.65	0.76	7133	0.47	1.51	0.72	6804	0.44	1.27	0.66	6100	0.46	1.27	0.67	5914	0.00	0.00	0.00	0	2.09	6.79	3.19	3089550.00
NMI	A4_3	0.57	2.83	0.94	10604	0.62	2.17	0.96	7442	0.62	2.03	0.95	6953	0.62	1.60	0.90	5466	0.61	1.51	0.86	5284	0.00	0.00	0.00	0	2.75	8.72	4.14	3044700.00
NMI	A4_4	0.62	3.49	1.05	11945	0.63	2.55	1.00	8639	0.64	1.98	0.96	6607	0.60	1.70	0.88	6050	0.60	1.32	0.82	4675	0.00	0.00	0.00	0	2.76	9.29	4.20	3194350.00
NMI	A4_5	0.61	3.58	1.04	12485	0.56	2.40	0.91	9073	0.64	1.84	0.95	6108	0.64	1.65	0.92	5478	0.74	1.37	0.96	3913	0.00	0.00	0.00	0	2.89	9.05	4.26	3081450.00
NMI	A4_6	0.60	3.72	1.03	13146	0.67	2.64	1.07	8335	0.68	2.31	1.05	7199	0.63	1.56	0.90	5209	0.61	1.41	0.86	4887	0.00	0.00	0.00	0	2.90	9.78	4.40	3220300.00
NMI	A4_7	0.62	3.91	1.07	13423	0.62	2.45	0.99	8385	0.63	2.12	0.97	7177	0.60	1.41	0.84	5012	0.60	1.32	0.82	4689	0.00	0.00	0.00	0	2.75	9.26	4.16	3197450.00
NMI	A4_8	0.59	3.87	1.02	13980	0.61	2.36	0.96	8263	0.57	1.89	0.88	6958	0.55	1.27	0.77	4866	0.53	1.13	0.72	4519	0.00	0.00	0.00	0	2.56	8.58	3.85	3159600.00
NMI	A4_9	0.58	3.96	1.02	14364	0.65	2.69	1.04	8813	0.57	2.03	0.89	7527	0.57	1.46	0.82	5445	0.55	1.32	0.78	5101	0.00	0.00	0.00	0	2.63	9.48	4.04	3406800.00
NMI	A5_10	0.59	4.05	1.04	14475	0.74	2.92	1.18	8345	0.62	2.03	0.94	6987	0.62	1.41	0.86	4848	0.65	1.37	0.88	4487	0.00	0.00	0.00	0	2.92	9.76	4.39	3190450.00
NMI	A5_2	0.52	1.74	0.80	7167	0.45	1.04	0.62	4936	0.46	0.90	0.60	4164	0.49	0.90	0.63	3874	0.47	0.61	0.53	2741	0.00	0.00	0.00	0	2.12	4.31	2.80	1929850.00
NMI	A5_3	0.58	2.73	0.95	10036	0.60	1.89	0.91	6656	0.59	1.41	0.83	5067	0.64	1.32	0.86	4385	0.63	0.85	0.72	2851	0.00	0.00	0.00	0	2.75	6.84	3.81	2397700.00
NMI	A5_4	0.52	2.92	0.89	11865	0.53	2.03	0.85	8046	0.60	1.51	0.86	5296	0.59	1.27	0.81	4582	0.58	1.13	0.76	4160	0.00	0.00	0.00	0	2.57	7.40	3.72	2801650.00
NMI	A5_5	0.56	3.25	0.95	12352	0.61	2.31	0.96	8096	0.70	1.74	1.00	5265	0.56	1.18	0.76	4496	0.51	0.99	0.68	4097	0.00	0.00	0.00	0	2.66	7.85	3.87	2813000.00
NMI	A5_6	0.58	3.44	1.00	12524	0.64	2.50	1.02	8284	0.75	1.84	1.07	5181	0.71	1.46	0.95	4380	0.58	1.08	0.76	3950	0.00	0.00	0.00	0	2.97	8.60	4.30	2805700.00
NMI	A5_7	0.63	3.82	1.08	12931	0.65	2.59	1.04	8478	0.68	1.79	0.99	5565	0.62	1.41	0.86	4870	0.62	1.04	0.77	3560	0.00	0.00	0.00	0	2.88	8.75	4.20	2893850.00
NMI	A5_8	0.58	3.96	1.02	14391	0.68	2.64	1.08	8258	0.59	1.93	0.91	6891	0.55	1.27	0.77	4927	0.50	1.08	0.69	4574	0.00	0.00	0.00	0	2.62	8.91	3.95	3184550.00
NMI	A5_9	0.63	4.10	1.09	13864	0.73	2.73	1.16	7898	0.71	2.17	1.06	6518	0.60	1.37	0.84	4813	0.61	1.23	0.81	4281	0.00	0.00	0.00	0	2.96	9.55	4.42	3044200.00
NMI	CHARGE_2	1.44	1.41	1.43	2084	1.39	1.08	1.22	1656	1.41	1.08	1.23	1627	1.52	1.04	1.23	1451	1.45	0.99	1.18	1446	0.00	0.00	0.00	0	6.49	4.90	5.57	722200.00
NMI	CHARGE_3	1.53	1.70	1.61	2356	1.51	1.41	1.46	1981	1.66	1.41	1.53	1809	1.71	1.18	1.40	1463	1.72	1.18	1.40	1457	0.00	0.00	0.00	0	7.36	6.03	6.59	788800.00
NMI	CHARGE_HIS_2	0.89	1.13	1.00	2701	0.93	1.13	1.02	2589	0.98	0.99	0.98	2151	0.94	0.94	0.94	2138	0.95	0.94	0.95	2107	0.00	0.00	0.00	0	4.23	4.57	4.39	1033550.00
NMI	CHARGE_HIS_3	1.15	1.89	1.43	3490	1.23	1.65	1.41	2851	1.16	1.46	1.29	2673	1.17	1.27	1.22	2312	1.10	1.18	1.14	2276	0.00	0.00	0.00	0	5.23	6.51	5.77	1185700.00
NMI	HYDROPATHY_3	0.43	1.32	0.65	6502	0.53	1.18	0.73	4714	0.52	1.04	0.69	4247	0.51	0.80	0.63	3310	0.51	0.75	0.61	3137	0.00	0.00	0.00	0	2.29	4.43	2.98	1865900.00
NMI	ORIG	0.59	4.29	1.04	15385	0.76	3.11	1.22	8732	0.63	2.12	0.97	7193	0.56	1.32	0.79	4966	0.56	1.23	0.77	4651	0.00	0.00	0.00	0	2.80	9.92	4.26	3323450.00
NMI	POLARITY_HIS_4	0.68	2.36	1.06	7357	0.73	1.89	1.05	5514	0.71	1.70	1.00	5061	0.75	1.23	0.93	3480	0.74	1.13	0.89	3255	0.00	0.00	0.00	0	3.26	7.12	4.40	2098850.00
NMI	SIZE_2	0.59	1.79	0.89	6443	0.53	1.41	0.77	5678	0.59	1.23	0.79	4431	0.54	1.08	0.72	4259	0.52	0.94	0.67	3864	0.00	0.00	0.00	0	2.47	5.56	3.40	2145350.00
RMI	A1_10	0.00	0.00	0.00	0	0.00	0.00	0.00	0	0.00	0.00	0.00	0	0.00	0.00	0.00	0	0.00	0.00	0.00	0	0.00	0.00	0.00	0	0.00	0.00	0.00	0.00
RMI	A1_2	0.00	0.00	0.00	0	0.00	0.00	0.00	0	0.00	0.00	0.00	0	0.00	0.00	0.00	0	0.00	0.00	0.00	0	0.00	0.00	0.00	0	0.00	0.00	0.00	0.00
RMI	A1_3	0.00	0.00	0.00	0	0.00	0.00	0.00	0	0.00	0.00	0.00	0	0.00	0.00	0.00	0	0.00	0.00	0.00	0	0.00	0.00	0.00	0	0.00	0.00	0.00	0.00
RMI	A1_4	0.00	0.00	0.00	0	0.00	0.00	0.00	0	0.00	0.00	0.00	0	0.00	0.00	0.00	0	0.00	0.00	0.00	0	0.00	0.00	0.00	0	0.00	0.00	0.00	0.00
RMI	A1_5	0.00	0.00	0.00	0	0.00	0.00	0.00	0	0.00	0.00	0.00	0	0.00	0.00	0.00	0	0.00	0.00	0.00	0	0.00	0.00	0.00	0	0.00	0.00	0.00	0.00
RMI	A1_6	0.00	0.00	0.00	0	0.00	0.00	0.00	0	0.00	0.00	0.00	0	0.00	0.00	0.00	0	0.00	0.00	0.00	0	0.00	0.00	0.00	0	0.00	0.00	0.00	0.00
RMI	A1_7	0.00	0.00	0.00	0	0.00	0.00	0.00	0	0.00	0.00	0.00	0	0.00	0.00	0.00	0	0.00	0.00	0.00	0	0.00	0.00	0.00	0	0.00	0.00	0.00	0.00
RMI	A1_8	0.00	0.00	0.00	0	0.00	0.00	0.00	0	0.00	0.00	0.00	0	0.00	0.00	0.00	0	0.00	0.00	0.00	0	0.00	0.00	0.00	0	0.00	0.00	0.00	0.00
RMI	A1_9	0.00	0.00	0.00	0	0.00	0.00	0.00	0	0.00	0.00	0.00	0	0.00	0.00	0.00	0	0.00	0.00	0.00	0	0.00	0.00	0.00	0	0.00	0.00	0.00	0.00
RMI	A2_10	0.00	0.00	0.00	0	0.00	0.00	0.00	0	0.00	0.00	0.00	0	0.00	0.00	0.00	0	0.00	0.00	0.00	0	0.00	0.00	0.00	0	0.00	0.00	0.00	0.00
RMI	A2_2	0.00	0.00	0.00	0	0.00	0.00	0.00	0	0.00	0.00	0.00	0	0.00	0.00	0.00	0	0.00	0.00	0.00	0	0.00	0.00	0.00	0	0.00	0.00	0.00	0.00
RMI	A2_3	0.00	0.00	0.00	0	0.00	0.00	0.00	0	0.00	0.00	0.00	0	0.00	0.00	0.00	0	0.00	0.00	0.00	0	0.00	0.00	0.00	0	0.00	0.00	0.00	0.00
RMI	A2_4	0.00	0.00	0.00	0	0.00	0.00	0.00	0	0.00	0.00	0.00	0	0.00	0.00	0.00	0	0.00	0.00	0.00	0	0.00	0.00	0.00	0	0.00	0.00	0.00	0.00
RMI	A2_5	0.00	0.00	0.00	0	0.00	0.00	0.00	0	0.00	0.00	0.00	0	0.00	0.00	0.00	0	0.00	0.00	0.00	0	0.00	0.00	0.00	0	0.00	0.00	0.00	0.00
RMI	A2_6	0.00	0.00	0.00	0	0.00	0.00	0.00	0	0.00	0.00	0.00	0	0.00	0.00	0.00	0	0.00	0.00	0.00	0	0.00	0.00	0.00	0	0.00	0.00	0.00	0.00
RMI	A2_7	0.00	0.00	0.00	0	0.00	0.00	0.00	0	0.00	0.00	0.00	0	0.00	0.00	0.00	0	0.00	0.00	0.00	0	0.00	0.00	0.00	0	0.00	0.00	0.00	0.00
RMI	A2_8	0.00	0.00	0.00	0	0.00	0.00	0.00	0	0.00	0.00	0.00	0	0.00	0.00	0.00	0	0.00	0.00	0.00	0	0.00	0.00	0.00	0	0.00	0.00	0.00	0.00
RMI	A2_9	0.00	0.00	0.00	0	0.00	0.00	0.00	0	0.00	0.00	0.00	0	0.00	0.00	0.00	0	0.00	0.00	0.00	0	0.00	0.00	0.00	0	0.00	0.00	0.00	0.00
RMI	A3_10	0.00	0.00	0.00	0	0.00	0.00	0.00	0	0.00	0.00	0.00	0	0.00	0.00	0.00	0	0.00	0.00	0.00	0	0.00	0.00	0.00	0	0.00	0.00	0.00	0.00
RMI	A3_2	0.00	0.00	0.00	0	0.00	0.00	0.00	0	0.00	0.00	0.00	0	0.00	0.00	0.00	0	0.00	0.00	0.00	0	0.00	0.00	0.00	0	0.00	0.00	0.00	0.00
RMI	A3_3	0.00	0.00	0.00	0	0.00	0.00	0.00	0	0.00	0.00	0.00	0	0.00	0.00	0.00	0	0.00	0.00	0.00	0	0.00	0.00	0.00	0	0.00	0.00	0.00	0.00
RMI	A3_4	0.00	0.00	0.00	0	0.00	0.00	0.00	0	0.00	0.00	0.00	0	0.00	0.00	0.00	0	0.00	0.00	0.00	0	0.00	0.00	0.00	0	0.00	0.00	0.00	0.00
RMI	A3_5	0.00	0.00	0.00	0	0.00	0.00	0.00	0	0.00	0.00	0.00	0	0.00	0.00	0.00	0	0.00	0.00	0.00	0	0.00	0.00	0.00	0	0.00	0.00	0.00	0.00
RMI	A3_6	0.00	0.00	0.00	0	0.00	0.00	0.00	0	0.00	0.00	0.00	0	0.00	0.00	0.00	0	0.00	0.00	0.00	0	0.00	0.00	0.00	0	0.00	0.00	0.00	0.00
RMI	A3_7	0.00	0.00	0.00	0	0.00	0.00	0.00	0	0.00	0.00	0.00	0	0.00	0.00	0.00	0	0.00	0.00	0.00	0	0.00	0.00	0.00	0	0.00	0.00	0.00	0.00
RMI	A3_8	0.00	0.00	0.00	0	0.00	0.00	0.00	0	0.00	0.00	0.00	0	0.00	0.00	0.00	0	0.00	0.00	0.00	0	0.00	0.00	0.00	0	0.00	0.00	0.00	0.00
RMI	A3_9	0.00	0.00	0.00	0	0.00	0.00	0.00	0	0.00	0.00	0.00	0	0.00	0.00	0.00	0	0.00	0.00	0.00	0	0.00	0.00	0.00	0	0.00	0.00	0.00	0.00
RMI	A4_10	0.00	0.00	0.00	0	0.00	0.00	0.00	0	0.00	0.00	0.00	0	0.00	0.00	0.00	0	0.00	0.00	0.00	0	0.00	0.00	0.00	0	0.00	0.00	0.00	0.00
RMI	A4_2	0.00	0.00	0.00	0	0.00	0.00	0.00	0	0.00	0.00	0.00	0	0.00	0.00	0.00	0	0.00	0.00	0.00	0	0.00	0.00	0.00	0	0.00	0.00	0.00	0.00
RMI	A4_3	0.00	0.00	0.00	0	0.00	0.00	0.00	0	0.00	0.00	0.00	0	0.00	0.00	0.00	0	0.00	0.00	0.00	0	0.00	0.00	0.00	0	0.00	0.00	0.00	0.00
RMI	A4_4	0.00	0.00	0.00	0	0.00	0.00	0.00	0	0.00	0.00	0.00	0	0.00	0.00	0.00	0	0.00	0.00	0.00	0	0.00	0.00	0.00	0	0.00	0.00	0.00	0.00
RMI	A4_5	0.00	0.00	0.00	0	0.00	0.00	0.00	0	0.00	0.00	0.00	0	0.00	0.00	0.00	0	0.00	0.00	0.00	0	0.00	0.00	0.00	0	0.00	0.00	0.00	0.00
RMI	A4_6	0.00	0.00	0.00	0	0.00	0.00	0.00	0	0.00	0.00	0.00	0	0.00	0.00	0.00	0	0.00	0.00	0.00	0	0.00	0.00	0.00	0	0.00	0.00	0.00	0.00
RMI	A4_7	0.00	0.00	0.00	0	0.00	0.00	0.00	0	0.00	0.00	0.00	0	0.00	0.00	0.00	0	0.00	0.00	0.00	0	0.00	0.00	0.00	0	0.00	0.00	0.00	0.00
RMI	A4_8	0.00	0.00	0.00	0	0.00	0.00	0.00	0	0.00	0.00	0.00	0	0.00	0.00	0.00	0	0.00	0.00	0.00	0	0.00	0.00	0.00	0	0.00	0.00	0.00	0.00
RMI	A4_9	0.00	0.00	0.00	0	0.00	0.00	0.00	0	0.00	0.00	0.00	0	0.00	0.00	0.00	0	0.00	0.00	0.00	0	0.00	0.00	0.00	0	0.00	0.00	0.00	0.00
RMI	A5_10	0.00	0.00	0.00	0	0.00	0.00	0.00	0	0.00	0.00	0.00	0	0.00	0.00	0.00	0	0.00	0.00	0.00	0	0.00	0.00	0.00	0	0.00	0.00	0.00	0.00
RMI	A5_2	0.00	0.00	0.00	0	0.00	0.00	0.00	0	0.00	0.00	0.00	0	0.00	0.00	0.00	0	0.00	0.00	0.00	0	0.00	0.00	0.00	0	0.00	0.00	0.00	0.00
RMI	A5_3	0.00	0.00	0.00	0	0.00	0.00	0.00	0	0.00	0.00	0.00	0	0.00	0.00	0.00	0	0.00	0.00	0.00	0	0.00	0.00	0.00	0	0.00	0.00	0.00	0.00
RMI	A5_4	0.00	0.00	0.00	0	0.00	0.00	0.00	0	0.00	0.00	0.00	0	0.00	0.00	0.00	0	0.00	0.00	0.00	0	0.00	0.00	0.00	0	0.00	0.00	0.00	0.00
RMI	A5_5	0.00	0.00	0.00	0	0.00	0.00	0.00	0	0.00	0.00	0.00	0	0.00	0.00	0.00	0	0.00	0.00	0.00	0	0.00	0.00	0.00	0	0.00	0.00	0.00	0.00
RMI	A5_6	0.00	0.00	0.00	0	0.00	0.00	0.00	0	0.00	0.00	0.00	0	0.00	0.00	0.00	0	0.00	0.00	0.00	0	0.00	0.00	0.00	0	0.00	0.00	0.00	0.00
RMI	A5_7	0.00	0.00	0.00	0	0.00	0.00	0.00	0	0.00	0.00	0.00	0	0.00	0.00	0.00	0	0.00	0.00	0.00	0	0.00	0.00	0.00	0	0.00	0.00	0.00	0.00
RMI	A5_8	0.00	0.00	0.00	0	0.00	0.00	0.00	0	0.00	0.00	0.00	0	0.00	0.00	0.00	0	0.00	0.00	0.00	0	0.00	0.00	0.00	0	0.00	0.00	0.00	0.00
RMI	A5_9	0.00	0.00	0.00	0	0.00	0.00	0.00	0	0.00	0.00	0.00	0	0.00	0.00	0.00	0	0.00	0.00	0.00	0	0.00	0.00	0.00	0	0.00	0.00	0.00	0.00
RMI	CHARGE_2	0.00	0.00	0.00	0	0.00	0.00	0.00	0	0.00	0.00	0.00	0	0.00	0.00	0.00	0	0.00	0.00	0.00	0	0.00	0.00	0.00	0	0.00	0.00	0.00	0.00
RMI	CHARGE_3	0.00	0.00	0.00	0	0.00	0.00	0.00	0	0.00	0.00	0.00	0	0.00	0.00	0.00	0	0.00	0.00	0.00	0	0.00	0.00	0.00	0	0.00	0.00	0.00	0.00
RMI	CHARGE_HIS_2	0.00	0.00	0.00	0	0.00	0.00	0.00	0	0.00	0.00	0.00	0	0.00	0.00	0.00	0	0.00	0.00	0.00	0	0.00	0.00	0.00	0	0.00	0.00	0.00	0.00
RMI	CHARGE_HIS_3	0.00	0.00	0.00	0	0.00	0.00	0.00	0	0.00	0.00	0.00	0	0.00	0.00	0.00	0	0.00	0.00	0.00	0	0.00	0.00	0.00	0	0.00	0.00	0.00	0.00
RMI	HYDROPATHY_3	0.00	0.00	0.00	0	0.00	0.00	0.00	0	0.00	0.00	0.00	0	0.00	0.00	0.00	0	0.00	0.00	0.00	0	0.00	0.00	0.00	0	0.00	0.00	0.00	0.00
RMI	ORIG	0.00	0.00	0.00	0	0.00	0.00	0.00	0	0.00	0.00	0.00	0	0.00	0.00	0.00	0	0.00	0.00	0.00	0	0.00	0.00	0.00	0	0.00	0.00	0.00	0.00
RMI	POLARITY_HIS_4	0.00	0.00	0.00	0	0.00	0.00	0.00	0	0.00	0.00	0.00	0	0.00	0.00	0.00	0	0.00	0.00	0.00	0	0.00	0.00	0.00	0	0.00	0.00	0.00	0.00
RMI	SIZE_2	0.00	0.00	0.00	0	0.00	0.00	0.00	0	0.00	0.00	0.00	0	0.00	0.00	0.00	0	0.00	0.00	0.00	0	0.00	0.00	0.00	0	0.00	0.00	0.00	0.00
S4	A1_10	0.49	3.72	0.86	16281	0.49	2.64	0.83	11431	0.52	2.17	0.84	8828	0.56	1.93	0.87	7297	0.60	1.70	0.89	5990	0.00	0.00	0.00	0	2.42	10.30	3.85	4168650.00
S4	A1_2	0.64	3.35	1.07	11175	0.66	2.55	1.05	8191	0.65	1.89	0.97	6123	0.71	1.79	1.02	5366	0.72	1.60	0.99	4743	0.00	0.00	0.00	0	3.06	9.50	4.56	3001050.00
S4	A1_3	0.69	3.77	1.17	11563	0.71	2.64	1.12	7873	0.79	2.31	1.18	6199	0.81	2.07	1.17	5425	0.80	1.84	1.12	4855	0.00	0.00	0.00	0	3.46	10.75	5.17	3013350.00
S4	A1_4	0.60	4.10	1.04	14611	0.58	2.78	0.96	10114	0.55	2.03	0.87	7814	0.59	1.70	0.87	6110	0.58	1.41	0.83	5140	0.00	0.00	0.00	0	2.60	9.97	4.05	3648350.00
S4	A1_5	0.46	3.49	0.81	16222	0.46	2.36	0.77	10817	0.55	2.12	0.87	8208	0.53	1.65	0.80	6660	0.61	1.60	0.88	5569	0.00	0.00	0.00	0	2.37	9.48	3.73	3936500.00
S4	A1_6	0.54	4.10	0.95	16107	0.57	2.92	0.96	10843	0.60	2.40	0.96	8526	0.57	1.89	0.88	7008	0.54	1.56	0.81	6074	0.00	0.00	0.00	0	2.55	10.82	4.07	4050450.00
S4	A1_7	0.49	4.05	0.88	17403	0.55	3.11	0.94	11897	0.60	2.59	0.98	9132	0.60	2.07	0.93	7354	0.52	1.46	0.77	5975	0.00	0.00	0.00	0	2.52	11.27	4.05	4305950.00
S4	A1_8	0.51	4.01	0.90	16831	0.55	3.02	0.93	11637	0.53	2.26	0.86	9073	0.56	1.98	0.87	7560	0.56	1.70	0.85	6372	0.00	0.00	0.00	0	2.45	10.96	3.95	4305750.00
S4	A1_9	0.48	3.58	0.84	15902	0.55	2.88	0.93	11021	0.59	2.31	0.94	8321	0.63	2.03	0.97	6781	0.67	1.84	0.99	5790	0.00	0.00	0.00	0	2.69	10.84	4.24	3986400.00
S4	A2_10	0.49	4.34	0.89	18596	0.50	3.16	0.87	13365	0.51	2.45	0.84	10247	0.46	1.79	0.73	8299	0.47	1.51	0.72	6790	0.00	0.00	0.00	0	2.19	11.08	3.60	4799900.00
S4	A2_2	0.43	3.25	0.75	16171	0.45	2.64	0.76	12551	0.39	1.70	0.64	9144	0.35	1.08	0.53	6540	0.34	0.90	0.49	5593	0.00	0.00	0.00	0	1.74	7.94	2.80	4191350.00
S4	A2_3	0.52	4.57	0.93	18660	0.49	2.69	0.82	11749	0.48	1.93	0.77	8559	0.56	1.74	0.84	6658	0.58	1.51	0.84	5542	0.00	0.00	0.00	0	2.36	10.16	3.73	4183800.00
S4	A2_4	0.51	4.43	0.92	18392	0.53	2.97	0.90	11884	0.56	2.40	0.91	9035	0.57	1.98	0.88	7415	0.55	1.56	0.81	6027	0.00	0.00	0.00	0	2.46	11.13	3.96	4355700.00
S4	A2_5	0.51	4.53	0.91	18864	0.55	3.39	0.95	13038	0.54	2.59	0.90	10141	0.54	2.07	0.85	8189	0.54	1.60	0.80	6328	0.00	0.00	0.00	0	2.42	11.93	3.96	4712800.00
S4	A2_6	0.55	4.48	0.97	17378	0.58	3.30	0.98	12137	0.57	2.55	0.93	9474	0.58	2.07	0.91	7525	0.60	1.79	0.90	6301	0.00	0.00	0.00	0	2.61	11.95	4.22	4412600.00
S4	A2_7	0.57	4.95	1.03	18338	0.59	3.54	1.01	12714	0.61	2.78	1.00	9704	0.63	2.31	0.99	7768	0.63	1.84	0.94	6192	0.00	0.00	0.00	0	2.74	12.94	4.45	4554700.00
S4	A2_8	0.52	4.57	0.94	18537	0.50	3.11	0.87	13078	0.52	2.45	0.86	9989	0.49	1.84	0.78	7890	0.47	1.46	0.71	6600	0.00	0.00	0.00	0	2.25	11.15	3.69	4682550.00
S4	A2_9	0.53	4.67	0.95	18648	0.55	3.44	0.95	13289	0.55	2.64	0.92	10092	0.51	1.98	0.81	8203	0.50	1.60	0.77	6757	0.00	0.00	0.00	0	2.38	12.00	3.92	4766500.00
S4	A3_10	0.50	4.34	0.90	18288	0.54	3.35	0.94	13037	0.49	2.31	0.81	9947	0.47	1.79	0.74	8112	0.50	1.60	0.76	6801	0.00	0.00	0.00	0	2.26	11.22	3.70	4704100.00
S4	A3_2	0.48	4.34	0.87	19055	0.49	2.69	0.83	11567	0.53	2.26	0.86	9047	0.59	2.03	0.92	7276	0.62	1.70	0.91	5772	0.00	0.00	0.00	0	2.48	10.84	3.95	4318950.00
S4	A3_3	0.54	4.90	0.98	19155	0.55	3.21	0.93	12457	0.52	2.31	0.85	9364	0.51	1.84	0.80	7584	0.55	1.60	0.82	6202	0.00	0.00	0.00	0	2.40	11.41	3.90	4518450.00
S4	A3_4	0.53	4.53	0.94	18200	0.59	3.35	1.00	12081	0.61	2.64	0.98	9256	0.60	2.12	0.94	7470	0.59	1.74	0.88	6254	0.00	0.00	0.00	0	2.65	12.12	4.28	4416100.00
S4	A3_5	0.53	4.76	0.95	19031	0.52	3.16	0.90	12826	0.57	2.69	0.93	10079	0.50	1.89	0.79	7960	0.50	1.51	0.75	6440	0.00	0.00	0.00	0	2.35	11.62	3.85	4682050.00
S4	A3_6	0.57	5.09	1.03	18922	0.51	3.11	0.87	13047	0.48	2.31	0.80	10106	0.48	1.79	0.75	7951	0.40	1.23	0.60	6489	0.00	0.00	0.00	0	2.15	10.99	3.54	4705400.00
S4	A3_7	0.54	4.81	0.98	18772	0.49	3.02	0.85	12960	0.49	2.26	0.80	9842	0.47	1.74	0.74	7833	0.44	1.37	0.67	6570	0.00	0.00	0.00	0	2.17	10.80	3.55	4659100.00
S4	A3_8	0.49	4.29	0.89	18396	0.49	2.97	0.84	12798	0.52	2.45	0.86	9916	0.41	1.51	0.65	7781	0.44	1.32	0.66	6406	0.00	0.00	0.00	0	2.11	10.40	3.46	4609900.00
S4	A3_9	0.53	4.57	0.95	18303	0.55	3.30	0.94	12718	0.51	2.36	0.84	9730	0.46	1.74	0.73	7989	0.46	1.46	0.70	6727	0.00	0.00	0.00	0	2.25	11.15	3.69	4631550.00
S4	A4_10	0.52	4.53	0.93	18493	0.56	3.49	0.97	13154	0.52	2.45	0.86	10038	0.55	2.03	0.87	7819	0.47	1.41	0.70	6422	0.00	0.00	0.00	0	2.36	11.65	3.86	4667950.00
S4	A4_2	0.55	3.39	0.94	13196	0.50	2.03	0.81	8551	0.54	1.79	0.84	6979	0.61	1.65	0.89	5766	0.63	1.51	0.89	5088	0.00	0.00	0.00	0	2.56	8.68	3.89	3298200.00
S4	A4_3	0.54	3.63	0.94	14340	0.55	2.69	0.92	10335	0.59	2.17	0.92	7854	0.64	1.98	0.97	6530	0.61	1.60	0.89	5533	0.00	0.00	0.00	0	2.66	10.25	4.16	3742200.00
S4	A4_4	0.58	4.90	1.04	17839	0.62	3.54	1.05	12136	0.64	2.83	1.05	9354	0.64	2.31	1.01	7607	0.69	1.98	1.03	6051	0.00	0.00	0.00	0	2.89	13.11	4.65	4406750.00
S4	A4_5	0.55	4.48	0.98	17216	0.59	3.30	1.00	11817	0.64	2.69	1.03	8972	0.59	2.03	0.91	7296	0.59	1.70	0.88	6090	0.00	0.00	0.00	0	2.68	11.95	4.31	4278300.00
S4	A4_6	0.53	4.53	0.95	18040	0.56	3.30	0.96	12393	0.54	2.50	0.89	9767	0.46	1.70	0.73	7789	0.52	1.56	0.78	6309	0.00	0.00	0.00	0	2.36	11.32	3.84	4527800.00
S4	A4_7	0.55	4.67	0.99	17915	0.57	3.30	0.98	12193	0.55	2.45	0.89	9521	0.54	1.98	0.85	7765	0.55	1.60	0.82	6213	0.00	0.00	0.00	0	2.48	11.67	4.03	4464950.00
S4	A4_8	0.49	4.29	0.88	18455	0.52	3.25	0.89	13300	0.48	2.26	0.79	9984	0.51	1.93	0.81	7994	0.50	1.56	0.76	6566	0.00	0.00	0.00	0	2.26	11.15	3.70	4707150.00
S4	A4_9	0.52	4.43	0.93	18046	0.52	3.21	0.90	12989	0.51	2.36	0.84	9849	0.47	1.74	0.74	7905	0.44	1.32	0.66	6427	0.00	0.00	0.00	0	2.20	10.84	3.59	4619300.00
S4	A5_10	0.55	4.90	1.00	18745	0.53	3.30	0.91	13259	0.56	2.64	0.92	9991	0.54	2.07	0.86	8165	0.48	1.51	0.72	6731	0.00	0.00	0.00	0	2.38	11.98	3.91	4751850.00
S4	A5_2	0.50	3.63	0.87	15489	0.52	2.78	0.87	11410	0.55	2.36	0.89	9109	0.58	1.93	0.90	7027	0.61	1.74	0.90	6070	0.00	0.00	0.00	0	2.51	10.63	4.00	4136050.00
S4	A5_3	0.49	4.38	0.89	18888	0.50	2.97	0.86	12613	0.56	2.45	0.91	9337	0.52	1.84	0.81	7519	0.58	1.65	0.86	6054	0.00	0.00	0.00	0	2.40	11.10	3.87	4496700.00
S4	A5_4	0.50	4.48	0.90	18978	0.50	3.02	0.86	12711	0.51	2.31	0.83	9635	0.55	1.98	0.86	7640	0.48	1.37	0.71	6026	0.00	0.00	0.00	0	2.29	10.91	3.72	4550100.00
S4	A5_5	0.53	4.71	0.95	19030	0.49	2.97	0.84	12934	0.55	2.59	0.91	9944	0.59	2.17	0.93	7778	0.58	1.74	0.87	6376	0.00	0.00	0.00	0	2.47	11.83	4.02	4654700.00
S4	A5_6	0.54	4.71	0.97	18415	0.54	3.30	0.93	12972	0.57	2.59	0.93	9727	0.61	2.22	0.96	7654	0.61	1.84	0.92	6351	0.00	0.00	0.00	0	2.60	12.31	4.23	4591150.00
S4	A5_7	0.54	4.71	0.97	18530	0.54	3.25	0.93	12738	0.56	2.64	0.93	9985	0.56	2.12	0.89	7987	0.51	1.56	0.77	6502	0.00	0.00	0.00	0	2.44	11.93	3.99	4647700.00
S4	A5_8	0.49	4.38	0.89	18832	0.51	3.25	0.88	13547	0.53	2.55	0.88	10219	0.49	1.89	0.78	8158	0.49	1.56	0.74	6780	0.00	0.00	0.00	0	2.26	11.43	3.72	4812000.00
S4	A5_9	0.56	4.90	1.00	18645	0.57	3.54	0.98	13148	0.60	2.78	0.98	9912	0.56	2.12	0.89	7982	0.59	1.84	0.89	6636	0.00	0.00	0.00	0	2.60	12.73	4.25	4700050.00
S4	CHARGE_2	1.27	2.69	1.72	4497	1.29	2.64	1.73	4335	1.30	2.12	1.61	3473	1.36	2.12	1.66	3309	1.42	2.12	1.70	3168	0.00	0.00	0.00	0	6.00	10.35	7.56	1653350.00
S4	CHARGE_3	1.32	3.06	1.84	4941	1.33	2.55	1.75	4055	1.37	2.45	1.76	3786	1.38	2.36	1.74	3629	1.47	2.36	1.81	3403	0.00	0.00	0.00	0	6.21	11.24	7.98	1734350.00
S4	CHARGE_HIS_2	0.85	2.97	1.33	7377	0.93	2.36	1.33	5379	0.96	2.26	1.35	4985	1.28	1.51	1.39	2497	1.39	1.27	1.33	1945	0.00	0.00	0.00	0	4.99	8.89	6.06	1849450.00
S4	CHARGE_HIS_3	0.92	2.83	1.39	6533	1.01	2.73	1.48	5733	1.06	2.40	1.47	4795	1.51	1.60	1.55	2257	1.61	1.60	1.61	2106	0.00	0.00	0.00	0	5.66	9.76	6.81	1815750.00
S4	HYDROPATHY_3	0.57	3.82	0.99	14291	0.61	2.97	1.02	10284	0.61	2.22	0.96	7675	0.57	1.70	0.86	6282	0.64	1.60	0.92	5287	0.00	0.00	0.00	0	2.72	10.40	4.24	3667350.00
S4	ORIG	0.52	4.57	0.93	18739	0.51	3.21	0.88	13341	0.52	2.55	0.86	10396	0.51	2.03	0.81	8460	0.51	1.70	0.79	7046	0.00	0.00	0.00	0	2.31	11.76	3.81	4861250.00
S4	POLARITY_HIS_4	0.59	3.96	1.03	14202	0.63	3.11	1.05	10426	0.64	2.55	1.03	8376	0.69	2.07	1.03	6411	0.62	1.51	0.87	5198	0.00	0.00	0.00	0	2.88	11.22	4.50	3751200.00
S4	SIZE_2	0.56	2.59	0.93	9738	0.65	2.17	1.01	7030	0.58	1.65	0.86	5999	0.65	1.46	0.90	4795	0.61	1.18	0.80	4125	0.00	0.00	0.00	0	2.77	7.76	4.03	2681800.00
S5	A1_10	0.45	3.87	0.81	18202	0.42	2.36	0.72	11838	0.47	1.98	0.76	8932	0.48	1.60	0.74	7065	0.51	1.37	0.74	5726	0.00	0.00	0.00	0	2.11	9.24	3.36	4266200.00
S5	A1_2	0.58	3.44	0.99	12582	0.65	2.55	1.03	8317	0.64	2.07	0.98	6887	0.67	1.65	0.95	5259	0.69	1.46	0.94	4510	0.00	0.00	0.00	0	2.93	9.45	4.39	3126400.00
S5	A1_3	0.72	4.20	1.23	12408	0.73	3.16	1.19	9168	0.71	2.17	1.07	6466	0.72	1.89	1.04	5566	0.71	1.51	0.96	4520	0.00	0.00	0.00	0	3.23	10.82	4.88	3192400.00
S5	A1_4	0.57	4.15	1.01	15342	0.56	2.88	0.94	10816	0.58	2.31	0.92	8511	0.55	1.65	0.83	6361	0.54	1.32	0.77	5159	0.00	0.00	0.00	0	2.52	10.23	3.96	3851800.00
S5	A1_5	0.46	3.72	0.83	17017	0.43	2.50	0.74	12221	0.46	1.89	0.75	8617	0.51	1.60	0.77	6665	0.61	1.56	0.88	5414	0.00	0.00	0.00	0	2.25	9.41	3.55	4142550.00
S5	A1_6	0.53	4.29	0.94	17266	0.49	2.55	0.82	11087	0.43	1.65	0.68	8098	0.46	1.41	0.70	6452	0.45	1.13	0.65	5288	0.00	0.00	0.00	0	2.10	8.89	3.32	3955800.00
S5	A1_7	0.52	4.62	0.94	18764	0.47	2.69	0.81	12013	0.52	2.12	0.83	8669	0.49	1.56	0.75	6679	0.53	1.37	0.76	5470	0.00	0.00	0.00	0	2.28	10.04	3.62	4221300.00
S5	A1_8	0.45	3.87	0.81	18081	0.45	2.55	0.76	12037	0.50	2.07	0.81	8797	0.51	1.65	0.78	6859	0.46	1.23	0.67	5598	0.00	0.00	0.00	0	2.15	9.43	3.43	4233150.00
S5	A1_9	0.47	4.05	0.84	18374	0.40	2.22	0.67	11856	0.46	1.84	0.73	8569	0.50	1.60	0.76	6842	0.47	1.23	0.68	5493	0.00	0.00	0.00	0	2.06	8.91	3.26	4194700.00
S5	A2_10	0.51	4.48	0.92	18475	0.52	3.02	0.89	12255	0.46	1.98	0.75	9137	0.53	1.79	0.82	7157	0.52	1.41	0.76	5792	0.00	0.00	0.00	0	2.29	10.44	3.68	4357850.00
S5	A2_2	0.41	3.44	0.73	17935	0.46	2.50	0.78	11542	0.49	1.98	0.79	8565	0.46	1.51	0.70	6983	0.49	1.23	0.70	5276	0.00	0.00	0.00	0	2.10	8.93	3.33	4133350.00
S5	A2_3	0.48	4.29	0.87	18797	0.55	3.06	0.93	11887	0.50	1.84	0.79	7758	0.58	1.56	0.85	5651	0.51	1.08	0.70	4472	0.00	0.00	0.00	0	2.39	9.69	3.70	3916650.00
S5	A2_4	0.46	4.38	0.83	20388	0.48	2.64	0.81	11730	0.46	1.74	0.73	8083	0.51	1.46	0.76	6063	0.50	1.13	0.69	4815	0.00	0.00	0.00	0	2.17	9.17	3.40	4088500.00
S5	A2_5	0.51	4.62	0.91	19356	0.48	2.69	0.82	11770	0.47	1.93	0.76	8632	0.50	1.56	0.76	6613	0.51	1.27	0.73	5319	0.00	0.00	0.00	0	2.22	9.76	3.52	4201200.00
S5	A2_6	0.54	4.86	0.97	19151	0.61	3.35	1.03	11694	0.64	2.50	1.02	8297	0.59	1.79	0.89	6463	0.57	1.41	0.81	5272	0.00	0.00	0.00	0	2.67	11.48	4.23	4130150.00
S5	A2_7	0.56	4.95	1.00	18888	0.59	3.30	1.00	11922	0.53	2.17	0.85	8698	0.56	1.79	0.85	6824	0.57	1.46	0.82	5451	0.00	0.00	0.00	0	2.52	11.20	4.02	4233900.00
S5	A2_8	0.51	4.62	0.92	19172	0.54	3.06	0.91	12144	0.52	2.17	0.84	8844	0.55	1.79	0.84	6942	0.54	1.46	0.79	5696	0.00	0.00	0.00	0	2.40	10.80	3.84	4321200.00
S5	A2_9	0.54	4.71	0.97	18591	0.52	3.02	0.89	12230	0.52	2.17	0.83	8917	0.57	1.89	0.88	7009	0.60	1.60	0.87	5685	0.00	0.00	0.00	0	2.48	11.03	3.96	4313650.00
S5	A3_10	0.54	4.71	0.96	18662	0.53	3.06	0.90	12252	0.59	2.55	0.96	9110	0.58	1.93	0.89	7088	0.53	1.41	0.77	5643	0.00	0.00	0.00	0	2.50	11.32	4.01	4342400.00
S5	A3_2	0.47	3.91	0.84	17731	0.49	2.64	0.82	11472	0.48	1.98	0.77	8757	0.58	1.56	0.85	5685	0.64	1.41	0.89	4653	0.00	0.00	0.00	0	2.43	9.55	3.75	3943250.00
S5	A3_3	0.55	5.33	1.00	20385	0.63	3.49	1.06	11838	0.63	2.22	0.98	7519	0.71	1.89	1.03	5651	0.85	1.74	1.14	4346	0.00	0.00	0.00	0	3.09	12.00	4.71	3954650.00
S5	A3_4	0.51	4.86	0.92	20222	0.49	2.69	0.83	11548	0.50	1.93	0.80	8120	0.60	1.70	0.88	6020	0.63	1.41	0.87	4764	0.00	0.00	0.00	0	2.48	10.16	3.85	4056300.00
S5	A3_5	0.50	4.67	0.91	19636	0.49	2.78	0.83	12044	0.49	1.98	0.78	8623	0.50	1.51	0.75	6459	0.53	1.27	0.75	5075	0.00	0.00	0.00	0	2.26	9.88	3.57	4201900.00
S5	A3_6	0.51	4.67	0.92	19443	0.52	2.97	0.88	12205	0.53	2.22	0.86	8855	0.50	1.60	0.76	6796	0.56	1.46	0.81	5495	0.00	0.00	0.00	0	2.37	10.58	3.77	4307250.00
S5	A3_7	0.49	4.38	0.89	18861	0.53	3.02	0.91	12022	0.53	2.22	0.85	8882	0.55	1.79	0.84	6933	0.51	1.37	0.75	5654	0.00	0.00	0.00	0	2.37	10.58	3.79	4292150.00
S5	A3_8	0.50	4.38	0.89	18697	0.48	2.73	0.82	12084	0.46	1.89	0.74	8669	0.46	1.46	0.71	6673	0.52	1.32	0.74	5413	0.00	0.00	0.00	0	2.17	9.59	3.45	4218750.00
S5	A3_9	0.52	4.62	0.94	18840	0.52	2.97	0.88	12164	0.54	2.26	0.87	8884	0.55	1.79	0.84	6940	0.55	1.46	0.80	5624	0.00	0.00	0.00	0	2.42	10.80	3.86	4303200.00
S5	A4_10	0.48	4.15	0.86	18435	0.49	2.83	0.84	12182	0.50	2.12	0.81	8976	0.53	1.74	0.81	7006	0.53	1.41	0.77	5628	0.00	0.00	0.00	0	2.29	10.18	3.66	4300950.00
S5	A4_2	0.57	3.39	0.98	12589	0.53	2.26	0.86	8980	0.52	1.84	0.81	7567	0.60	1.60	0.87	5702	0.64	1.41	0.88	4688	0.00	0.00	0.00	0	2.57	8.82	3.91	3323150.00
S5	A4_3	0.54	3.58	0.94	13967	0.53	2.50	0.87	10064	0.58	2.03	0.90	7467	0.60	1.70	0.88	6045	0.55	1.32	0.78	5063	0.00	0.00	0.00	0	2.52	9.34	3.90	3562250.00
S5	A4_4	0.56	5.14	1.01	19542	0.53	2.88	0.89	11527	0.50	1.84	0.78	7846	0.53	1.51	0.78	6088	0.57	1.32	0.80	4876	0.00	0.00	0.00	0	2.41	10.11	3.76	4010800.00
S5	A4_5	0.48	4.29	0.86	19037	0.49	2.73	0.83	11901	0.53	2.07	0.85	8275	0.54	1.65	0.81	6493	0.65	1.56	0.91	5108	0.00	0.00	0.00	0	2.44	10.16	3.83	4129550.00
S5	A4_6	0.52	4.43	0.93	18168	0.49	2.64	0.82	11485	0.55	2.17	0.88	8380	0.53	1.60	0.80	6385	0.56	1.37	0.79	5195	0.00	0.00	0.00	0	2.39	10.00	3.75	4052900.00
S5	A4_7	0.52	4.38	0.92	18046	0.51	2.78	0.86	11653	0.53	2.17	0.86	8635	0.50	1.56	0.76	6593	0.54	1.37	0.78	5328	0.00	0.00	0.00	0	2.34	10.07	3.71	4123200.00
S5	A4_8	0.49	4.38	0.88	18998	0.52	2.92	0.88	11975	0.45	1.84	0.72	8722	0.50	1.60	0.76	6807	0.52	1.32	0.74	5432	0.00	0.00	0.00	0	2.22	9.88	3.54	4243500.00
S5	A4_9	0.52	4.38	0.92	18002	0.51	2.88	0.87	11951	0.53	2.17	0.85	8753	0.51	1.65	0.77	6925	0.59	1.56	0.85	5635	0.00	0.00	0.00	0	2.39	10.44	3.80	4226500.00
S5	A5_10	0.53	4.76	0.95	19035	0.56	3.35	0.96	12602	0.53	2.31	0.86	9278	0.52	1.79	0.81	7301	0.57	1.60	0.84	5959	0.00	0.00	0.00	0	2.45	11.43	3.95	4465750.00
S5	A5_2	0.51	4.05	0.91	16874	0.51	2.55	0.85	10530	0.55	1.93	0.86	7434	0.59	1.70	0.87	6141	0.62	1.46	0.87	5035	0.00	0.00	0.00	0	2.52	9.67	3.90	3757700.00
S5	A5_3	0.47	4.34	0.84	19663	0.54	3.25	0.93	12763	0.54	2.26	0.87	8937	0.58	1.84	0.88	6710	0.56	1.37	0.79	5183	0.00	0.00	0.00	0	2.45	10.89	3.89	4342450.00
S5	A5_4	0.48	4.90	0.88	21551	0.49	2.83	0.83	12262	0.45	1.79	0.72	8406	0.51	1.51	0.76	6297	0.55	1.27	0.77	4881	0.00	0.00	0.00	0	2.24	9.85	3.53	4262150.00
S5	A5_5	0.54	5.23	0.99	20375	0.51	2.97	0.87	12410	0.56	2.31	0.90	8770	0.57	1.79	0.86	6713	0.59	1.51	0.85	5379	0.00	0.00	0.00	0	2.50	11.20	3.97	4345950.00
S5	A5_6	0.51	4.71	0.92	19559	0.49	2.88	0.84	12331	0.55	2.36	0.90	9012	0.61	2.03	0.93	7095	0.60	1.60	0.87	5697	0.00	0.00	0.00	0	2.51	11.22	4.01	4391450.00
S5	A5_7	0.48	4.34	0.87	19065	0.47	2.83	0.81	12645	0.48	2.07	0.78	9200	0.54	1.84	0.84	7210	0.55	1.51	0.81	5801	0.00	0.00	0.00	0	2.29	10.42	3.67	4438850.00
S5	A5_8	0.50	4.53	0.90	19125	0.51	3.02	0.87	12538	0.51	2.22	0.83	9261	0.54	1.84	0.84	7186	0.54	1.41	0.78	5606	0.00	0.00	0.00	0	2.35	10.75	3.77	4415350.00
S5	A5_9	0.52	4.67	0.94	18889	0.56	3.25	0.95	12376	0.62	2.69	1.01	9148	0.60	2.03	0.93	7132	0.64	1.74	0.94	5766	0.00	0.00	0.00	0	2.69	12.05	4.30	4386650.00
S5	CHARGE_2	1.27	2.73	1.73	4566	1.30	2.64	1.74	4316	1.31	2.59	1.74	4203	1.30	2.07	1.60	3392	1.37	2.07	1.65	3211	0.00	0.00	0.00	0	5.91	10.75	7.59	1740500.00
S5	CHARGE_3	1.31	3.02	1.82	4901	1.32	2.55	1.74	4087	1.29	2.36	1.67	3871	1.38	2.36	1.74	3634	1.39	2.26	1.73	3443	0.00	0.00	0.00	0	6.04	11.03	7.78	1748550.00
S5	CHARGE_HIS_2	0.85	2.92	1.31	7328	0.89	2.36	1.29	5645	0.96	2.31	1.35	5125	1.00	2.22	1.38	4679	1.05	2.17	1.41	4382	0.00	0.00	0.00	0	4.32	10.51	6.09	2349500.00
S5	CHARGE_HIS_3	0.91	2.88	1.38	6721	0.97	2.73	1.43	5966	1.08	2.59	1.52	5096	1.12	2.36	1.52	4473	1.58	1.56	1.57	2084	0.00	0.00	0.00	0	5.21	10.68	6.73	2097950.00
S5	HYDROPATHY_3	0.49	3.49	0.85	15245	0.53	2.64	0.89	10515	0.55	2.12	0.87	8170	0.57	1.74	0.86	6528	0.58	1.56	0.85	5642	0.00	0.00	0.00	0	2.48	9.81	3.89	3847750.00
S5	ORIG	0.54	4.67	0.96	18409	0.56	3.39	0.97	12787	0.54	2.50	0.89	9779	0.47	1.70	0.74	7662	0.48	1.37	0.71	6066	0.00	0.00	0.00	0	2.32	11.29	3.78	4549850.00
S5	POLARITY_HIS_4	0.56	4.05	0.98	15403	0.56	2.92	0.94	11055	0.61	2.36	0.97	8160	0.66	2.03	1.00	6480	0.71	1.89	1.03	5634	0.00	0.00	0.00	0	2.83	11.22	4.44	3903050.00
S5	SIZE_2	0.59	3.44	1.01	12335	0.62	2.26	0.98	7695	0.60	1.79	0.90	6364	0.55	1.27	0.77	4905	0.56	1.18	0.76	4442	0.00	0.00	0.00	0	2.63	8.23	3.91	2957350.00
S6	A1_10	0.45	4.01	0.82	18723	0.45	2.78	0.77	13215	0.40	1.79	0.66	9440	0.38	1.27	0.58	7116	0.42	1.08	0.60	5521	0.00	0.00	0.00	0	1.87	8.93	3.02	4465350.00
S6	A1_2	0.56	2.69	0.93	10127	0.63	2.45	1.00	8231	0.65	2.12	1.00	6892	0.74	1.70	1.03	4838	0.82	1.65	1.10	4248	0.00	0.00	0.00	0	3.13	9.26	4.60	2927250.00
S6	A1_3	0.62	3.39	1.04	11674	0.64	2.88	1.05	9466	0.70	2.12	1.05	6446	0.73	1.93	1.06	5597	0.74	1.70	1.03	4836	0.00	0.00	0.00	0	3.13	10.33	4.72	3218200.00
S6	A1_4	0.54	4.01	0.95	15705	0.56	3.02	0.94	11516	0.55	2.07	0.87	8046	0.55	1.74	0.84	6740	0.56	1.46	0.81	5505	0.00	0.00	0.00	0	2.49	10.30	3.93	3965950.00
S6	A1_5	0.53	4.43	0.94	17835	0.52	2.97	0.89	12008	0.50	2.17	0.81	9179	0.45	1.60	0.71	7486	0.44	1.23	0.65	5852	0.00	0.00	0.00	0	2.19	10.18	3.54	4344250.00
S6	A1_6	0.53	4.15	0.94	16620	0.57	3.16	0.96	11787	0.58	2.50	0.95	9086	0.58	1.98	0.90	7246	0.59	1.46	0.85	5212	0.00	0.00	0.00	0	2.59	11.17	4.12	4164100.00
S6	A1_7	0.52	4.90	0.94	19949	0.58	3.72	1.00	13732	0.62	2.69	1.00	9241	0.63	2.03	0.97	6783	0.62	1.56	0.89	5283	0.00	0.00	0.00	0	2.71	12.45	4.33	4501350.00
S6	A1_8	0.54	4.71	0.97	18533	0.56	3.39	0.95	12962	0.53	2.40	0.87	9645	0.46	1.56	0.72	7105	0.48	1.27	0.70	5598	0.00	0.00	0.00	0	2.30	10.99	3.72	4457650.00
S6	A1_9	0.48	4.10	0.85	18278	0.48	2.97	0.83	13063	0.47	2.26	0.78	10129	0.40	1.37	0.62	7237	0.35	0.90	0.50	5479	0.00	0.00	0.00	0	1.94	9.55	3.16	4504700.00
S6	A2_10	0.47	4.62	0.86	20696	0.49	3.21	0.85	13824	0.52	2.12	0.84	8613	0.41	1.23	0.61	6404	0.45	1.04	0.63	4841	0.00	0.00	0.00	0	2.11	9.90	3.36	4403000.00
S6	A2_2	0.45	3.77	0.80	17952	0.49	2.40	0.81	10454	0.45	1.84	0.73	8581	0.50	1.51	0.75	6427	0.53	1.46	0.77	5898	0.00	0.00	0.00	0	2.19	9.10	3.46	4033600.00
S6	A2_3	0.47	4.15	0.84	18771	0.45	2.55	0.77	11910	0.50	2.12	0.81	9050	0.52	1.74	0.80	7182	0.55	1.46	0.80	5618	0.00	0.00	0.00	0	2.25	9.95	3.59	4314550.00
S6	A2_4	0.54	4.90	0.97	19231	0.57	3.49	0.98	13009	0.54	2.45	0.88	9672	0.49	1.60	0.76	6871	0.55	1.27	0.77	4876	0.00	0.00	0.00	0	2.43	11.27	3.88	4404350.00
S6	A2_5	0.49	4.67	0.89	20051	0.54	3.35	0.93	13191	0.49	2.07	0.79	8993	0.52	1.56	0.78	6287	0.51	1.13	0.71	4682	0.00	0.00	0.00	0	2.31	10.44	3.66	4317850.00
S6	A2_6	0.53	5.00	0.95	20092	0.52	3.35	0.90	13651	0.50	2.17	0.81	9252	0.59	1.79	0.89	6399	0.61	1.37	0.84	4775	0.00	0.00	0.00	0	2.48	11.17	3.92	4412300.00
S6	A2_7	0.54	5.28	0.98	20704	0.53	3.49	0.93	13861	0.59	2.55	0.96	9129	0.62	1.89	0.94	6409	0.67	1.51	0.93	4775	0.00	0.00	0.00	0	2.69	12.07	4.24	4452600.00
S6	A2_8	0.47	4.67	0.86	20998	0.45	3.02	0.79	14177	0.46	1.93	0.75	8862	0.48	1.41	0.72	6190	0.46	0.99	0.63	4573	0.00	0.00	0.00	0	2.09	9.69	3.31	4430100.00
S6	A2_9	0.47	4.57	0.85	20736	0.51	3.30	0.88	13803	0.52	2.12	0.84	8621	0.42	1.27	0.63	6409	0.48	1.13	0.68	4950	0.00	0.00	0.00	0	2.17	10.11	3.45	4415100.00
S6	A3_10	0.48	4.67	0.87	20740	0.50	3.02	0.86	12815	0.51	2.07	0.82	8621	0.50	1.51	0.75	6460	0.45	1.04	0.63	4917	0.00	0.00	0.00	0	2.19	9.97	3.48	4318300.00
S6	A3_2	0.51	4.10	0.91	16915	0.52	2.83	0.88	11562	0.47	1.84	0.75	8282	0.49	1.56	0.74	6798	0.54	1.46	0.78	5787	0.00	0.00	0.00	0	2.27	9.74	3.61	4088650.00
S6	A3_3	0.54	5.19	0.99	20193	0.54	3.25	0.93	12693	0.57	2.55	0.94	9422	0.61	2.12	0.94	7416	0.64	1.46	0.89	4816	0.00	0.00	0.00	0	2.64	11.98	4.20	4444350.00
S6	A3_4	0.53	5.00	0.96	20047	0.55	3.49	0.95	13380	0.56	2.59	0.93	9761	0.59	1.79	0.89	6451	0.59	1.32	0.82	4749	0.00	0.00	0.00	0	2.56	11.69	4.06	4436450.00
S6	A3_5	0.45	4.38	0.81	20838	0.47	3.11	0.82	14054	0.47	2.03	0.77	9108	0.52	1.56	0.78	6366	0.48	1.08	0.67	4769	0.00	0.00	0.00	0	2.17	9.97	3.43	4471600.00
S6	A3_6	0.47	4.48	0.84	20416	0.45	2.92	0.78	13794	0.43	1.84	0.70	9085	0.42	1.27	0.64	6381	0.40	0.90	0.55	4806	0.00	0.00	0.00	0	1.93	9.17	3.08	4427400.00
S6	A3_7	0.44	4.29	0.80	20609	0.47	3.16	0.82	14143	0.47	2.03	0.77	9087	0.41	1.27	0.62	6534	0.38	0.85	0.53	4690	0.00	0.00	0.00	0	1.96	9.45	3.14	4475850.00
S6	A3_8	0.42	4.10	0.77	20533	0.45	2.92	0.79	13632	0.46	1.89	0.74	8709	0.42	1.23	0.62	6221	0.41	0.94	0.57	4845	0.00	0.00	0.00	0	1.96	9.03	3.11	4367350.00
S6	A3_9	0.46	4.43	0.84	20321	0.46	2.78	0.79	12778	0.51	2.12	0.82	8883	0.44	1.32	0.66	6400	0.43	0.99	0.60	4885	0.00	0.00	0.00	0	2.07	9.43	3.29	4310650.00
S6	A4_10	0.47	4.67	0.86	20903	0.44	2.73	0.77	13040	0.48	1.98	0.77	8825	0.46	1.37	0.68	6355	0.49	1.13	0.68	4888	0.00	0.00	0.00	0	2.10	9.55	3.33	4355950.00
S6	A4_2	0.49	3.77	0.86	16447	0.57	2.83	0.94	10595	0.67	2.07	1.01	6592	0.70	1.89	1.02	5754	0.66	1.56	0.93	5008	0.00	0.00	0.00	0	2.83	10.23	4.33	3617250.00
S6	A4_3	0.55	4.15	0.97	15941	0.57	2.73	0.95	10131	0.58	2.12	0.92	7705	0.64	1.79	0.94	5940	0.53	1.27	0.74	5140	0.00	0.00	0.00	0	2.60	10.00	4.04	3688650.00
S6	A4_4	0.51	4.53	0.92	18770	0.52	3.21	0.90	12953	0.53	2.45	0.87	9786	0.56	1.74	0.84	6647	0.66	1.60	0.94	5134	0.00	0.00	0.00	0	2.53	11.27	4.02	4390500.00
S6	A4_5	0.52	4.67	0.93	19164	0.52	3.16	0.89	12903	0.54	2.55	0.90	9927	0.60	1.98	0.92	7016	0.58	1.51	0.84	5524	0.00	0.00	0.00	0	2.50	11.53	4.01	4495200.00
S6	A4_6	0.49	4.57	0.88	19990	0.50	3.16	0.86	13477	0.57	2.45	0.92	9153	0.70	2.22	1.06	6754	0.66	1.56	0.93	4989	0.00	0.00	0.00	0	2.67	11.67	4.21	4436800.00
S6	A4_7	0.49	4.57	0.88	19978	0.52	3.39	0.90	13857	0.55	2.45	0.90	9453	0.61	1.93	0.93	6739	0.66	1.56	0.93	5001	0.00	0.00	0.00	0	2.58	11.62	4.09	4503900.00
S6	A4_8	0.45	4.43	0.82	20895	0.44	2.83	0.76	13674	0.49	2.03	0.78	8845	0.44	1.32	0.66	6403	0.48	1.08	0.66	4823	0.00	0.00	0.00	0	2.06	9.48	3.27	4419250.00
S6	A4_9	0.49	4.76	0.88	20713	0.49	3.11	0.84	13604	0.47	1.98	0.76	8973	0.52	1.56	0.78	6288	0.50	1.13	0.69	4807	0.00	0.00	0.00	0	2.22	10.16	3.52	4402850.00
S6	A5_10	0.48	4.76	0.87	20982	0.52	3.30	0.90	13422	0.51	2.17	0.83	9006	0.54	1.70	0.82	6660	0.56	1.37	0.80	5137	0.00	0.00	0.00	0	2.38	10.91	3.78	4471600.00
S6	A5_2	0.54	4.38	0.96	17272	0.61	3.02	1.01	10563	0.57	2.07	0.90	7690	0.59	1.70	0.87	6127	0.58	1.41	0.83	5129	0.00	0.00	0.00	0	2.62	10.40	4.09	3814500.00
S6	A5_3	0.53	4.67	0.95	18805	0.50	2.92	0.86	12304	0.58	2.55	0.94	9341	0.57	2.03	0.89	7534	0.61	1.70	0.90	5860	0.00	0.00	0.00	0	2.53	11.53	4.07	4444150.00
S6	A5_4	0.47	4.48	0.85	20240	0.50	3.21	0.87	13571	0.47	2.26	0.78	10266	0.44	1.41	0.67	6791	0.41	0.94	0.57	4889	0.00	0.00	0.00	0	2.05	10.07	3.31	4563700.00
S6	A5_5	0.49	4.71	0.89	20287	0.53	3.44	0.92	13690	0.55	2.45	0.89	9508	0.61	1.98	0.93	6879	0.48	1.18	0.69	5165	0.00	0.00	0.00	0	2.42	11.41	3.88	4538550.00
S6	A5_6	0.50	4.71	0.90	20164	0.49	3.21	0.86	13772	0.54	2.40	0.88	9439	0.54	1.74	0.82	6909	0.52	1.27	0.74	5179	0.00	0.00	0.00	0	2.34	10.99	3.75	4538100.00
S6	A5_7	0.47	4.43	0.85	19911	0.51	3.35	0.89	13851	0.52	2.26	0.84	9251	0.47	1.51	0.71	6839	0.50	1.27	0.72	5410	0.00	0.00	0.00	0	2.23	10.61	3.59	4530650.00
S6	A5_8	0.50	4.86	0.90	20712	0.45	2.92	0.79	13638	0.46	1.89	0.74	8742	0.41	1.23	0.62	6326	0.42	0.94	0.58	4772	0.00	0.00	0.00	0	1.99	9.41	3.17	4383400.00
S6	A5_9	0.49	4.81	0.90	20615	0.52	3.35	0.90	13740	0.56	2.45	0.92	9234	0.56	1.74	0.85	6584	0.59	1.41	0.83	5102	0.00	0.00	0.00	0	2.48	11.36	3.94	4496750.00
S6	CHARGE_2	1.32	2.55	1.74	4080	1.34	2.36	1.71	3744	1.32	2.26	1.66	3650	1.36	2.26	1.70	3536	1.36	2.22	1.69	3445	0.00	0.00	0.00	0	6.03	10.37	7.63	1641500.00
S6	CHARGE_3	1.33	2.88	1.82	4577	1.35	2.69	1.80	4219	1.41	2.69	1.85	4039	1.37	2.22	1.70	3422	1.36	2.12	1.66	3302	0.00	0.00	0.00	0	6.16	11.15	7.91	1727050.00
S6	CHARGE_HIS_2	0.81	2.55	1.22	6707	0.88	2.55	1.31	6118	0.88	2.40	1.29	5789	0.90	1.89	1.22	4461	0.93	1.84	1.23	4211	0.00	0.00	0.00	0	3.99	9.95	5.66	2393250.00
S6	CHARGE_HIS_3	0.89	3.11	1.39	7378	0.94	2.92	1.42	6610	0.94	2.36	1.35	5305	0.99	2.31	1.39	4925	1.01	2.22	1.39	4650	0.00	0.00	0.00	0	4.33	11.36	6.24	2517900.00
S6	HYDROPATHY_3	0.53	3.91	0.94	15620	0.53	2.59	0.88	10390	0.54	2.12	0.86	8345	0.54	1.70	0.82	6625	0.54	1.37	0.77	5404	0.00	0.00	0.00	0	2.41	9.74	3.80	3857400.00
S6	ORIG	0.49	4.81	0.88	20986	0.46	2.73	0.79	12604	0.51	2.07	0.81	8685	0.46	1.41	0.70	6474	0.50	1.18	0.70	5007	0.00	0.00	0.00	0	2.17	9.81	3.44	4326300.00
S6	POLARITY_HIS_4	0.55	3.96	0.97	15210	0.60	3.02	1.00	10620	0.57	2.12	0.90	7918	0.61	1.84	0.92	6375	0.65	1.70	0.94	5543	0.00	0.00	0.00	0	2.71	10.66	4.24	3806100.00
S6	SIZE_2	0.54	3.06	0.91	12100	0.61	2.45	0.98	8468	0.65	2.17	1.00	7068	0.60	1.46	0.85	5172	0.68	1.32	0.90	4105	0.00	0.00	0.00	0	2.81	8.93	4.19	3086300.00
S7	A1_10	0.51	4.62	0.91	19378	0.48	2.92	0.82	13013	0.50	2.26	0.82	9527	0.50	1.79	0.78	7592	0.53	1.46	0.78	5861	0.00	0.00	0.00	0	2.26	10.75	3.66	4568200.00
S7	A1_2	0.52	4.01	0.92	16449	0.63	2.07	0.96	7003	0.68	1.93	1.01	6024	0.67	1.65	0.96	5195	0.71	1.60	0.99	4757	0.00	0.00	0.00	0	2.96	9.26	4.37	3120350.00
S7	A1_3	0.56	4.48	0.99	17014	0.63	2.45	1.00	8304	0.67	2.26	1.04	7146	0.73	2.07	1.08	6037	0.70	1.37	0.93	4130	0.00	0.00	0.00	0	3.01	10.40	4.54	3412400.00
S7	A1_4	0.55	4.34	0.98	16747	0.59	3.02	0.98	10893	0.57	2.31	0.92	8575	0.61	1.98	0.94	6832	0.52	1.27	0.74	5162	0.00	0.00	0.00	0	2.57	10.75	4.07	3983550.00
S7	A1_5	0.54	4.43	0.96	17419	0.59	3.44	1.01	12273	0.55	2.22	0.88	8569	0.50	1.60	0.76	6792	0.53	1.41	0.77	5670	0.00	0.00	0.00	0	2.44	10.89	3.91	4201350.00
S7	A1_6	0.60	4.86	1.06	17300	0.59	3.39	1.01	12126	0.62	2.59	1.00	8879	0.64	2.12	0.99	7001	0.64	1.74	0.93	5802	0.00	0.00	0.00	0	2.79	12.28	4.46	4245800.00
S7	A1_7	0.55	5.09	0.99	19628	0.55	3.39	0.95	13075	0.59	2.64	0.96	9549	0.63	2.26	0.99	7612	0.68	1.84	0.99	5769	0.00	0.00	0.00	0	2.72	12.68	4.38	4581900.00
S7	A1_8	0.56	5.09	1.01	19272	0.57	3.35	0.98	12381	0.54	2.36	0.88	9282	0.58	2.03	0.90	7401	0.63	1.79	0.93	6060	0.00	0.00	0.00	0	2.60	12.07	4.19	4476000.00
S7	A1_9	0.52	4.57	0.94	18509	0.48	2.78	0.82	12352	0.49	2.17	0.80	9352	0.51	1.84	0.80	7608	0.53	1.56	0.79	6221	0.00	0.00	0.00	0	2.27	10.63	3.68	4478750.00
S7	A2_10	0.53	4.95	0.95	19962	0.52	3.25	0.89	13361	0.49	2.22	0.80	9675	0.58	1.93	0.89	7115	0.66	1.37	0.89	4390	0.00	0.00	0.00	0	2.50	11.24	3.94	4452200.00
S7	A2_2	0.43	3.21	0.76	15697	0.46	2.17	0.75	10085	0.49	1.74	0.77	7537	0.49	1.60	0.75	6891	0.53	1.27	0.75	5072	0.00	0.00	0.00	0	2.19	8.39	3.41	3743350.00
S7	A2_3	0.50	4.29	0.90	18024	0.48	2.59	0.82	11347	0.52	1.98	0.82	8103	0.64	1.98	0.97	6551	0.61	1.56	0.87	5428	0.00	0.00	0.00	0	2.50	10.25	3.93	4044100.00
S7	A2_4	0.55	5.00	0.98	19402	0.61	3.39	1.04	11775	0.68	2.83	1.09	8854	0.68	2.22	1.04	6950	0.66	1.74	0.96	5580	0.00	0.00	0.00	0	2.90	12.68	4.62	4286000.00
S7	A2_5	0.50	4.81	0.91	20269	0.54	3.16	0.92	12416	0.62	2.59	1.00	8842	0.65	2.07	0.99	6745	0.59	1.32	0.82	4740	0.00	0.00	0.00	0	2.66	11.55	4.19	4287750.00
S7	A2_6	0.49	4.62	0.88	20160	0.54	3.21	0.92	12690	0.58	2.50	0.94	9210	0.64	2.12	0.99	6979	0.59	1.41	0.83	5118	0.00	0.00	0.00	0	2.59	11.55	4.11	4407700.00
S7	A2_7	0.56	5.23	1.01	19759	0.59	3.63	1.01	13072	0.64	2.88	1.05	9474	0.62	2.07	0.96	7060	0.69	1.65	0.97	5063	0.00	0.00	0.00	0	2.83	12.85	4.51	4454850.00
S7	A2_8	0.55	5.14	0.99	19884	0.57	3.58	0.99	13263	0.58	2.64	0.95	9711	0.57	1.79	0.86	6692	0.65	1.41	0.89	4593	0.00	0.00	0.00	0	2.64	12.00	4.19	4420100.00
S7	A2_9	0.51	4.71	0.92	19651	0.50	3.06	0.86	13073	0.54	2.40	0.88	9446	0.60	1.98	0.92	7001	0.65	1.37	0.88	4483	0.00	0.00	0.00	0	2.54	11.17	4.00	4382850.00
S7	A3_10	0.51	4.76	0.92	19802	0.51	3.21	0.88	13291	0.55	2.55	0.91	9762	0.65	1.98	0.98	6464	0.68	1.51	0.94	4673	0.00	0.00	0.00	0	2.65	11.62	4.17	4409100.00
S7	A3_2	0.55	4.71	0.98	18202	0.52	2.50	0.85	10285	0.49	1.79	0.77	7737	0.55	1.60	0.82	6199	0.50	1.32	0.73	5556	0.00	0.00	0.00	0	2.33	9.57	3.66	3887800.00
S7	A3_3	0.53	4.53	0.95	18077	0.55	2.78	0.92	10718	0.55	2.22	0.88	8606	0.54	1.70	0.82	6648	0.61	1.60	0.88	5609	0.00	0.00	0.00	0	2.51	10.56	3.97	4061950.00
S7	A3_4	0.49	4.57	0.89	19777	0.52	2.97	0.89	12059	0.53	2.17	0.85	8686	0.56	1.79	0.85	6809	0.51	1.32	0.74	5468	0.00	0.00	0.00	0	2.37	10.54	3.77	4291050.00
S7	A3_5	0.52	4.95	0.93	20380	0.48	2.88	0.82	12673	0.51	2.22	0.83	9191	0.46	1.56	0.72	7109	0.50	1.08	0.68	4630	0.00	0.00	0.00	0	2.21	10.21	3.52	4379300.00
S7	A3_6	0.52	4.71	0.93	19371	0.50	2.97	0.86	12557	0.52	2.26	0.85	9153	0.51	1.70	0.79	7038	0.54	1.18	0.74	4647	0.00	0.00	0.00	0	2.33	10.47	3.70	4308050.00
S7	A3_7	0.50	4.71	0.91	19843	0.51	3.11	0.88	12940	0.53	2.40	0.87	9585	0.52	1.74	0.80	7109	0.66	1.46	0.91	4693	0.00	0.00	0.00	0	2.48	11.08	3.91	4424850.00
S7	A3_8	0.48	4.43	0.87	19488	0.46	2.78	0.78	12961	0.48	2.17	0.79	9589	0.54	1.79	0.83	7059	0.56	1.18	0.76	4488	0.00	0.00	0.00	0	2.27	10.14	3.59	4384100.00
S7	A3_9	0.51	4.81	0.92	20148	0.51	3.16	0.88	13035	0.53	2.40	0.86	9682	0.62	1.89	0.93	6477	0.72	1.65	1.00	4854	0.00	0.00	0.00	0	2.63	11.50	4.14	4412200.00
S7	A4_10	0.54	5.04	0.98	19712	0.53	3.35	0.92	13273	0.53	2.45	0.87	9765	0.50	1.51	0.75	6370	0.60	1.32	0.82	4676	0.00	0.00	0.00	0	2.44	11.15	3.87	4394000.00
S7	A4_2	0.48	3.25	0.83	14496	0.54	2.45	0.89	9597	0.55	2.12	0.88	8109	0.61	1.41	0.85	4928	0.63	1.32	0.85	4432	0.00	0.00	0.00	0	2.58	8.93	3.89	3431400.00
S7	A4_3	0.47	3.54	0.82	16086	0.55	2.73	0.91	10564	0.60	2.03	0.92	7184	0.55	1.41	0.79	5476	0.55	1.23	0.76	4734	0.00	0.00	0.00	0	2.48	9.17	3.80	3600100.00
S7	A4_4	0.51	4.29	0.92	17710	0.52	2.73	0.88	11069	0.49	1.93	0.79	8304	0.56	1.74	0.84	6653	0.61	1.60	0.88	5577	0.00	0.00	0.00	0	2.44	10.16	3.85	4045800.00
S7	A4_5	0.51	4.38	0.91	18414	0.52	2.88	0.88	11725	0.57	2.36	0.92	8773	0.59	1.93	0.90	6998	0.55	1.51	0.81	5786	0.00	0.00	0.00	0	2.48	10.87	3.96	4248900.00
S7	A4_6	0.55	5.00	0.98	19433	0.50	2.92	0.86	12313	0.53	2.26	0.86	9050	0.57	1.84	0.87	6883	0.62	1.51	0.88	5135	0.00	0.00	0.00	0	2.50	11.03	3.96	4309750.00
S7	A4_7	0.56	5.19	1.01	19621	0.52	3.02	0.89	12337	0.57	2.50	0.93	9330	0.57	1.93	0.88	7233	0.66	1.65	0.94	5289	0.00	0.00	0.00	0	2.60	11.69	4.14	4399950.00
S7	A4_8	0.49	4.53	0.89	19544	0.49	2.97	0.84	12950	0.53	2.36	0.86	9492	0.51	1.56	0.77	6425	0.51	1.13	0.71	4677	0.00	0.00	0.00	0	2.29	10.28	3.62	4331600.00
S7	A4_9	0.55	5.04	0.99	19521	0.54	3.39	0.94	13239	0.53	2.40	0.86	9701	0.51	1.65	0.78	6811	0.52	1.13	0.71	4632	0.00	0.00	0.00	0	2.38	11.10	3.79	4414350.00
S7	A5_10	0.54	5.00	0.97	19720	0.52	3.25	0.89	13340	0.53	2.45	0.88	9748	0.63	1.98	0.95	6699	0.62	1.41	0.86	4832	0.00	0.00	0.00	0	2.57	11.60	4.07	4447900.00
S7	A5_2	0.50	3.25	0.86	13864	0.49	2.40	0.81	10480	0.56	2.07	0.88	7914	0.60	1.65	0.88	5821	0.60	1.46	0.85	5145	0.00	0.00	0.00	0	2.50	9.22	3.85	3629200.00
S7	A5_3	0.47	4.05	0.84	18239	0.54	2.83	0.91	11137	0.55	2.12	0.87	8168	0.49	1.46	0.74	6270	0.53	1.32	0.76	5282	0.00	0.00	0.00	0	2.35	9.76	3.70	3997650.00
S7	A5_4	0.52	4.62	0.94	18749	0.52	2.88	0.88	11802	0.52	2.07	0.83	8505	0.56	1.79	0.85	6824	0.45	1.18	0.65	5539	0.00	0.00	0.00	0	2.30	10.23	3.68	4204450.00
S7	A5_5	0.50	4.57	0.90	19494	0.54	3.11	0.92	12269	0.53	2.22	0.86	8861	0.58	1.89	0.89	6906	0.69	1.74	0.99	5386	0.00	0.00	0.00	0	2.58	11.24	4.09	4316900.00
S7	A5_6	0.49	4.53	0.89	19471	0.53	3.16	0.91	12546	0.56	2.40	0.91	9077	0.55	1.84	0.85	7099	0.61	1.46	0.86	5096	0.00	0.00	0.00	0	2.50	11.13	3.97	4355350.00
S7	A5_7	0.53	4.71	0.95	18948	0.50	2.92	0.85	12473	0.50	2.17	0.81	9245	0.56	1.84	0.86	6977	0.63	1.60	0.90	5417	0.00	0.00	0.00	0	2.45	10.89	3.89	4358600.00
S7	A5_8	0.50	4.67	0.91	19674	0.53	3.21	0.90	12940	0.54	2.45	0.89	9546	0.58	1.89	0.89	6869	0.70	1.51	0.96	4556	0.00	0.00	0.00	0	2.61	11.39	4.10	4374800.00
S7	A5_9	0.54	4.90	0.97	19431	0.54	3.30	0.93	12930	0.55	2.40	0.90	9239	0.67	2.03	1.01	6425	0.73	1.60	1.00	4679	0.00	0.00	0.00	0	2.76	11.79	4.32	4298850.00
S7	CHARGE_2	1.33	2.50	1.73	3990	1.35	2.31	1.70	3638	1.33	2.22	1.66	3525	1.37	2.22	1.69	3435	1.39	2.22	1.71	3388	0.00	0.00	0.00	0	6.10	10.21	7.63	1598100.00
S7	CHARGE_3	1.36	2.88	1.84	4500	1.37	2.69	1.82	4151	1.41	2.64	1.84	3971	1.39	2.22	1.71	3378	1.43	2.22	1.74	3291	0.00	0.00	0.00	0	6.28	11.20	8.02	1704100.00
S7	CHARGE_HIS_2	0.83	2.50	1.25	6386	0.88	2.45	1.30	5881	0.90	2.40	1.31	5649	0.90	2.31	1.29	5461	0.92	1.79	1.22	4113	0.00	0.00	0.00	0	4.02	10.21	5.75	2429700.00
S7	CHARGE_HIS_3	0.91	3.11	1.41	7235	0.96	3.02	1.46	6647	0.98	2.45	1.40	5286	0.99	2.31	1.38	4956	1.01	2.22	1.39	4636	0.00	0.00	0.00	0	4.41	11.55	6.35	2514250.00
S7	HYDROPATHY_3	0.49	3.35	0.86	14430	0.50	2.55	0.84	10751	0.51	1.84	0.80	7642	0.53	1.60	0.79	6450	0.55	1.37	0.79	5239	0.00	0.00	0.00	0	2.34	9.03	3.65	3729700.00
S7	ORIG	0.53	5.19	0.96	20797	0.54	3.58	0.95	13962	0.51	2.26	0.84	9328	0.58	1.74	0.87	6411	0.72	1.56	0.98	4613	0.00	0.00	0.00	0	2.62	11.74	4.11	4471250.00
S7	POLARITY_HIS_4	0.56	3.49	0.96	13262	0.58	2.73	0.96	9931	0.62	2.22	0.97	7525	0.64	1.74	0.93	5814	0.70	1.60	0.98	4853	0.00	0.00	0.00	0	2.82	10.04	4.33	3475400.00
S7	SIZE_2	0.56	4.29	0.98	16392	0.53	2.26	0.86	9015	0.58	1.79	0.88	6558	0.63	1.70	0.92	5732	0.56	1.37	0.80	5160	0.00	0.00	0.00	0	2.58	9.26	3.94	3466100.00
S8	A1_10	0.46	4.10	0.83	18932	0.48	2.73	0.82	11996	0.44	1.70	0.71	8090	0.41	1.23	0.61	6339	0.42	0.99	0.59	5024	0.00	0.00	0.00	0	1.99	8.70	3.14	4091500.00
S8	A1_2	0.53	3.72	0.93	14843	0.56	3.39	0.96	12814	0.65	1.56	0.92	5048	0.68	1.46	0.93	4574	0.72	1.41	0.95	4184	0.00	0.00	0.00	0	2.88	9.69	4.23	3404150.00
S8	A1_3	0.54	5.04	0.97	19973	0.57	1.93	0.88	7241	0.59	1.79	0.89	6432	0.63	1.70	0.92	5696	0.62	1.46	0.87	4991	0.00	0.00	0.00	0	2.68	9.41	4.04	3434650.00
S8	A1_4	0.50	3.54	0.88	14941	0.54	2.92	0.91	11554	0.53	1.98	0.83	7961	0.53	1.56	0.79	6186	0.49	1.23	0.70	5314	0.00	0.00	0.00	0	2.34	9.45	3.67	3848550.00
S8	A1_5	0.48	4.01	0.86	17744	0.52	2.78	0.88	11343	0.54	2.12	0.86	8365	0.59	1.79	0.89	6436	0.55	1.27	0.77	4879	0.00	0.00	0.00	0	2.44	9.97	3.82	3989500.00
S8	A1_6	0.57	5.09	1.02	19080	0.63	3.30	1.06	11045	0.66	2.50	1.04	8051	0.65	1.79	0.95	5841	0.73	1.70	1.02	4963	0.00	0.00	0.00	0	2.95	11.83	4.59	3944000.00
S8	A1_7	0.56	4.71	1.00	17887	0.55	3.06	0.93	11829	0.53	2.07	0.85	8246	0.56	1.74	0.85	6623	0.56	1.37	0.79	5184	0.00	0.00	0.00	0	2.48	10.61	3.92	4082550.00
S8	A1_8	0.54	4.95	0.97	19581	0.55	3.16	0.94	12136	0.52	2.03	0.82	8342	0.59	1.70	0.87	6146	0.62	1.46	0.88	4963	0.00	0.00	0.00	0	2.55	10.82	3.99	4137750.00
S8	A1_9	0.45	4.05	0.80	19267	0.48	2.64	0.81	11753	0.47	1.84	0.74	8368	0.43	1.27	0.64	6329	0.43	1.04	0.61	5115	0.00	0.00	0.00	0	2.02	8.82	3.20	4119850.00
S8	A2_10	0.51	4.48	0.91	18746	0.53	2.69	0.88	10831	0.49	1.79	0.77	7813	0.49	1.37	0.73	5875	0.54	1.18	0.74	4670	0.00	0.00	0.00	0	2.29	9.26	3.56	3856200.00
S8	A2_2	0.44	2.69	0.76	12937	0.46	2.31	0.77	10572	0.45	1.89	0.72	8973	0.48	1.18	0.68	5217	0.50	1.13	0.70	4768	0.00	0.00	0.00	0	2.11	7.85	3.25	3599850.00
S8	A2_3	0.52	4.57	0.93	18712	0.49	2.59	0.82	11252	0.46	1.70	0.72	7873	0.42	1.18	0.62	5895	0.40	0.85	0.54	4547	0.00	0.00	0.00	0	2.03	8.60	3.17	3892300.00
S8	A2_4	0.48	4.62	0.88	20248	0.55	2.92	0.93	11220	0.64	2.22	0.99	7368	0.66	1.74	0.95	5628	0.67	1.46	0.92	4634	0.00	0.00	0.00	0	2.76	10.66	4.23	3897400.00
S8	A2_5	0.49	4.38	0.89	18894	0.49	2.59	0.82	11310	0.56	1.89	0.87	7098	0.52	1.37	0.76	5558	0.53	1.13	0.72	4501	0.00	0.00	0.00	0	2.35	9.17	3.61	3791400.00
S8	A2_6	0.45	4.01	0.81	18879	0.50	2.69	0.84	11488	0.52	1.84	0.81	7523	0.60	1.60	0.87	5710	0.60	1.27	0.81	4537	0.00	0.00	0.00	0	2.43	9.41	3.73	3869750.00
S8	A2_7	0.55	4.81	0.99	18489	0.50	2.64	0.84	11137	0.56	2.07	0.89	7814	0.57	1.60	0.84	5949	0.57	1.27	0.79	4733	0.00	0.00	0.00	0	2.48	10.00	3.86	3887750.00
S8	A2_8	0.48	4.29	0.87	18785	0.58	3.02	0.97	11023	0.55	2.07	0.88	7932	0.58	1.60	0.85	5890	0.64	1.41	0.88	4674	0.00	0.00	0.00	0	2.60	10.25	4.02	3891150.00
S8	A2_9	0.48	4.15	0.85	18480	0.51	2.64	0.85	11064	0.52	1.89	0.81	7736	0.49	1.37	0.72	5947	0.51	1.13	0.71	4676	0.00	0.00	0.00	0	2.26	9.10	3.51	3866300.00
S8	A3_10	0.50	4.48	0.90	19086	0.55	2.88	0.92	11170	0.48	1.74	0.75	7688	0.54	1.51	0.80	5922	0.50	1.13	0.69	4839	0.00	0.00	0.00	0	2.31	9.50	3.61	3916200.00
S8	A3_2	0.53	3.96	0.94	15785	0.57	3.21	0.97	11933	0.55	1.79	0.85	6866	0.54	1.51	0.79	5964	0.44	0.99	0.61	4727	0.00	0.00	0.00	0	2.37	9.48	3.69	3738250.00
S8	A3_3	0.52	4.76	0.93	19527	0.61	3.16	1.02	10994	0.60	2.26	0.94	8055	0.57	1.56	0.83	5784	0.51	1.18	0.71	4873	0.00	0.00	0.00	0	2.55	10.54	3.98	3946950.00
S8	A3_4	0.50	4.71	0.91	19907	0.52	2.73	0.88	11136	0.55	1.89	0.85	7316	0.65	1.74	0.95	5695	0.66	1.46	0.91	4668	0.00	0.00	0.00	0	2.63	10.18	4.04	3876850.00
S8	A3_5	0.54	4.48	0.96	17632	0.53	2.83	0.90	11284	0.55	1.89	0.85	7330	0.52	1.41	0.76	5794	0.51	1.13	0.71	4686	0.00	0.00	0.00	0	2.38	9.50	3.69	3791000.00
S8	A3_6	0.54	4.48	0.96	17641	0.57	2.92	0.96	10831	0.59	2.07	0.92	7475	0.54	1.46	0.79	5728	0.61	1.32	0.83	4598	0.00	0.00	0.00	0	2.58	10.02	3.98	3745250.00
S8	A3_7	0.53	4.53	0.94	18209	0.54	2.78	0.90	10952	0.56	2.03	0.88	7657	0.57	1.56	0.83	5785	0.61	1.37	0.85	4732	0.00	0.00	0.00	0	2.55	10.00	3.94	3823050.00
S8	A3_8	0.48	4.10	0.85	18245	0.50	2.55	0.84	10812	0.51	1.84	0.79	7699	0.46	1.27	0.68	5807	0.48	1.08	0.67	4778	0.00	0.00	0.00	0	2.19	8.79	3.40	3821850.00
S8	A3_9	0.52	4.57	0.94	18493	0.54	2.92	0.92	11410	0.57	2.07	0.89	7712	0.62	1.70	0.90	5845	0.58	1.27	0.79	4686	0.00	0.00	0.00	0	2.57	10.25	3.98	3889950.00
S8	A4_10	0.48	4.24	0.87	18570	0.50	2.59	0.84	10928	0.46	1.70	0.72	7827	0.51	1.46	0.75	6107	0.49	1.13	0.68	4945	0.00	0.00	0.00	0	2.20	9.01	3.43	3909200.00
S8	A4_2	0.45	4.62	0.82	21816	0.45	2.12	0.74	10042	0.56	1.84	0.86	6920	0.58	1.56	0.85	5673	0.61	1.18	0.80	4097	0.00	0.00	0.00	0	2.43	9.01	3.66	3764000.00
S8	A4_3	0.44	2.88	0.77	13709	0.39	1.98	0.65	10803	0.45	1.56	0.70	7356	0.39	0.94	0.55	5161	0.47	0.94	0.63	4266	0.00	0.00	0.00	0	1.92	6.86	2.91	3444050.00
S8	A4_4	0.51	4.48	0.91	18770	0.51	2.45	0.84	10272	0.52	1.74	0.80	7133	0.54	1.37	0.77	5418	0.51	1.08	0.69	4509	0.00	0.00	0.00	0	2.32	8.89	3.56	3671700.00
S8	A4_5	0.49	4.29	0.88	18514	0.48	2.45	0.80	10915	0.50	1.79	0.78	7638	0.55	1.51	0.81	5779	0.61	1.37	0.85	4733	0.00	0.00	0.00	0	2.39	9.26	3.67	3832200.00
S8	A4_6	0.49	4.24	0.88	18404	0.52	2.69	0.87	11011	0.56	1.93	0.87	7358	0.47	1.23	0.68	5553	0.50	1.04	0.67	4442	0.00	0.00	0.00	0	2.28	9.01	3.52	3756600.00
S8	A4_7	0.52	4.43	0.93	17996	0.54	2.83	0.90	11149	0.58	2.07	0.91	7566	0.54	1.41	0.78	5557	0.54	1.18	0.74	4617	0.00	0.00	0.00	0	2.46	9.71	3.80	3788700.00
S8	A4_8	0.48	4.10	0.86	18013	0.46	2.31	0.77	10604	0.50	1.79	0.78	7601	0.49	1.32	0.71	5748	0.49	1.08	0.67	4717	0.00	0.00	0.00	0	2.18	8.56	3.37	3767650.00
S8	A4_9	0.49	4.24	0.87	18467	0.49	2.50	0.82	10794	0.45	1.65	0.71	7777	0.49	1.41	0.73	6066	0.45	1.04	0.63	4915	0.00	0.00	0.00	0	2.13	8.72	3.32	3878550.00
S8	A5_10	0.49	4.38	0.89	18883	0.49	2.45	0.81	10719	0.47	1.70	0.73	7698	0.46	1.27	0.68	5841	0.43	0.94	0.59	4624	0.00	0.00	0.00	0	2.09	8.56	3.26	3832350.00
S8	A5_2	0.49	3.58	0.86	15616	0.55	2.45	0.89	9504	0.52	1.93	0.82	7899	0.53	1.70	0.81	6759	0.58	1.46	0.83	5368	0.00	0.00	0.00	0	2.42	9.34	3.78	3733800.00
S8	A5_3	0.42	3.35	0.75	16830	0.46	2.55	0.77	11834	0.58	2.17	0.91	7971	0.60	1.74	0.90	6127	0.55	1.23	0.76	4755	0.00	0.00	0.00	0	2.40	9.36	3.71	3910200.00
S8	A5_4	0.49	4.67	0.88	20284	0.50	2.59	0.84	10922	0.51	1.84	0.79	7702	0.51	1.37	0.75	5632	0.54	1.18	0.74	4615	0.00	0.00	0.00	0	2.31	9.31	3.57	3901300.00
S8	A5_5	0.47	4.43	0.85	19937	0.51	2.73	0.85	11462	0.56	1.98	0.87	7491	0.53	1.46	0.78	5877	0.55	1.18	0.75	4558	0.00	0.00	0.00	0	2.38	9.57	3.68	3935650.00
S8	A5_6	0.49	4.48	0.89	19242	0.50	2.78	0.85	11791	0.52	1.89	0.81	7754	0.52	1.46	0.77	5927	0.56	1.23	0.76	4681	0.00	0.00	0.00	0	2.34	9.59	3.64	3977400.00
S8	A5_7	0.48	4.34	0.86	19229	0.47	2.50	0.79	11272	0.51	1.84	0.80	7689	0.47	1.27	0.68	5799	0.48	1.04	0.66	4573	0.00	0.00	0.00	0	2.16	8.82	3.36	3894750.00
S8	A5_8	0.51	4.43	0.91	18608	0.46	2.36	0.77	10878	0.47	1.70	0.74	7649	0.53	1.46	0.78	5878	0.52	1.18	0.72	4782	0.00	0.00	0.00	0	2.23	8.91	3.46	3849100.00
S8	A5_9	0.52	4.67	0.94	18989	0.48	2.59	0.81	11435	0.49	1.79	0.77	7700	0.52	1.41	0.76	5769	0.49	1.08	0.68	4652	0.00	0.00	0.00	0	2.25	9.22	3.49	3905050.00
S8	CHARGE_2	1.36	2.40	1.73	3761	1.30	2.12	1.61	3453	1.36	2.12	1.66	3298	1.34	2.03	1.61	3210	1.37	2.03	1.64	3128	0.00	0.00	0.00	0	6.06	9.50	7.39	1496950.00
S8	CHARGE_3	1.38	2.88	1.87	4412	1.38	2.59	1.80	3991	1.40	2.45	1.78	3709	1.44	2.45	1.81	3622	1.38	2.03	1.64	3126	0.00	0.00	0.00	0	6.28	10.96	7.97	1665400.00
S8	CHARGE_HIS_2	0.81	2.26	1.20	5908	0.85	2.17	1.22	5422	0.90	2.17	1.27	5135	0.91	2.12	1.27	4969	0.91	2.07	1.26	4850	0.00	0.00	0.00	0	3.96	9.67	5.62	2333000.00
S8	CHARGE_HIS_3	0.93	3.02	1.43	6849	0.94	2.73	1.40	6177	0.98	2.73	1.44	5907	0.97	2.17	1.34	4730	0.98	2.07	1.33	4510	0.00	0.00	0.00	0	4.34	11.22	6.23	2474850.00
S8	HYDROPATHY_3	0.46	3.54	0.81	16320	0.49	2.22	0.80	9629	0.51	1.89	0.80	7885	0.52	1.51	0.77	6205	0.51	1.18	0.71	4911	0.00	0.00	0.00	0	2.25	8.56	3.49	3679000.00
S8	ORIG	0.48	4.43	0.87	19613	0.50	2.78	0.85	11741	0.47	1.79	0.74	8108	0.48	1.41	0.72	6254	0.46	1.04	0.63	4809	0.00	0.00	0.00	0	2.15	9.24	3.38	4071850.00
S8	POLARITY_HIS_4	0.62	4.76	1.09	16331	0.62	2.64	1.00	9066	0.64	2.22	0.99	7375	0.71	1.98	1.04	5954	0.73	1.70	1.02	4934	0.00	0.00	0.00	0	3.00	10.91	4.60	3549450.00
S8	SIZE_2	0.53	4.62	0.95	18563	0.55	3.30	0.95	12682	0.48	1.51	0.73	6601	0.46	1.32	0.68	6095	0.50	1.04	0.68	4390	0.00	0.00	0.00	0	2.26	9.48	3.51	3904950.00
S9	A1_10	0.50	3.96	0.88	16873	0.49	2.64	0.83	11363	0.47	1.70	0.73	7695	0.53	1.41	0.77	5704	0.58	1.23	0.79	4477	0.00	0.00	0.00	0	2.32	8.96	3.56	3767550.00
S9	A1_2	0.51	3.02	0.88	12451	0.53	2.73	0.89	10905	0.54	2.50	0.89	9815	0.56	2.45	0.91	9352	0.63	0.99	0.77	3337	0.00	0.00	0.00	0	2.51	10.18	3.89	3963450.00
S9	A1_3	0.56	4.53	1.00	17089	0.55	3.77	0.96	14493	0.55	2.78	0.92	10774	0.56	1.13	0.75	4320	0.58	1.08	0.75	3978	0.00	0.00	0.00	0	2.51	11.03	3.88	4210950.00
S9	A1_4	0.52	5.42	0.95	22039	0.53	2.22	0.85	8932	0.47	1.65	0.74	7373	0.53	1.60	0.80	6383	0.51	1.32	0.74	5439	0.00	0.00	0.00	0	2.31	9.50	3.60	3914650.00
S9	A1_5	0.46	3.96	0.83	18207	0.46	2.22	0.77	10152	0.49	1.84	0.77	7973	0.45	1.23	0.66	5802	0.43	0.99	0.60	4846	0.00	0.00	0.00	0	2.06	8.25	3.21	3787650.00
S9	A1_6	0.47	3.39	0.83	15210	0.48	2.50	0.80	11054	0.49	1.89	0.78	8139	0.61	1.56	0.88	5388	0.61	1.32	0.84	4570	0.00	0.00	0.00	0	2.43	8.96	3.72	3675600.00
S9	A1_7	0.46	3.63	0.82	16619	0.50	2.64	0.84	11167	0.61	2.03	0.94	7011	0.54	1.41	0.78	5583	0.61	1.27	0.83	4402	0.00	0.00	0.00	0	2.50	9.17	3.80	3647250.00
S9	A1_8	0.50	3.87	0.88	16527	0.52	2.83	0.88	11545	0.51	1.89	0.81	7815	0.63	1.74	0.93	5872	0.58	1.32	0.81	4818	0.00	0.00	0.00	0	2.49	9.71	3.86	3831350.00
S9	A1_9	0.48	3.77	0.86	16559	0.47	2.55	0.80	11396	0.41	1.56	0.65	8015	0.41	1.08	0.60	5588	0.46	0.99	0.63	4551	0.00	0.00	0.00	0	2.00	8.06	3.10	3782950.00
S9	A2_10	0.49	4.24	0.88	18242	0.46	2.17	0.76	10011	0.43	1.41	0.66	6981	0.43	0.94	0.59	4645	0.50	0.80	0.62	3373	0.00	0.00	0.00	0	2.07	7.45	3.07	3413100.00
S9	A2_2	0.43	4.38	0.79	21406	0.45	1.79	0.72	8473	0.40	1.41	0.63	7453	0.44	1.37	0.66	6654	0.43	1.18	0.63	5807	0.00	0.00	0.00	0	1.93	7.94	3.03	3909000.00
S9	A2_3	0.49	3.39	0.86	14607	0.49	2.59	0.82	11280	0.47	1.74	0.74	7916	0.41	1.18	0.61	6045	0.39	0.80	0.53	4347	0.00	0.00	0.00	0	2.01	8.02	3.13	3689150.00
S9	A2_4	0.44	3.39	0.78	16368	0.46	2.59	0.78	11964	0.44	1.56	0.69	7454	0.43	1.13	0.62	5610	0.49	1.04	0.66	4504	0.00	0.00	0.00	0	2.04	8.02	3.14	3771600.00
S9	A2_5	0.46	3.58	0.82	16500	0.44	2.40	0.75	11533	0.44	1.37	0.66	6619	0.46	1.13	0.66	5175	0.47	0.90	0.62	4013	0.00	0.00	0.00	0	2.05	7.59	3.10	3559000.00
S9	A2_6	0.47	3.91	0.84	17688	0.45	2.36	0.76	11032	0.48	1.65	0.75	7217	0.52	1.32	0.74	5425	0.57	1.08	0.75	4043	0.00	0.00	0.00	0	2.26	8.37	3.42	3656100.00
S9	A2_7	0.46	3.77	0.81	17579	0.51	2.55	0.85	10524	0.57	1.84	0.86	6900	0.51	1.23	0.72	5054	0.46	0.80	0.59	3682	0.00	0.00	0.00	0	2.28	8.30	3.44	3494950.00
S9	A2_8	0.44	3.72	0.78	18110	0.43	2.03	0.71	9907	0.48	1.60	0.74	7038	0.49	1.18	0.69	5124	0.45	0.75	0.56	3557	0.00	0.00	0.00	0	2.07	7.43	3.10	3468100.00
S9	A2_9	0.49	4.20	0.88	18191	0.48	2.36	0.79	10471	0.43	1.37	0.65	6774	0.42	0.99	0.59	4986	0.47	0.80	0.59	3629	0.00	0.00	0.00	0	2.04	7.61	3.07	3495550.00
S9	A3_10	0.46	4.05	0.83	18572	0.47	2.26	0.77	10296	0.48	1.65	0.75	7244	0.42	0.99	0.59	5054	0.48	0.80	0.60	3509	0.00	0.00	0.00	0	2.08	7.73	3.13	3538900.00
S9	A3_2	0.48	4.10	0.86	18044	0.53	2.59	0.88	10443	0.55	2.22	0.88	8601	0.59	1.65	0.87	5952	0.56	1.08	0.73	4139	0.00	0.00	0.00	0	2.46	9.59	3.79	3815700.00
S9	A3_3	0.48	3.77	0.86	16534	0.50	2.88	0.86	12105	0.53	1.74	0.81	6973	0.59	1.60	0.86	5800	0.62	1.37	0.85	4672	0.00	0.00	0.00	0	2.48	9.48	3.81	3781700.00
S9	A3_4	0.42	3.25	0.74	16567	0.44	2.45	0.75	11791	0.49	1.74	0.77	7483	0.56	1.46	0.81	5549	0.52	1.08	0.70	4443	0.00	0.00	0.00	0	2.22	8.37	3.40	3754950.00
S9	A3_5	0.47	3.96	0.84	17814	0.50	2.88	0.85	12276	0.52	1.70	0.79	6969	0.42	1.08	0.60	5530	0.49	0.94	0.65	4074	0.00	0.00	0.00	0	2.16	8.58	3.31	3775600.00
S9	A3_6	0.45	3.63	0.79	17274	0.52	2.64	0.87	10821	0.50	1.60	0.76	6820	0.56	1.37	0.80	5143	0.52	0.90	0.66	3656	0.00	0.00	0.00	0	2.32	8.32	3.48	3507700.00
S9	A3_7	0.46	3.82	0.82	17543	0.51	2.40	0.84	10074	0.55	1.74	0.84	6726	0.53	1.32	0.76	5269	0.55	0.99	0.71	3787	0.00	0.00	0.00	0	2.37	8.37	3.55	3462750.00
S9	A3_8	0.48	4.05	0.85	18035	0.49	2.45	0.81	10689	0.51	1.65	0.78	6874	0.47	1.13	0.67	5074	0.42	0.71	0.53	3531	0.00	0.00	0.00	0	2.13	7.97	3.21	3518550.00
S9	A3_9	0.47	4.01	0.83	18241	0.49	2.40	0.82	10388	0.49	1.60	0.75	6972	0.51	1.27	0.73	5270	0.47	0.85	0.60	3864	0.00	0.00	0.00	0	2.19	8.13	3.31	3561450.00
S9	A4_10	0.47	4.10	0.84	18573	0.48	2.26	0.79	10011	0.45	1.51	0.70	7053	0.48	1.13	0.67	5015	0.46	0.75	0.57	3478	0.00	0.00	0.00	0	2.11	7.71	3.15	3484350.00
S9	A4_2	0.41	4.62	0.76	23674	0.40	3.02	0.71	15847	0.39	1.27	0.60	6838	0.39	1.13	0.58	6197	0.45	0.94	0.61	4440	0.00	0.00	0.00	0	1.84	8.68	2.88	4515900.00
S9	A4_3	0.46	5.19	0.84	23943	0.44	1.79	0.71	8623	0.41	1.41	0.63	7350	0.41	1.23	0.61	6393	0.45	0.99	0.62	4662	0.00	0.00	0.00	0	1.94	8.02	2.99	3899950.00
S9	A4_4	0.48	3.49	0.84	15395	0.48	2.50	0.80	11133	0.58	1.98	0.89	7270	0.61	1.41	0.85	4927	0.54	1.04	0.71	4041	0.00	0.00	0.00	0	2.45	8.68	3.68	3506850.00
S9	A4_5	0.44	3.21	0.77	15446	0.49	2.50	0.82	10740	0.50	1.79	0.79	7560	0.52	1.32	0.74	5411	0.57	1.18	0.77	4363	0.00	0.00	0.00	0	2.31	8.39	3.51	3579700.00
S9	A4_6	0.44	3.49	0.78	16866	0.48	2.50	0.80	11126	0.49	1.51	0.73	6587	0.47	1.13	0.66	5161	0.43	0.80	0.56	3967	0.00	0.00	0.00	0	2.08	7.69	3.14	3527400.00
S9	A4_7	0.48	3.91	0.85	17379	0.48	2.50	0.80	11060	0.51	1.60	0.77	6727	0.45	1.08	0.64	5099	0.46	0.85	0.60	3909	0.00	0.00	0.00	0	2.13	7.99	3.23	3548450.00
S9	A4_8	0.47	4.01	0.84	18057	0.47	2.26	0.78	10119	0.47	1.46	0.71	6652	0.45	1.04	0.63	4870	0.49	0.80	0.61	3470	0.00	0.00	0.00	0	2.12	7.57	3.15	3413950.00
S9	A4_9	0.46	4.01	0.83	18336	0.48	2.26	0.80	9929	0.48	1.56	0.73	6945	0.49	1.18	0.69	5111	0.45	0.75	0.57	3534	0.00	0.00	0.00	0	2.13	7.76	3.20	3468700.00
S9	A5_10	0.45	3.87	0.81	18176	0.49	2.31	0.81	9947	0.53	1.74	0.82	6935	0.43	0.99	0.59	4941	0.41	0.66	0.51	3411	0.00	0.00	0.00	0	2.09	7.64	3.13	3432200.00
S9	A5_2	0.47	3.68	0.83	16771	0.46	3.02	0.81	13765	0.48	1.41	0.72	6256	0.51	1.37	0.74	5680	0.48	1.13	0.67	5037	0.00	0.00	0.00	0	2.16	8.77	3.35	3912350.00
S9	A5_3	0.47	4.53	0.85	20531	0.46	2.12	0.76	9776	0.46	1.70	0.72	7893	0.48	1.51	0.73	6648	0.48	1.23	0.69	5427	0.00	0.00	0.00	0	2.11	8.82	3.32	4000950.00
S9	A5_4	0.42	3.16	0.74	16047	0.45	2.50	0.76	11774	0.48	1.98	0.77	8767	0.45	1.18	0.66	5503	0.48	0.99	0.65	4366	0.00	0.00	0.00	0	2.07	8.23	3.21	3843350.00
S9	A5_5	0.46	3.49	0.81	16131	0.49	2.64	0.82	11456	0.53	1.93	0.84	7692	0.58	1.51	0.84	5526	0.50	1.04	0.67	4425	0.00	0.00	0.00	0	2.33	8.86	3.58	3716450.00
S9	A5_6	0.49	3.82	0.87	16575	0.48	2.59	0.81	11479	0.57	2.03	0.89	7562	0.58	1.56	0.84	5700	0.58	1.23	0.79	4466	0.00	0.00	0.00	0	2.45	9.31	3.76	3749450.00
S9	A5_7	0.45	3.54	0.80	16735	0.49	2.64	0.83	11361	0.48	1.70	0.75	7485	0.54	1.37	0.77	5411	0.49	0.94	0.64	4106	0.00	0.00	0.00	0	2.22	8.42	3.39	3673050.00
S9	A5_8	0.44	3.68	0.78	17816	0.49	2.31	0.81	10047	0.57	1.89	0.87	7031	0.51	1.23	0.72	5090	0.50	0.85	0.63	3595	0.00	0.00	0.00	0	2.29	8.11	3.42	3467100.00
S9	A5_9	0.45	3.82	0.81	17986	0.55	2.78	0.91	10778	0.56	1.89	0.87	7115	0.47	1.13	0.66	5160	0.50	0.85	0.63	3612	0.00	0.00	0.00	0	2.30	8.56	3.47	3565800.00
S9	CHARGE_2	1.34	2.31	1.69	3669	1.26	2.03	1.56	3401	1.34	2.03	1.61	3214	1.31	1.93	1.56	3137	1.33	1.89	1.56	3007	0.00	0.00	0.00	0	5.91	9.03	7.14	1459350.00
S9	CHARGE_3	1.37	2.78	1.84	4302	1.33	2.45	1.72	3924	1.33	2.31	1.69	3695	1.38	2.31	1.73	3558	1.32	1.89	1.55	3030	0.00	0.00	0.00	0	6.03	10.35	7.60	1635800.00
S9	CHARGE_HIS_2	0.82	2.17	1.19	5632	0.88	2.12	1.24	5127	0.91	2.07	1.27	4835	0.93	2.03	1.27	4636	0.95	2.03	1.30	4509	0.00	0.00	0.00	0	4.08	9.34	5.67	2192300.00
S9	CHARGE_HIS_3	0.92	2.83	1.39	6531	0.96	2.69	1.42	5924	0.99	2.59	1.43	5560	1.01	2.50	1.44	5250	0.99	2.03	1.33	4339	0.00	0.00	0.00	0	4.41	11.22	6.31	2433850.00
S9	HYDROPATHY_3	0.44	3.63	0.79	17380	0.40	2.73	0.70	14364	0.38	1.27	0.59	7084	0.38	0.94	0.54	5270	0.40	0.90	0.56	4707	0.00	0.00	0.00	0	1.79	7.66	2.78	4011500.00
S9	ORIG	0.46	4.20	0.83	19233	0.45	2.26	0.76	10573	0.44	1.46	0.67	7099	0.46	0.99	0.63	4587	0.49	0.80	0.61	3482	0.00	0.00	0.00	0	2.07	7.61	3.08	3535750.00
S9	POLARITY_HIS_4	0.56	4.81	1.00	18201	0.61	3.63	1.05	12606	0.65	1.84	0.96	5992	0.65	1.60	0.93	5204	0.59	1.27	0.80	4599	0.00	0.00	0.00	0	2.78	10.75	4.24	3750150.00
S9	SIZE_2	0.56	4.20	0.99	15903	0.55	3.72	0.96	14279	0.59	2.69	0.97	9684	0.47	1.04	0.64	4721	0.46	0.99	0.63	4518	0.00	0.00	0.00	0	2.35	10.54	3.70	4115350.00
(d) Randomized Chordate Myosin Heptads
Method	Alphabet	1e-2				1e-3				1e-4				1e-5				1e-6				1e-7				AUC
		Precision	Recall	F-measure	Total hits	Precision	Recall	F-measure	Total hits	Precision	Recall	F-measure	Total hits	Precision	Recall	F-measure	Total hits	Precision	Recall	F-measure	Total hits	Precision	Recall	F-measure	Total hits	Precision	Recall	F-measure	Total hits
AS	A1_10	0.41	1.37	0.63	7029	0.39	0.99	0.56	5406	0.43	0.90	0.58	4394	0.43	0.75	0.55	3728	0.40	0.61	0.48	3279	0.00	0.00	0.00	0	1.85	3.94	2.49	2032150.00
AS	A1_2	0.23	0.14	0.18	1298	0.30	0.14	0.19	992	0.36	0.14	0.20	833	0.42	0.14	0.21	721	0.48	0.14	0.22	628	0.00	0.00	0.00	3	1.67	0.64	0.91	382450.00
AS	A1_3	0.35	0.19	0.25	1133	0.47	0.19	0.27	860	0.42	0.14	0.21	711	0.49	0.14	0.22	616	0.36	0.09	0.15	550	0.00	0.00	0.00	0	1.91	0.66	0.97	330350.00
AS	A1_4	0.27	0.42	0.33	3321	0.19	0.24	0.21	2642	0.22	0.24	0.23	2277	0.25	0.24	0.24	2000	0.27	0.24	0.25	1845	0.00	0.00	0.00	0	1.07	1.16	1.10	1042450.00
AS	A1_5	0.49	1.18	0.69	5107	0.47	0.90	0.62	4028	0.44	0.71	0.55	3374	0.43	0.61	0.51	2994	0.45	0.57	0.50	2686	0.00	0.00	0.00	0	2.04	3.37	2.52	1563550.00
AS	A1_6	0.40	0.85	0.54	4494	0.40	0.66	0.50	3530	0.37	0.52	0.43	2950	0.40	0.47	0.43	2496	0.41	0.42	0.42	2202	0.00	0.00	0.00	0	1.78	2.50	2.05	1342500.00
AS	A1_7	0.37	1.08	0.56	6156	0.38	0.85	0.53	4707	0.44	0.80	0.57	3856	0.48	0.75	0.59	3301	0.52	0.71	0.60	2908	0.00	0.00	0.00	0	2.01	3.65	2.56	1785000.00
AS	A1_8	0.36	1.08	0.54	6457	0.39	0.90	0.55	4848	0.41	0.75	0.53	3883	0.42	0.66	0.51	3321	0.45	0.61	0.52	2913	0.00	0.00	0.00	0	1.85	3.47	2.38	1819350.00
AS	A1_9	0.40	1.04	0.57	5567	0.44	0.90	0.59	4277	0.48	0.80	0.60	3510	0.46	0.66	0.54	3062	0.44	0.57	0.50	2713	0.00	0.00	0.00	0	2.03	3.44	2.52	1634550.00
AS	A2_10	0.41	1.74	0.67	8925	0.38	1.18	0.58	6520	0.32	0.80	0.46	5289	0.31	0.66	0.42	4489	0.30	0.57	0.40	3945	0.00	0.00	0.00	0	1.53	4.08	2.19	2470550.00
AS	A2_2	0.34	0.57	0.43	3525	0.44	0.57	0.49	2744	0.44	0.47	0.45	2276	0.45	0.42	0.44	2013	0.49	0.42	0.46	1824	0.00	0.00	0.00	0	1.99	2.17	2.05	1061950.00
AS	A2_3	0.43	0.90	0.58	4433	0.36	0.57	0.44	3344	0.43	0.57	0.49	2800	0.46	0.52	0.49	2404	0.47	0.47	0.47	2137	0.00	0.00	0.00	0	1.93	2.57	2.17	1290150.00
AS	A2_4	0.32	0.94	0.48	6194	0.36	0.80	0.50	4737	0.33	0.61	0.43	3921	0.27	0.42	0.33	3343	0.24	0.33	0.28	2928	0.00	0.00	0.00	0	1.36	2.64	1.77	1802600.00
AS	A2_5	0.44	1.56	0.68	7516	0.44	1.18	0.64	5687	0.45	0.99	0.62	4633	0.39	0.71	0.50	3857	0.33	0.52	0.40	3382	0.00	0.00	0.00	0	1.83	4.17	2.51	2131700.00
AS	A2_6	0.35	1.08	0.53	6538	0.36	0.85	0.50	5008	0.39	0.75	0.51	4139	0.40	0.66	0.50	3483	0.39	0.57	0.46	3048	0.00	0.00	0.00	0	1.72	3.37	2.25	1894700.00
AS	A2_7	0.43	1.51	0.67	7460	0.38	0.99	0.55	5576	0.41	0.85	0.55	4430	0.38	0.66	0.48	3727	0.37	0.57	0.45	3237	0.00	0.00	0.00	0	1.74	3.82	2.36	2070000.00
AS	A2_8	0.38	1.51	0.61	8393	0.44	1.27	0.65	6200	0.42	0.99	0.59	5012	0.35	0.71	0.47	4263	0.29	0.52	0.38	3741	0.00	0.00	0.00	0	1.69	4.24	2.39	2341250.00
AS	A2_9	0.39	1.51	0.62	8243	0.43	1.23	0.63	6093	0.45	1.04	0.62	4930	0.46	0.90	0.60	4164	0.41	0.71	0.52	3644	0.00	0.00	0.00	0	1.93	4.62	2.69	2295250.00
AS	A3_10	0.40	1.46	0.63	7691	0.41	1.08	0.59	5671	0.41	0.90	0.57	4584	0.46	0.85	0.60	3901	0.51	0.80	0.62	3365	0.00	0.00	0.00	0	1.99	4.36	2.69	2136650.00
AS	A3_2	0.40	0.71	0.51	3790	0.48	0.66	0.56	2887	0.46	0.52	0.49	2388	0.43	0.42	0.43	2083	0.49	0.42	0.45	1836	0.00	0.00	0.00	0	2.07	2.38	2.18	1108900.00
AS	A3_3	0.41	1.08	0.60	5567	0.47	0.94	0.63	4268	0.53	0.85	0.65	3422	0.56	0.75	0.64	2862	0.55	0.66	0.60	2545	0.00	0.00	0.00	0	2.31	3.75	2.82	1588050.00
AS	A3_4	0.47	1.41	0.71	6362	0.50	1.13	0.69	4827	0.44	0.80	0.56	3898	0.45	0.71	0.55	3329	0.42	0.57	0.48	2848	0.00	0.00	0.00	0	2.04	3.91	2.64	1808300.00
AS	A3_5	0.42	1.56	0.67	7798	0.41	1.13	0.61	5804	0.45	0.99	0.62	4627	0.43	0.80	0.56	3957	0.41	0.66	0.50	3434	0.00	0.00	0.00	0	1.92	4.36	2.62	2172100.00
AS	A3_6	0.41	1.56	0.65	8017	0.45	1.23	0.65	5832	0.47	1.04	0.65	4675	0.44	0.80	0.56	3908	0.50	0.80	0.62	3402	0.00	0.00	0.00	0	2.06	4.64	2.81	2182550.00
AS	A3_7	0.43	1.51	0.67	7502	0.47	1.18	0.67	5364	0.44	0.90	0.59	4324	0.41	0.71	0.52	3666	0.43	0.66	0.52	3228	0.00	0.00	0.00	0	1.96	4.20	2.63	2033300.00
AS	A3_8	0.37	1.37	0.58	7900	0.42	1.13	0.61	5700	0.46	0.99	0.62	4612	0.39	0.71	0.50	3857	0.42	0.66	0.51	3339	0.00	0.00	0.00	0	1.87	4.17	2.54	2145800.00
AS	A3_9	0.41	1.46	0.64	7642	0.45	1.18	0.65	5521	0.40	0.85	0.55	4454	0.43	0.75	0.55	3710	0.46	0.71	0.56	3233	0.00	0.00	0.00	0	1.96	4.22	2.63	2073900.00
AS	A4_10	0.37	1.41	0.59	8108	0.42	1.18	0.62	5941	0.40	0.90	0.55	4784	0.42	0.80	0.55	4029	0.34	0.57	0.43	3485	0.00	0.00	0.00	0	1.77	4.15	2.44	2229300.00
AS	A4_2	0.52	0.47	0.49	1932	0.33	0.24	0.28	1493	0.32	0.19	0.24	1265	0.37	0.19	0.25	1071	0.21	0.09	0.13	958	0.00	0.00	0.00	1	1.49	0.94	1.14	575350.00
AS	A4_3	0.35	0.52	0.42	3177	0.32	0.38	0.34	2525	0.32	0.33	0.33	2174	0.36	0.33	0.34	1962	0.34	0.28	0.31	1774	0.00	0.00	0.00	0	1.51	1.58	1.53	1002350.00
AS	A4_4	0.51	1.46	0.75	6100	0.56	1.23	0.76	4684	0.63	1.13	0.81	3781	0.70	1.08	0.85	3268	0.77	1.04	0.88	2868	0.00	0.00	0.00	0	2.91	5.21	3.69	1765100.00
AS	A4_5	0.48	1.23	0.69	5381	0.51	0.99	0.68	4085	0.56	0.90	0.69	3422	0.58	0.80	0.67	2931	0.62	0.75	0.68	2588	0.00	0.00	0.00	0	2.51	4.05	3.06	1571650.00
AS	A4_6	0.44	1.37	0.67	6583	0.48	1.13	0.67	5012	0.51	0.99	0.67	4139	0.54	0.90	0.67	3537	0.52	0.75	0.61	3084	0.00	0.00	0.00	0	2.26	4.46	2.96	1906350.00
AS	A4_7	0.41	1.32	0.62	6839	0.48	1.18	0.69	5162	0.50	0.99	0.67	4189	0.56	0.94	0.70	3554	0.55	0.80	0.65	3088	0.00	0.00	0.00	0	2.30	4.57	3.02	1941250.00
AS	A4_8	0.44	1.79	0.70	8688	0.48	1.46	0.72	6463	0.48	1.18	0.68	5224	0.41	0.85	0.55	4385	0.44	0.80	0.57	3823	0.00	0.00	0.00	0	2.03	5.19	2.88	2423900.00
AS	A4_9	0.33	1.23	0.52	7839	0.36	0.99	0.53	5868	0.34	0.75	0.47	4752	0.30	0.57	0.39	4008	0.29	0.47	0.36	3440	0.00	0.00	0.00	0	1.45	3.39	2.00	2198750.00
AS	A5_10	0.42	1.60	0.67	8020	0.45	1.27	0.67	5947	0.43	0.99	0.60	4882	0.43	0.85	0.57	4148	0.49	0.85	0.62	3692	0.00	0.00	0.00	0	2.02	4.76	2.80	2267900.00
AS	A5_2	0.42	0.75	0.54	3839	0.45	0.61	0.52	2892	0.54	0.61	0.57	2418	0.57	0.57	0.57	2109	0.53	0.47	0.50	1904	0.00	0.00	0.00	0	2.29	2.64	2.42	1124250.00
AS	A5_3	0.47	1.51	0.72	6744	0.53	1.27	0.75	5071	0.48	0.94	0.64	4175	0.47	0.80	0.60	3593	0.45	0.66	0.53	3119	0.00	0.00	0.00	0	2.17	4.43	2.88	1933000.00
AS	A5_4	0.40	1.56	0.63	8331	0.41	1.23	0.61	6360	0.41	0.99	0.58	5131	0.37	0.75	0.50	4326	0.40	0.71	0.51	3782	0.00	0.00	0.00	0	1.78	4.46	2.51	2376450.00
AS	A5_5	0.46	1.60	0.71	7464	0.42	1.13	0.62	5678	0.45	0.99	0.62	4634	0.44	0.80	0.57	3840	0.47	0.75	0.58	3394	0.00	0.00	0.00	0	2.02	4.48	2.74	2127800.00
AS	A5_6	0.43	1.46	0.66	7260	0.47	1.23	0.68	5527	0.56	1.18	0.76	4456	0.50	0.90	0.64	3836	0.39	0.61	0.47	3369	0.00	0.00	0.00	0	2.13	4.64	2.88	2081800.00
AS	A5_7	0.42	1.51	0.65	7691	0.41	1.08	0.59	5644	0.47	1.04	0.65	4656	0.40	0.75	0.52	3990	0.46	0.75	0.57	3508	0.00	0.00	0.00	0	1.95	4.38	2.66	2164350.00
AS	A5_8	0.39	1.56	0.62	8568	0.41	1.23	0.62	6312	0.31	0.75	0.44	5102	0.36	0.75	0.49	4391	0.37	0.66	0.47	3805	0.00	0.00	0.00	0	1.65	4.17	2.33	2389400.00
AS	A5_9	0.41	1.51	0.65	7785	0.45	1.23	0.66	5815	0.46	1.04	0.64	4794	0.46	0.90	0.61	4111	0.47	0.80	0.59	3616	0.00	0.00	0.00	0	2.04	4.71	2.82	2222850.00
AS	CHARGE_2	0.32	0.38	0.34	2533	0.32	0.38	0.34	2533	0.33	0.09	0.15	598	0.33	0.09	0.15	598	0.33	0.09	0.15	598	0.00	0.00	0.00	5	1.48	0.85	0.96	559600.00
AS	CHARGE_3	0.28	0.38	0.32	2860	0.28	0.38	0.32	2860	0.28	0.09	0.14	707	0.28	0.09	0.14	707	0.28	0.09	0.14	707	0.00	0.00	0.00	5	1.27	0.85	0.91	641350.00
AS	CHARGE_HIS_2	0.52	0.09	0.16	387	0.53	0.09	0.16	374	0.61	0.09	0.16	327	0.63	0.09	0.16	318	0.77	0.09	0.17	261	0.00	0.00	0.00	2	2.80	0.42	0.74	147450.00
AS	CHARGE_HIS_3	0.42	0.09	0.15	471	0.44	0.09	0.16	459	0.52	0.09	0.16	388	0.53	0.09	0.16	376	0.69	0.09	0.17	288	0.00	0.00	0.00	2	2.39	0.42	0.72	174750.00
AS	HYDROPATHY_3	0.44	0.66	0.53	3172	0.45	0.52	0.48	2430	0.54	0.52	0.53	2035	0.52	0.42	0.47	1731	0.59	0.42	0.49	1537	0.00	0.00	0.00	0	2.32	2.22	2.24	931900.00
AS	ORIG	0.39	1.56	0.62	8450	0.38	1.13	0.57	6325	0.35	0.85	0.49	5175	0.36	0.75	0.49	4404	0.36	0.66	0.47	3837	0.00	0.00	0.00	0	1.65	4.17	2.33	2396600.00
AS	POLARITY_HIS_4	0.42	0.75	0.54	3854	0.46	0.66	0.54	3037	0.50	0.61	0.55	2583	0.54	0.57	0.55	2231	0.54	0.52	0.53	2021	0.00	0.00	0.00	0	2.25	2.73	2.45	1179900.00
AS	SIZE_2	0.33	0.24	0.27	1533	0.32	0.19	0.24	1245	0.37	0.19	0.25	1073	0.32	0.14	0.20	936	0.35	0.14	0.20	859	0.00	0.00	0.00	1	1.53	0.78	1.02	488000.00
CM	A1	0.39	8.06	0.74	43867	0.00	0.00	0.00	0	0.00	0.00	0.00	0	0.00	0.00	0.00	0	0.00	0.00	0.00	0	0.00	0.00	0.00	0	0.19	4.03	0.37	2193350.00
CM	A2	0.38	7.87	0.73	43580	0.00	0.00	0.00	0	0.00	0.00	0.00	0	0.00	0.00	0.00	0	0.00	0.00	0.00	0	0.00	0.00	0.00	0	0.19	3.94	0.37	2179000.00
CM	A3	0.39	8.06	0.74	43879	0.00	0.00	0.00	0	0.00	0.00	0.00	0	0.00	0.00	0.00	0	0.00	0.00	0.00	0	0.00	0.00	0.00	0	0.19	4.03	0.37	2193950.00
CM	A4	0.39	8.02	0.75	43049	0.00	0.00	0.00	0	0.00	0.00	0.00	0	0.00	0.00	0.00	0	0.00	0.00	0.00	0	0.00	0.00	0.00	0	0.20	4.01	0.38	2152450.00
CM	A5	0.39	7.97	0.74	43688	0.00	0.00	0.00	0	0.00	0.00	0.00	0	0.00	0.00	0.00	0	0.00	0.00	0.00	0	0.00	0.00	0.00	0	0.19	3.98	0.37	2184400.00
CM	CHARGE	0.00	0.00	0.00	0	0.00	0.00	0.00	0	0.00	0.00	0.00	0	0.00	0.00	0.00	0	0.00	0.00	0.00	0	0.00	0.00	0.00	0	0.00	0.00	0.00	0.00
CM	GRANTHAM_POLARITY	0.38	7.83	0.73	43393	0.00	0.00	0.00	0	0.00	0.00	0.00	0	0.00	0.00	0.00	0	0.00	0.00	0.00	0	0.00	0.00	0.00	0	0.19	3.91	0.36	2169650.00
CM	GRANTHAM_VOLUME	0.38	8.16	0.73	45419	0.00	0.00	0.00	0	0.00	0.00	0.00	0	0.00	0.00	0.00	0	0.00	0.00	0.00	0	0.00	0.00	0.00	0	0.19	4.08	0.36	2270950.00
CM	ORIG	0.00	0.00	0.00	0	0.00	0.00	0.00	0	0.00	0.00	0.00	0	0.00	0.00	0.00	0	0.00	0.00	0.00	0	0.00	0.00	0.00	0	0.00	0.00	0.00	0.00
L99	A1	0.41	2.69	0.70	14051	0.27	0.52	0.35	4123	0.17	0.19	0.18	2372	0.22	0.14	0.17	1389	0.12	0.05	0.07	854	0.00	0.00	0.00	0	0.97	2.24	1.12	1576350.00
L99	A2	0.37	2.36	0.65	13349	0.34	0.66	0.45	4155	0.26	0.28	0.27	2337	0.21	0.14	0.17	1402	0.00	0.00	0.00	872	0.00	0.00	0.00	0	0.99	2.26	1.21	1544050.00
L99	A3	0.35	2.26	0.60	13825	0.32	0.61	0.42	4103	0.35	0.38	0.36	2296	0.37	0.24	0.29	1351	0.37	0.14	0.21	802	0.00	0.00	0.00	0	1.58	2.50	1.57	1546450.00
L99	A4	0.43	2.73	0.75	13419	0.41	0.80	0.55	4117	0.48	0.52	0.50	2295	0.53	0.33	0.41	1319	0.25	0.09	0.14	797	0.00	0.00	0.00	0	1.89	3.11	1.96	1523750.00
L99	A5	0.41	2.64	0.71	13671	0.47	0.90	0.62	4027	0.44	0.47	0.45	2288	0.44	0.28	0.34	1364	0.47	0.19	0.27	846	0.00	0.00	0.00	0	2.03	3.16	2.04	1536050.00
L99	DEF99	0.38	1.04	0.56	5726	0.38	0.28	0.32	1586	0.71	0.24	0.35	704	0.97	0.19	0.32	414	0.75	0.09	0.17	268	0.00	0.00	0.00	0	2.99	1.32	1.44	583500.00
MI	A1_10	0.38	3.25	0.67	18356	0.37	2.17	0.63	12434	0.39	1.74	0.64	9422	0.42	1.46	0.65	7452	0.44	1.27	0.65	6133	0.00	0.00	0.00	0	1.81	8.27	2.91	4461900.00
MI	A1_2	0.45	2.07	0.74	9712	0.49	1.74	0.76	7597	0.55	1.18	0.75	4514	0.62	1.13	0.80	3873	0.64	0.99	0.78	3282	0.00	0.00	0.00	0	2.53	6.08	3.47	2412200.00
MI	A1_3	0.46	1.89	0.73	8779	0.44	1.37	0.67	6551	0.41	0.99	0.58	5120	0.45	0.85	0.59	3957	0.44	0.71	0.55	3383	0.00	0.00	0.00	0	1.98	4.86	2.75	2340050.00
MI	A1_4	0.46	2.88	0.79	13298	0.48	2.17	0.79	9507	0.39	1.37	0.60	7498	0.39	1.13	0.57	6233	0.38	0.94	0.54	5333	0.00	0.00	0.00	0	1.86	7.05	2.90	3522000.00
MI	A1_5	0.45	3.21	0.80	14955	0.42	2.07	0.70	10397	0.46	1.74	0.73	8026	0.49	1.51	0.74	6477	0.46	1.13	0.65	5247	0.00	0.00	0.00	0	2.06	8.06	3.23	3762450.00
MI	A1_6	0.42	3.16	0.74	15889	0.42	2.22	0.70	11241	0.45	1.84	0.72	8738	0.42	1.37	0.64	6872	0.35	0.94	0.51	5743	0.00	0.00	0.00	0	1.85	7.94	2.95	4053850.00
[truncated: 524 more rows]
