# Supplementary material for: Detecting coevolution without phylogenetic trees? Tree-ignorant metrics of coevolution perform as well as tree-aware metrics
Source: BMC Evol Biol. 2008 Dec 3;8:327. doi: 10.1186/1471-2148-8-327 (PMC2637866; doi:10.1186/1471-2148-8-327)
Supplement: Additional file 1 — Additional Table 1. Precision, recall, F-measure, total hits, and AUC data for each method, alphabet pair at different significance thresholds. This zip file contains a csv file containing all data, and a text file containing a description of the data. [file 1471-2148-8-327-S1.zip › Caporaso_SuppTable2/Caporaso_SuppTable2_caption.txt]

Supplementary Table 2: Precision, recall, F-measure, total hits, and AUC for each method, alphabet combination at varied significance thresholds. For each significance threshold (alpha), precision, recall, F-measure and total hits are provided. AUC is also provided to summarize precision, recall, F-measure and total hits. Precision, recall, and F-measure values are multiplied by 100 for readability. In cases where total hits is zero, precision is set to zero. In cases where precision and recall are zero, F-measure is set to zero. Data are presented for (a) the tetrapod myoglobin alignment, (b) the randomized tetrapod myoglobin alignment, (c) the chordate myosin heptads alignment, and (d) the randomized tetrapod myoglobin alignment.
