# Supplementary material for: Detecting coevolution without phylogenetic trees? Tree-ignorant metrics of coevolution perform as well as tree-aware metrics
Source: BMC Evol Biol. 2008 Dec 3;8:327. doi: 10.1186/1471-2148-8-327 (PMC2637866; doi:10.1186/1471-2148-8-327)
Supplement: Additional file 4 — Alignments and trees. The alignments and trees used in the comparisons, in fasta and newick formats, respectively. [file 1471-2148-8-327-S4.zip]

Archive with 7 entries (6 files):
- AdditionalFile4/
- AdditionalFile4/myoglobin_tetrapod.fasta
- AdditionalFile4/myoglobin_tetrapod.ph
- AdditionalFile4/myosin_rod_chordate.fasta
- AdditionalFile4/myosin_rod_chordate.ph
- AdditionalFile4/randomized_myoglobin_tetrapod.fasta
- AdditionalFile4/randomized_myosin_rod_chordate.fasta
