# Supplementary material for: Detecting coevolution without phylogenetic trees? Tree-ignorant metrics of coevolution perform as well as tree-aware metrics
Source: BMC Evol Biol. 2008 Dec 3;8:327. doi: 10.1186/1471-2148-8-327 (PMC2637866; doi:10.1186/1471-2148-8-327)
Supplement: Additional file 4 — Alignments and trees. The alignments and trees used in the comparisons, in fasta and newick formats, respectively. [file 1471-2148-8-327-S4.zip › AdditionalFile4/myoglobin_tetrapod.fasta]

>Alligator
ELSDQEWKHVLDIWTKVESKLPEHGHEVIIRLLQEHPETQERFEKFKHMKTADEMKSSEK
MKQHGNTVFTALGNILKQKGNHAEVLKPLAKSHALEHKIPVKYLEFISEIIVKVIAEKYP
ADFGADSQAAMRKALELFRNDMASKYKEFGYQG
>Aptenodytes
GLNDQEWQQVLTMWGKVESDLAGHGHAVLMRLFKSHPETMDRFDKFRGLKTPDEMRGSED
MKKHGVTVLT-LGQILKKKGHHEAELKPLSQTHATKHKVPVKYLEFISEAIMKVIAQKHA
SNFGADAQEAMKKALELFRNDMASKYKEFGFQG
>Balaenoptera
VLTDAEWHLVLNIWAKVEADVAGHGQDILISLFKGHPETLEKFDKFKHLKTEAEMKASED
LKKHGNTVLTALGGILKKKGHHEAELKPLAQSHATKHKIPIKYLEFISDAIIHVLHSRHP
ADFGADAQAAMNKALELFRKDIAAKYKELGFQG
>Bos
GLSDGEWQLVLNAWGKVEADVAGHGQEVLIRLFTGHPETLEKFDKFKHLKTEAEMKASED
LKKHGNTVLTALGGILKKKGHHEAEVKHLAESHANKHKIPVKYLEFISDAIIHVLHAKHP
SDFGADAQAAMSKALELFRNDMAAQYKVLGFHG
>Callithrix
GLSDGEWQLVLNVWGKVEADIPSHGQEVLISLFKGHPETLEKFDKFKHLKSEDEMKASEE
LKKHGVTVLTALGGILKKKGHHEAELKPLAQSHATKHKIPVKYLEFISDAIVHVLQKKHP
GDFGADAQGAMKKALELFRNDMAAKYKELGFQG
>Canis
GLSDGEWQIVLNIWGKVETDLAGHGQEVLIRLFKNHPETLDKFDKFKHLKTEDEMKGSED
LKKHGNTVLTALGGILKKKGHHEAELKPLAQSHATKHKIPVKYLEFISDAIIQVLQSKHS
GDFHADTEAAMKKALELFRNDIAAKYKELGFQG
>Caretta
GLSDDEWNHVLGIWAKVEPDLSAHGQEVIIRLFQLHPETQERFAKFKNLTTIDALKSSEE
VKKHGTTVLTALGRILKQKNNHEQELKPLAESHATKHKIPVKYLEFICEIIVKVIAEKHP
SDFGADSQAAMKKALELFRNDMASKYKEFGFQG
>Castor
GLSDGEWQLVLHVWGKVEADLAGHGQEVLIRLFKGHPETLEKFNKFKHIKSEDEMKASED
LKKHGVTVLTALGGVLKKKGHHEAEIKPLAQSHATKHKIPIKYLEFISEAIIHVLQSKHP
GBFGADABGAMNKALELFRKDIAAKYKELGFQG
>Ctenodactylus
GLSDGEWQLVLNAWGKVETDIGGHGQEVLIRLFKGHPETLEKFDKFKHLKSEDEMKASED
LKKHGTTVLTALGNILKKKGQHEAELAPLAQSHATKHKIPVKYLEFISEAIIQVLESKHP
GDFGADAQGAMSKALELFRNDIAAKYKELGFQG
>Didelphis
GLSDGEWQLVLNAWGKVEADIPGHGQEVLIRLFKGHPETLEKFDKFKHLKSEDEMKASED
LKKHGATVLTALGNILKKKGNHEAELKPLAQSHATKHKISVQFLEFISEAIIQVIQSKHP
GDFGGDAQAAMGKALELFRNDMAAKYKELGFQG
>Elephas
GLSDGEWELVLKTWGKVEADIPGHGETVFVRLFTGHPETLEKFDKFKHLKTEGEMKASED
LKKQGVTVLTALGGILKKKGHHEAEIQPLAQSHATKHKIPIKYLEFISDAIIHVLQSKHP
AEFGADAQGAMKKALELFRNDIAAKYKELGFQG
>Equus
GLSDGEWQQVLNVWGKVEADIAGHGQEVLIRLFTGHPETLEKFDKFKHLKTEAEMKASED
LKKHGTVVLTALGGILKKKGHHEAELKPLAQSHATKHKIPIKYLEFISDAIIHVLHSKHP
GDFGADAQGAMTKALELFRNDIAAKYKELGFQG
>Gallus
GLSDQEWQQVLTIWGKVEADIAGHGHEVLMRLFHDHPETLDRFDKFKGLKTPDQMKGSED
LKKHGATVLTQLGKILKQKGNHESELKPLAQTHATKHKIPVKYLEFISEVIIKVIAEKHA
ADFGADSQAAMKKALELFRNDMASKYKEFGFQG
>Graptemys
GLSDDEWHHVLGIWAKVEPDLSAHGQEVIIRLFQVHPETQERFAKFKNLKTIDELRSSEE
VKKHGTTVLTALGRILKLKNNHEPELKPLAESHATKHKIPVKYLEFICEIIVKVIAEKHP
SDFGADSQAAMRKALELFRNDMASKYKEFGFQG
>Inia
GLSDGEWQLVLNIWGKVEADLAGHGQDVLIRLFKGHPETLEKFDKFKHLKTEAEMKASED
LKKHGNTVLTALGGILKKKGHHEAELKPLAQSHATKHKIPIKYLEFISEAIIHVLHSRHP
GDFGADAQAAMNKALELFRKDIAAKYKELGFHG
>Kogia
VLSEGEWQLVLHVWAKVEADIAGHGQDILIRLFKHHPETLEKFDRFKHLKSEAEMKASED
LKKHGVTVLTALGAILKKKGHHEAELKPLAQSHATKHKIPIKYLEFISEAIIHVLHSRHP
ADFGADAQGAMSKALELFRKDIAAKYKELGYQG
>Lagostomus
GLSDGEWQLVLNVWGKVEADLGGHGQEVLIRLFKGHPETLEKFDKFKHLKAEDEMRASED
LKKHGTTVLTALGGILKKRGQHAAELAPLAQSHATKHKIPVKYLEFISEAIIQVLQSKHP
GDFGADAQAAMSKALELFRNDIAAKYKELGFQG
>Lagothrix
GLSDGEWQLVLNIWGKVEADIPSHGQEVLISLFKGHPETLEKFDKFKHLKSEDEMKASEE
LKKHGVTVLTALGGILKKKGQHEAELKPLAQSHATKHKIPVKYLEFISDAIIHALQKKHP
GDFGADAQGAMKKALELFRNDMAAKYKELGFQG
>Lutra
GLSDGEWQLVLNVWGKVEADLAGHGQEVLIRLFKGHPETLEKFDKFKHLKSEDEMKGSED
LKKHGNTVLTALGGILKKKGKHEAELKPLAQSHATKHKIPIKYLEFISEAIIQVLQSKHP
GBFGADAQGAMKRALELFRNDIAAKYKELGFQG
>Macropus
GLSDGEWQLVLNIWGKVETDEGGHGKDVLIRLFKGHPETLEKFDKFKHLKSEDEMKASED
LKKHGITVLTALGNILKKKGHHEAELKPLAQSHATKHKIPVQFLEFISDAIIQVIQSKHA
GNFGADAQAAMKKALELFRHDMAAKYKEFGFQG
>Meles
GLSDGEWQLVLNVWGKVEADLAGHGQEVLIRLFKGHPETLEKFDKFKHLKSEDEMKGSED
LKKHGNTVLTALGGILKKKGHQEAELKPLAQSHATKHKIPVKYLEFISDAIAQVLQSKHP
GNFAAEAQGAMKKALELFRNDIAAKYKELGFQG
>Mus
GLSDGEWQLVLNVWGKVEADLAGHGQEVLIGLFKTHPETLDKFDKFKNLKSEEDMKGSED
LKKHGCTVLTALGTILKKKGQHAAEIQPLAQSHATKHKIPVKYLEFISEIIIEVLKKRHS
GDFGADAQGAMSKALELFRNDIAAKYKELGFQG
>Ochotona
GLSDGEWQLVLNVWGKVEADLAGHGQEVLIRLFKNHPETLEKFDKFKNLKSEDEMKGSDD
LKKHGNTVLSALGGILKKKGQHEAELKPLAQSHATKHKIPVKYLEFISEAIIQVLQSKHP
GDFGADAQGAMSKALELFRNDMAAKYKELGFQG
>Ondatra
GLSDGEWQLVLHVWGKVEADLAGHGQDVLIRLFKAHPETLEKFDKFKHIKSEDEMKGSED
LKKHGBTVLTALGGILKKKGHHEAEIKPLAQSHATKHKIPIKYLEFISEAIIHVLZSKHP
SBFGADVZGAMKRALELFRNDIAAKYKELGFQG
>Orcinus
GLSDGEWQLVLNVWGKVEADLAGHGQDILIRLFKGHPETLEKFDKFKHLKTEADMKASED
LKKHGNTVLTALGAILKKKGHHDAELKPLAQSHATKHKIPIKYLEFISEAIIHVLHSRHP
AEFGADAQGAMNKALELFRKDIAAKYKELGFHG
>Ornithorhynchus
GLSDGEWQLVLKVWGKVEGDLPGHGQEVLIRLFKTHPETLEKFDKFKGLKTEDEMKASAD
LKKHGGTVLTALGNILKKKGQHEAELKPLAQSHATKHKISIKFLEYISEAIIHVLQSKHS
ADFGADAQAAMGKALELFRNDMAAKYKEFGFQG
>Orycteropus
GLSDAEWQLVLNVWGKVEADIPGHGQDVLIRLFKGHPETLEKFDRFKHLKTEDEMKASED
LKKHGTTVLTALGGILKKKGQHEAEIQPLAQSHATKHKIPVKYLEFISEAIIQVIQSKHS
GDFGADAQGAMSKALELFRNDIAAKYKELGFQG
>Ovis
GLSDGEWQLVLNAWGKVEADVAGHGQEVLIRLFTGHPETLEKFDKFKHLKTEAEMKASED
LKKHGNTVLTALGGILKKKGHHEAEVKHLAESHANKHKIPVKYLEFISDAIIHVLHAKHP
SNFGADAQGAMSKALELFRNDMAAEYKVLGFQG
>Pan
GLSDGEWQLVLNVWGKVEADIPGHGQEVLIRLFKGHPETLEKFDKFKHLKSEDEMKASED
LKKHGATVLTALGGILKKKGHHEAEIKPLAQSHATKHKIPVKYLEFISECIIQVLHSKHP
GDFGADAQGAMNKALELFRKDMASNYKELGFQG
>Papio
GLSDGEWQLVLNVWGKVEADIPSHGQEVLIRLFKGHPETLEKFDKFKHLKSEDEMKASED
LKKHGATVLTALGGILKKKGHHEAEIKPLAQSHATKHKIPVKYLELISESIIQVLQSKHP
GDFGADAQGAMNKALELFRNDMAAKYKELGFQG
>Phocoenoides
GLSEGEWQLVLNVWGKVEADLAGHGQDVLIRLFKGHPETLEKFDKFKHLKTEAEMKASED
LKKHGNTVLTALGGILKKKGHHDAELKPLAQSHATKHKIPIKYLEFISEAIIHVLHSRHP
AEFGADAQGAMNKALELFRKDIATKYKELGFHG
>Physeter
VLSEGEWQLVLHVWAKVEADVAGHGQDILIRLFKSHPETLEKFDRFKHLKTEAEMKASED
LKKHGVTVLTALGAILKKKGHHEAELKPLAQSHATKHKIPIKYLEFISEAIIHVLHSRHP
GDFGADAQGAMNKALELFRKDIAAKYKELGYQG
>Pongo
GLSDGEWQLVLNVWGKVEADIPSHGQEVLIRLFKGHPETLEKFDKFKHLKSEDEMKASED
LKKHGATVLTALGGILKKKGHHEAEIKPLAQSHATKHKIPVKYLEFISESIIQVLQSKHP
GDFGADAQGAMNKALELFRKDMASNYKELGFQG
>Proechimys
GLSDGEWQLVLNVWGKVEGDLSGHGQEVLIRLFKGHPETLEKFDKFKHLKAEDEMRASEE
LKKHGTTVLTALGGILKKKGQHAAELAPLAQSHATKHKIPVKYLEFISEAIIQVLQSKHP
GDFGADAQGAMSKALELFRNDIAAKYKELGFQG
>Rousettus
GLSDGEWQLVLNVWGKVEADIPGHGQEVLIRLFKGHPETLEKFDKFKHLKSEDEMKASED
LKKHGATVLTALGGILKKKGQHEAQLKPLAQSHATKHKIPVKYLEFISEVIIQVLQSKHP
GDFGADAQGAMGKALELFRNDIAAKYKELGFQG
>Saimiri
GLSDGEWQLVLNIWGKVEADIPSHGQEVLISLFKGHPETLEKFDKFKHLKSEDEMKASEE
LKKHGTTVLTALGGILKKKGQHEAELKPLAQSHATKHKIPVKYLELISDAIVHVLQKKHP
GDFGADAQGAMKKALELFRNDMAAKYKELGFQG
>Spalax
GLSDGEWQLVLNVWGKVEGDLAGHGQEVLIKLFKNHPETLEKFDKFKHLKSEDEMKGSED
LKKHGNTVLTALGGILKKKGQHAAEIQPLAQSHATKHKIPIKYLEFISEAIIQVLQSKHP
GDFGADAQGAMSKALELFRNDIAAKYKELGFQG
>Tachyglossus
GLSDGEWQLVLKVWGKVETDITGHGQDVLIRLFKTHPETLEKFDKFKHLKTEDEMKASAD
LKKHGGVVLTALGSILKKKGQHEAELKPLAQSHATKHKISIKFLEFISEAIIHVLQSKHS
ADFGADAQAAMGKALELFRNDMATKYKEFGFQG
>Tupaia
GLSDGEWQLVLNVWGKVEADVAGHGQEVLIRLFKGHPETLEKFDKFKHLKTEDEMKASED
LKKHGNTVLSALGGILKKKGQHEAEIKPLAQSHATKHKIPVKYLEFISEAIIQVLQSKHP
GDFGADAQAAMSKALELFRNDIAAKYKELGFQG
>Varanus
GLSDEEWKKVVDIWGKVEPDLPSHGQEVIIRMFQNHPETQDRFAKFKNLKTLDEMKNSED
LKKHGTTVLTALGRILKQKGHHEAEIAPLAQTHANTHKIPIKYLEFICEVIVGVIAEKHS
ADFGADSQEAMRKALELFRNDMASRYKELGFQG
>Zalophus
GLSDGEWQLVLNIWGKVEADLVGHGQEVLIRLFKGHPETLEKFDKFKHLKSEDEMKRSED
LKKHGKTVLTALGGILKKKGHHDAELKPLAQSHATKHKIPIKYLEFISEAIIHVLQSKHP
GDFGADTHAAMKKALELFRNDIAAKYRELGFQG
>Ziphius
GLSEAEWQLVLHVWAKVEADLSGHGQEILIRLFKGHPETLEKFDKFKHLKSEAEMKASED
LKKHGHTVLTALGGILKKKGHHEAELKPLAQSHATKHKIPIKYLEFISDAIIHVLHSRHP
SDFGADAQAAMTKALELFRKDIAAKYKELGFHG
