# Supplementary material for: Detecting coevolution without phylogenetic trees? Tree-ignorant metrics of coevolution perform as well as tree-aware metrics
Source: BMC Evol Biol. 2008 Dec 3;8:327. doi: 10.1186/1471-2148-8-327 (PMC2637866; doi:10.1186/1471-2148-8-327)
Supplement: Additional file 4 — Alignments and trees. The alignments and trees used in the comparisons, in fasta and newick formats, respectively. [file 1471-2148-8-327-S4.zip › AdditionalFile4/myoglobin_tetrapod.ph]

((((((((Alligator:0.14157,(Caretta:0.02868,Graptemys:0.02361):0.07084):0.02380,Varanus:0.11672):0.04036,(Aptenodytes:0.09769,Gallus:0.07336):0.03201):0.06365,(Ornithorhynchus:0.02648,Tachyglossus:0.03235):0.05190):0.00632,(Didelphis:0.03986,Macropus:0.06472):0.01338):0.01350,((((((Balaenoptera:0.05296,(Kogia:0.01638,Physeter:0.01630):0.03528):0.00341,Ziphius:0.04397):0.01061,(Inia:0.01297,(Orcinus:0.01876,Phocoenoides:0.01392):0.01971):0.00818):0.02315,((Bos:0.01434,Ovis:0.01180):0.06631,Equus:0.03500):0.00381):0.00467,Elephas:0.09030):0.01398,((Canis:0.05867,Zalophus:0.04591):0.00949,(((Castor:0.03609,Ondatra:0.04888):0.01934,Lutra:0.01988):0.00609,Meles:0.04293):0.00277):0.00653):0.00260):0.00531,(((Callithrix:0.00920,(Lagothrix:0.01063,Saimiri:0.01551):0.00387):0.03812,((Pan:0.00842,Pongo:0.01118):0.01307,Papio:0.01307):0.01907):0.00421,Rousettus:0.02439):0.00691):0.00513,((Ctenodactylus:0.03010,(Lagostomus:0.01528,Proechimys:0.01740):0.01892):0.00914,Orycteropus:0.04642):0.00078,(((Mus:0.07859,Spalax:0.02599):0.01114,Ochotona:0.03134):0.00969,Tupaia:0.02462):0.00576);
