# Supplementary material for: Detecting coevolution without phylogenetic trees? Tree-ignorant metrics of coevolution perform as well as tree-aware metrics
Source: BMC Evol Biol. 2008 Dec 3;8:327. doi: 10.1186/1471-2148-8-327 (PMC2637866; doi:10.1186/1471-2148-8-327)
Supplement: Additional file 4 — Alignments and trees. The alignments and trees used in the comparisons, in fasta and newick formats, respectively. [file 1471-2148-8-327-S4.zip › AdditionalFile4/myosin_rod_chordate.ph]

((((((((((gi|14017756|dbj|BAB47399.1|:0.01244,((gi|1289512|gb|AAC59911.1|:0.00000,gi|11276954|pir||A59234:0.00000):0.00000,gi|1289514|gb|AAC59912.1|:0.00000):0.01012):0.04808,((((((((((gi|127755|sp|P12847|MYH3-RAT:0.00000,gi|1619328|emb|CAA27817.1|:0.00000):0.00000,gi|92509|pir||A24922:0.00000):0.00083,gi|38091410|ref|XP-354614.1|:0.00105):0.00951,(gi|3043372|sp|P11055|MYH3-HUMA:0.00000,(gi|88201|pir||S04090:0.00000,gi|11342672|ref|NP-002461.1|:0.00000):0.00187):0.01258):0.08430,((((gi|5360748|dbj|BAA82145.1|:0.01890,((gi|13431724|sp|Q9Y623|MYH4-HUM:0.00000,gi|11024712|ref|NP-060003.1|:0.00000):0.00000,gi|4808811|gb|AAD29949.1|:0.00000):0.03279):0.01223,((((((((gi|4808815|gb|AAD29951.1|:0.00000,gi|7669506|ref|NP-005954.2|:0.00000):0.00000,gi|13638390|sp|P12882|MYH1-HUM:0.00000):0.01304,gi|5360750|dbj|BAA82146.1|:0.01045):0.00234,(gi|34870884|ref|XP-213345.2|:0.00204,gi|38091413|ref|XP-354615.1|:0.00172):0.01411):0.00085,((gi|13431707|sp|Q28641|MYH4-RAB:0.00000,gi|940233|gb|AAA74199.1|:0.00000):0.00000,gi|11276952|pir||A59293:0.00000):0.01348):0.00155,gi|21907900|dbj|BAC05680.1|:0.01655):0.00095,(gi|41386691|ref|NP-776542.1|:0.00000,gi|21743235|dbj|BAB40921.2|:0.00000):0.01661):0.00820,((((gi|4808813|gb|AAD29950.1|:0.00000,gi|42476190|ref|NP-060004.2|:0.00000):0.00000,gi|13431716|sp|Q9UKX2|MYH2-HUM:0.00000):0.01180,gi|5360746|dbj|BAA82144.1|:0.00699):0.00343,(gi|13560269|dbj|BAB40920.1|:0.01333,gi|21907898|dbj|BAC05679.1|:0.01205):0.00080):0.01256):0.00895):0.00495,gi|34870892|ref|XP-340820.1|:0.04511):0.01195,((gi|86358|pir||A29320:0.00075,(gi|212376|gb|AAA48972.1|:0.00000,gi|1346637|sp|P02565|MYH3-CHIC:0.00000):0.00019):0.02101,((gi|6683485|dbj|BAA89233.1|:0.01456,gi|23379831|gb|AAM88910.1|:0.01270):0.00789,(gi|9800488|gb|AAF99315.1|AF272:0.01240,(gi|22121649|gb|AAM88909.1|:0.01785,(gi|9800486|gb|AAF99314.1|AF272:0.00000,gi|45383668|ref|NP-989559.1|:0.00000):0.01411):0.00076):0.00374):0.00747):0.02871):0.01642):0.00534,(((((((gi|12657350|emb|CAC27776.1|:0.03070,gi|9971579|dbj|BAB12571.1|:0.02757):0.01143,((gi|15384839|emb|CAC59753.1|:0.02376,gi|41350446|gb|AAS00505.1|:0.01383):0.00140,gi|7209643|dbj|BAA92289.1|:0.01928):0.01489):0.00351,gi|21623523|dbj|BAC00871.1|:0.04383):0.00872,((gi|2351221|dbj|BAA22068.1|:0.01277,gi|2351219|dbj|BAA22067.1|:0.01167):0.01624,(gi|13431711|sp|Q90339|MYSS-CYP:0.00000,gi|2351223|dbj|BAA22069.1|:0.00000):0.01430):0.01644):0.01347,gi|12657354|emb|CAC27778.1|:0.06741):0.03459,gi|45595719|gb|AAH67305.1|:0.08703):0.00479,(((gi|12003425|gb|AAG43571.1|AF21:0.00000,gi|12003427|gb|AAG43572.1|AF21:0.00000):0.00000,gi|12003423|gb|AAG43570.1|AF21:0.00000):0.03096,((gi|13431717|sp|Q9UKX3|MYHD-HUM:0.00000,gi|4808809|gb|AAD29948.1|:0.00000):0.00000,gi|11321579|ref|NP-003793.1|:0.00000):0.03295):0.09891):0.00539):0.01084,(gi|38347761|dbj|BAD01606.1|:0.04786,gi|38347763|dbj|BAD01607.1|:0.04518):0.05555):0.01208,((gi|7248371|dbj|BAA92710.1|:0.00000,gi|45382109|ref|NP-990097.1|:0.00000):0.09991,(((gi|17907763|dbj|BAB79445.1|:0.00000,gi|45383005|ref|NP-989918.1|:0.00000):0.07050,gi|42662294|ref|XP-371398.2|:0.17292):0.02005,((gi|11276955|pir||A59236:0.00000,gi|1197168|dbj|BAA08111.1|:0.00000):0.16200,gi|6708502|gb|AAD09454.2|:0.28725):0.01754):0.01616):0.01177):0.02038,(gi|38488753|ref|NP-942118.1|:0.00000,gi|37720046|gb|AAN71741.1|:0.00000):0.10480):0.00500,gi|38177589|gb|AAF00096.2|AF11:0.07313):0.03304):0.01226,((((gi|27764861|ref|NP-002462.1|:0.00000,gi|297024|emb|CAA79675.1|:0.00000):0.00077,gi|3041706|sp|P13533|MYH6-HUMA:0.00017):0.00523,(gi|476355|pir||A46762:0.00000,gi|219524|dbj|BAA00791.1|:0.00000):0.00511):0.00813,(((((((gi|191624|gb|AAA37162.1|:0.00000,gi|3024204|sp|Q02566|MYH6-MOUS:0.00000):0.00000,gi|191618|gb|AAA37159.1|:0.00000):0.00000,gi|191620|gb|AAA37160.1|:0.00000):0.00000,gi|2119306|pir||I49464:0.00000):0.00000,gi|191622|gb|AAA37161.1|:0.00188):0.00572,((gi|402374|gb|AAB59701.1|:0.00000,gi|2119307|pir||I48175:0.00000):0.00000,gi|3915779|sp|P13539|MYH6-MESA:0.00000):0.01026):0.00071,(((gi|127741|sp|P02563|MYH6-RAT:0.00000,gi|92498|pir||S06005:0.00000):0.00000,gi|56655|emb|CAA34064.1|:0.00000):0.00000,gi|8393804|ref|NP-058935.1|:0.00000):0.00493):0.01243):0.01837):0.01764,((((gi|127748|sp|P02564|MYH7-RAT:0.00000,gi|92499|pir||S06006:0.00000):0.00000,gi|8393807|ref|NP-058936.1|:0.00000):0.00528,(gi|18859641|ref|NP-542766.1|:0.00000,gi|16508127|gb|AAL17913.1|:0.00000):0.00129):0.00209,(((gi|402372|gb|AAA62313.1|:0.00000,gi|2119308|pir||I48153:0.00000):0.00000,gi|3041708|sp|P13540|MYH7-MESA:0.00000):0.00000,gi|1581130|prf||2116354A:0.00000):0.00731):0.00267):0.00191,(((gi|12060489|dbj|BAB20630.1|:0.00000,((gi|1698895|gb|AAB37320.1|:0.00000,gi|11276950|pir||A59286:0.00000):0.00000,gi|6093461|sp|P79293|MYH7-PIG:0.00000):0.01123):0.00133,(gi|13560273|dbj|BAB40922.1|:0.00000,gi|41386711|ref|NP-777152.1|:0.00000):0.00431):0.00285,gi|21907902|dbj|BAC05681.1|:0.00467):0.00144):0.00629,gi|12053672|emb|CAC20413.1|:0.00091):0.00097,gi|107137|pir||A37102:0.00000):0.00000,gi|179510|gb|AAA62830.1|:0.00000):0.00000,gi|547966|sp|P12883|MYH7-HUMAN:0.00000):0.00000,gi|4557773|ref|NP-000248.1|:0.00000,gi|179508|gb|AAA51837.1|:0.00000);
