# Supplementary material for: Detecting coevolution without phylogenetic trees? Tree-ignorant metrics of coevolution perform as well as tree-aware metrics
Source: BMC Evol Biol. 2008 Dec 3;8:327. doi: 10.1186/1471-2148-8-327 (PMC2637866; doi:10.1186/1471-2148-8-327)
Supplement: Additional file 4 — Alignments and trees. The alignments and trees used in the comparisons, in fasta and newick formats, respectively. [file 1471-2148-8-327-S4.zip › AdditionalFile4/randomized_myoglobin_tetrapod.fasta]

>Castor
FGEKPKVLDSGENEAHHEKDAIFESLGMEIAKTISLIEWHVKGKQLRGGHFHLVVEIFKW
DAHVKAAIBAKLLAKLEKSKVLKNEYAKYGDGKHKLKGEKDEGHQGAQTFVPAFHLIEPI
TBAQQTAAKLLSFSVKLDRMKLEHLGLPGGHGI
>Mus
FGEKSKVLDSGEDAANNEKDIIFDSLGMEIAKTLSLIEWQVNGKQLGGGHFHLCVDIFKW
DAHVKAAIDAKLLAKLEKKKVLKSEYAKYGDGQHKLKGEKDEGHKGAQTFVPAFHLIEPV
TQGQQTAAKLLSFSIKLERMRLEELTLPGTHGI
>Inia
FGEKPKILDSGEDEAHNEKDAIFESLGMEIAKTLSLIDWHVKGKQLRGGHFHLNVEIFKW
DAHVKAAIDAKLLAKLEKSKVLKNEYAKYGDGKHKLKGEKDEGHHGAQTFVPAFHLIEPI
TQAHQTAAKLLTFSIKLARMRLEHLGLPAGHGL
>Alligator
YEEQPKILDSGVEASHDAKDIMFESLGMEIAKTMSFIEWNVNQQKLRAGYLHINVEIFKW
KAHVKAPVDSKLHAKIEKEKVLRREYAKYEDGKHKQEGEKKEGHATAKTFVPAFHLIEPV
TQSQHLESQLLTFSIKMDRMKLEKLEFPANHGL
>Papio
FSEKPKVLDSGEDEAHNEKDSMFESIGMEIAKTLSLIEWHVNGKQLRGGHFHLAVEIFKW
DAHVKAPIDAKLLAKLEKSKVLKNEYAKYGDGKHKLKGEKDEGHQGAQTFVPALHLIEPV
TQAQQTAAKLLSFSIKLDRMKLEQLGLPGGHGI
>Caretta
FAEQPTILDCGEAESNGIKDIMFESLGMEIAKTLSFIEWNVNDKELRSGHFHITVAIFKW
EAHVKASVDSKLHAKIEKEKVLRKEYAKYGDGKHKQKNEKDEGHAAANTFVPAFHLIEPV
TQSQQTQPQLLTFSIKVDRLKLEKLLLPARHGL
>Pongo
FSEKPKVLDSGEDESHNEKDSMFESIGMEIAKTLSLIEWHVKGKQLRGGHFHLAVEIFKW
DAHVKAPIDAKLLAKLEKSNVLKNEYAKYGDGKHKLKGEKDEGHQGAQTFVPAFHLIEPV
TQAQQTAAKLLSFSIKLDRMKLEQLGLPGGHGI
>Graptemys
FAELPKILDCGEAESNGIKDIMFESLGMEIAKTLSFIEWNVNDKELRSGHFHITVEIFKW
EAHVRASVDSKLHAKIEKEKVLRREYAKYGDGKHKQKNEKDEGHAAAHTFVPAFHLIEPV
TQSQQTPPQLLTFSIKVDRLKLEKLVLPARHGL
>Lagostomus
FGEKPKVLDSGEDAAHNEKDAIFESLGMEIAKTLSLIEWQVNGKQLRGGHFHLTVEIFKW
DAHVRAGIDAKLLAKLEKSKVLKSEYAKYGDGAHRLKGEKDEGHQGAQTFVPAFHLIEPV
TQAQQTAAKLLAFSIKLDRMKLEQLGLPAGHGL
>Didelphis
FGEKPKALDSGEDEAHNEKDAMFESIGMEIAKTLSLIEWNVNGKQLRGGHFHIAVEIFKW
DAHVKAPIDAKLLAKLEKSKVLKGEYAQFGDGKHKLKGEKDEGHQGAQTFVPGFHLIESV
TQAQQTAAKLLSFSIKLDRMKLEQLGLPANHGL
>Pan
FGEKPKVLDSGEDESHNEKDCMFESIGMEIAKTLSLIEWHVKGKQLRGGHFHLAVEIFKW
DAHVKAPIDAKLLAKLEKSNVLKNEYAKYGDGKHKLKGEKDEGHHGAQTFVPAFHLIEPV
TQAQQTAAKLLSFSIKLDRMKLEQLGLPGGHGI
>Elephas
FGEKPKTLDSGEDEAHKEKDAIFESIGMEIAKTLSLITWHVNGKQLRAGHFHLVVEVFKW
DAHVKAPIEAKLLAKFEKSKVLKKEYAKYGDGQQKLKGDKDEGHQGAETFVPAFHLIEPI
TQAQETAATLLTFSIKLGRMKLEHLGLPGGHGI
>Ondatra
FGEKPKVLDSGEDEAHHEKDAIFESLGMEIAKTISLIDWHVNGKQLRSGHFHLBVEIFKW
DAHVKAAIBVKLLAKLEKSKVLKKEYAKYGDGKHKLKGEKDEGHZGAQTFVPAFHLIEPI
TZGQQTAAKLLSFSIRLDRMKLEHLALPGGHGI
>Balaenoptera
FGEKPKILDSGEDEAHNEKDAIFESVGMEIAKTLSLIDWHVKAKQLSAGHFHLNIEIFKW
DAHVKAAIDAKLLAKLEKSKVLKNEYAKYVDGKHKLKGDKDEGHHAAHTFVPAFHLIEPI
TQAQQTAAKLLTFTIKLARMRLEHLGLPAGHGL
>Gallus
FGEQAKILDSGEDESGTPKDVMFDSIGMEIAKTLTFIEWNVNQKQLRAGHFHIAVQMFKW
DAHVKAAIDSKLQQKLEKEKVLRKEYAKYGDGKHKLKGEKDEGHAGAQTFVPAFHLIEPV
TQGQHTSAHLLTFSIKLDRMKLEKLDLPAKHGL
>Rousettus
FGEKPKVLDSGQDEAHNEKDVIFESIGMEIAKTLSLIEWQVNGKQLRGGHFHLAVEIFKW
DAHVKAPIDAKLLAKLEKSKVLKGEYAKYGDGKHKLKGEKDEGHQGAQTFVPAFHLIEPV
TQAQQTAAKLLSFSIKLDRMKLEQLGLPGGHGL
>Saimiri
FSEKPKILDSGEDEAHNEKDAMFESIGMEIAKTLSLIEWQVNGKQLSGGHFHLTVEIFKW
EAHVKAPVDAKLLAKLEKKKVLKKEYAKYGDGKHKLKGDKDEGHQGAQTFVPALHLIEPV
TQAQQTAAKLLSFSIKLDRMKLEHLGLPGGHGL
>Tupaia
FGEKPKVLDSGEDEAHNEKDAIFESVGMEIAKSLSLIEWQVNGKQLRGGHFHLNVEIFKW
DAHVKAAIDAKLLAKLEKSKVLKSEYAKYGDGKHKLKGEKDEGHQGAQTFVPAFHLIEPV
TQAQQTAAKLLTFSIKLDRMKLEQLGLPAGHGI
>Equus
FGEKPKVLDSGEDEAHNEKDAIFESIGMEIAKTLSLIEWHVNGKQLRGGHFHLTVEIFKW
DAHVKAAIDAKLQAKLEKSKVLKTEYAKYGDGKHKLKGDKDEGHHGAQTFVPAFHLIEPI
VQAQQTAATLLTFSIKLARMKLEHLGLPGGHGL
>Zalophus
FGEKPKILDSGEDDAHNEKDAIFESLGMEIAKTLSLIEWHVNGKQLRGGHFHLKVEIFKW
DAHVKAVIDTKLLARLEKSKVLKKEYAKYGDGKHKLKGEKDEGHQGAQTFVPAFHLIEPI
THRQQTAAKLLSFSIKLDRMKLEHLGLPAGHGL
>Ochotona
FGDKPKVLDSGEDEANNEKDAMFESLGMEIAKSLSLIEWQVNGKQLRGGHFHLNVEIFKW
DAHVKAAIDAKLLAKLEKSKVLKSEYAKYGDGKHKLKGEKDEGHQGAQTFVPAFHLIEPV
TQGQQTAAKLLSFSIKLDRMKLEQLNLPGGHGL
>Spalax
FGEKPKVLDSGEDAAHNEKDAIFESLGMEIAKTLSLIEWQVNGKQLKGGHFHLNVEIFKW
DAHVKAAIDAKLLAKLEKSKVLKSEYAKYGDGQHKLKGEKDEGHQGAQTFVPAFHLIEPI
TQGQQTAGKLLSFSIKLDRMKLEQLNLPGGHGI
>Orycteropus
FGEKSKVLDSGEDEAHNEKDAIFESIGMEIAKTLSLIDWQVNAKQLRGGHFHITVEIFKW
DAHVKAPIDARLLAKLEKSKVLKSEYAKYGDGQHKLKGEKDEGHQGAQTFVPAFHLIEPV
TQAQQTAAKLLTFSIKLDRMKLEQLGLPGGHGI
>Physeter
YGEKPKVLDSGEDEAHHEKEAIFESVGMEIAKTLSLIDWHVKGKQLRGGHFHLVIEIFKW
DAHVKAAIDARLLAKLEKSKVLKNEYAKYVDGKHKLKGEKDEGHHAAQTFVPAFHLIEPI
TQAQQTAAKLLTFSIKLARMRLEHLSLPGAHGL
>Tachyglossus
FGAKSKVLDSGEDETHKEKDAMFESIGMEIAKTLSFIDWQVNGKQLRAGHFHLGVEIFKW
DAHVKATIDAKLLAKLEKSKVLKGEYAKFGDGKHKLKGEKDEGHQGAQTFVPAFHLIESI
VQAQQTATKLLTFSIKLDRMKLEHLTLPASHGL
>Bos
FGEKPKALDSGEDEAHNEKDAMFESVGMEIAKTLSLIEWHVNGKELRSGHFHLNVEIFKW
DAHVKAAIDAKLLAKLEKAQVLKSEYAKYGDGKHKLKGDKDVGHHGAQTFVHAFHLIEPV
TQAHQNAATLLTFSIKLARMKLEHLGLPAGHGV
>Kogia
YGEKPKVLDSGEDEAHHEKEAIFESIGMEIAKTLSLIDWHVKGKQLRAGHFHLVIEIFKW
DAHVKAAIDARLLAKLEKSKVLKSEYAKYVDGKHKLKGEKDEGHHAAQTFVPAFHLIEPI
TQAQQTAAKLLSFSIKLARMRLEHLHLPGAHGL
>Phocoenoides
FGEKPKVLDSGEDDTHNEKEAIFESLGMEIAKTLSLIDWHVKGKQLRAGHFHLNVEIFKW
DAHVKAAIEAKLLAKLEKSKVLKNEYAKYGDGKHKLKGEKDEGHHGAQTFVPAFHLIEPI
TQAHQTAAKLLTFSIKLARMRLEHLGLPGGHGL
>Lutra
FGEKPKVLDSGEDEAHNEKDAIFESLGMEIAKTLSLIEWKVNGKQLRGGHFHLNVEIFKW
DAHVKAAIBAKLLAKLEKSKVLKKEYAKYGDGKHKLKGEKDEGHQGAQTFVPAFHLIEPI
TQGQQTAAKLLSFSIRLDRMKLEQLGLPGGHGL
>Proechimys
FGEKPKVLDSGEDAAHNEKDAIFESLGMEIAKTLSLIEWQVNGKQLRGGHFHLTVEIFKW
EAHVRASIDAKLLAKLEKSKVLKSEYAKYGDGAHKLKGEKDEGHQGAQTFVPAFHLIEPV
TQAQQTAGKLLAFSIKLDRMKLEQLGLPGGHGL
>Ornithorhynchus
FGAKSKVLDSGEDEAGKEKDAMFESLGMEIAKTLSFIEWQVNGKQLRAGHFHLGVEIFKW
DAHVKAPIDAKLLAKLEKSKVLKGEYAKFGDGKHKLKGEKDEGHQGAQTFVPAYHLIESI
TQAQQTAGKLLTFSIKLDRMKLEHLTLPANHGL
>Callithrix
FSEKPKVLDSGEDEAHNEKDAMFESIGMEIAKTLSLIEWHVNGKQLSGGHFHLVVEIFKW
EAHVKAPVDAKLLAKLEKKKVLKKEYAKYGDGKHKLKGDKDEGHQGAQTFVPAFHLIEPV
TQAQQTAAKLLSFSIKLDRMKLEHLGLPGGHGL
>Varanus
FSEQSKILDCGEAESNDLKDVMFDSLGMEIAKTLTLIEWHVNEKQLRAGHFHITVEIFKW
DAHVKAPVDSKLKAKIEKERVLRREYAKYGDGAHKQTGEKDEGHAGAKTFVPAFHLIEPI
TQNQQNAPQLVTFSIKLDRMKMEGLNLPERHGI
>Ovis
FGEKPKALDSGEDEAHNEKDAMFESVGMEIAKTLSLIEWHVNGKELRSGHFHLNVEIFKW
DAHVKAAINAKLLAKLEKAEVLKSEYAKYGDGKHKLKGDKDVGHHGAQTFVHAFHLIEPV
TQAQQNAATLLTFSIKLARMKLEHLGLPGGHGV
>Macropus
FGEKAKILDSGEDEAHNEKDAMFESEGMEIAKTLSFIDWHVHGKQLRGGHFHIIVEIFKW
DAHVKAGINAKLLAKLEKSKVLKKEYAQFGDGKHKLKGDKDEGHQGAQTFVPAFHLIEPV
TQAQKTATKLLSFSIKLDRMKLEQLGLPANHGL
>Orcinus
FGEKPKVLDSGEDDAHNEKDAIFESLGMEIAKTLSLIDWHVKGKQLRAGHFHLNIDIFKW
DAHVKAAIEAKLLAKLEKSKVLKNEYAKYGDGKHKLKGEKDEGHHGAQTFVPAFHLIEPI
TQAHQTAAKLLTFSIKLARMRLEHLGLPGAHGL
>Lagothrix
FSEKPKILDSGEDEAHNEKDAMFESIGMEIAKTLSLIEWQVNGKQLSGGHFHLVVEIFKW
EAHVKAPIDAKLLAKLEKKKVLKKEYAKYGDGKHKLKGDKDEGHQGAQTFAPAFHLIEPV
TQAQQTAAKLLSFSIKLDRMKLEHLGLPGGHGL
>Ziphius
FGEKPKVLDSGEDEAHHEKEAIFESLGMEIAKTLSLIEWHVKAKQLRSGHFHLHIEIFKW
DAHVKASIDAKLLAKLEKSKVLKTEYAKYGDGKHKLKGDKDEGHHAAQTFVPAFHLIEPI
TQAHQTAAKLLSFSIKLARMRLEHLGLPAGHGL
>Meles
FGEKPKVLESGEDEAHNEKDAIFESLGMEIAKTLSLIEWHVNGKQLRGGHFHLNVEIFKW
DAQVKAAANAKLLAKLEKSKVLKKEYAKYGDGKHKLKGDKDEGHQGAQTFVPAFHLIEPV
TQGQQTAAKLLSFSIKLDRMKLEQLGLPGGHAL
>Ctenodactylus
FGEKPKALDSGEDEAHNEKDAIFESIGMEIAKTLSLIEWQVNGKQLRGGHFHLTVEIFKW
DAHVKAGIDAKLLAKLEKSKVLKSEYAKYGDGAHKLKGEKDEGHEGAQTFVPAFHLIEPV
TQAQQTATKLLSFSIKLDRMKLEQLGLPGNHGL
>Canis
FGEKSKILDSGEDEAHNEKDAIFDSLGMEIAKTLSLIEWHVNGKQLRGGHFHLNVEIFKW
DAHVKAAIDTKLIAKLEKSKVLKKEYAKYGDGKHKLKGDKDEGHQGAQTFVPAFHLIEPV
TEGQQTATKLLTFSIKLDRMKLEQLNLPAGHHL
>Aptenodytes
FGEKAKMLDSGEDESGTPKDAMFDSLGMEIAKTLTFVAWHVNQKQLRSGHFHIVVEMFKW
DAHVRAAMNAKLQ-KLEKQKVLRKEYSKYGDGKHKMKGERDEGHAGAQTFVPAFHLIEPV
TQGQHTASKLLTFNIKMDRMKLEKLSLPEQHGL
