# Supplementary material for: Detecting coevolution without phylogenetic trees? Tree-ignorant metrics of coevolution perform as well as tree-aware metrics
Source: BMC Evol Biol. 2008 Dec 3;8:327. doi: 10.1186/1471-2148-8-327 (PMC2637866; doi:10.1186/1471-2148-8-327)
Supplement: Additional file 4 — Alignments and trees. The alignments and trees used in the comparisons, in fasta and newick formats, respectively. [file 1471-2148-8-327-S4.zip › AdditionalFile4/randomized_myosin_rod_chordate.fasta]

>gi|14017756|dbj|BAB47399.1|
LLRALRRVFKFKETKVNRKRLAKLEDRSKENERQVAKNSEKDEERRQFAIQIELQMGMEA
NNLLENKYAELIKKEAEKMQAVSKRVSQLESGIAKTETTKDEQNELQKRLVAAQLQVTLQ
RMIEKQLASGMEDELLLPEESLKLLIIRMQVLKSVDEKLKAVSHSLDEQLFSEQSNMEAF
IDEQKIEEKRANKLIRHQSEDQEKLIEMERKAKMLTQTSKLGELEQEQENKKRREKQLLL
LKNREWDKLTTKSATKEEKEDEKQTHNNKELEESLQALRHLEEKLGSEENEALLLLSQSD
NQVLEEQNKTLDQESKDAIIQESTKARFNLHQKECANQAATEIELKKDRELRSIMAKQEL
CTQEEDKEDEENNATKDSTLTKERVTLVEQKAREQLQVKILEIQTQAQNTESEALKLNHH
VAASEEDYQLAKTGGKAVKLMAKEAEEVHLEKELKLRELVKLDSEEDVKLRTQLFLESNE
DELEKAYSGAELDKSIRMRELQLHKRIARSREKEINKTQNEAETLNTFSNLERLQLESQK
QTARDTFADQQELEREMQIRRKTREQELQLEKRAAHMCTAAAINLAESEEKEESEKLQAK
GAAEKAISLQEEARIKNYEEEYDEIQKDKQEEEAKAESRSLSDARAQLLAAEKLDLIIEN
AGLAALQQWAKHHLVMTLLAAETMKIKQAEEKRNFELLQFEDIDQTKRAKCDEKEKAWES
YEKERWLTRKAHEENERMSAKKLLLELARRDGADGADNDEQQQDLQEKADVLSKNQRKHM
QKEEDEEDLLELKEEKELFQTEAQTQAVECELKAMKKGEALDAEDNASDIVRKNGLAEQI
AQKNEAKALLENAERLEKLLEDNEKNTQREVLTALLKLEKMLDELEQAVYEQQAASEEAL
RMQRQKGKSDLGVSEAKLEQAELLWKAQKDMLEEAAIMLEKRKEQNDIAAKQDVSDRRNL
VSETEQSRATVSRREEDLANKEKCLLQDLHLPKQTRTHELLAKERSQKSKLLRELEQALD
REEGKLLNATVKNTLEVLLEAELARLLAVKEILMLKIEEEIKAV
>gi|11276954|pir||A59234
LLRALRRAFKFKETKVNRKRLAKLEDRSKENERQAAKNSEKDEERRQFAIQIELQMGMEA
NNLLENKYAELIKKEAEKMQAVSKRVSQLESGIAKSETTKDEQNELQKRLVASQLQVTLQ
RMIEKQLASVMEDELLLPEESLKLLIIRMQVLKSVEEKLKAVSHNLDEQLFSEQSNMEAF
IDEQKIEEKRANKLIRHQSEDQEKLIEMERKAKMLTQTSKLGELEQEQENKKHREKQLLL
LKNREWDKLTTKSATKEEKEDEKQTHNNKELEESLQALRHLEEKLGSEENQALLLLSQSD
NQVLEEQNKTLDQESKDAIIQESTKARFNLHQKECANQAAAEIEMKKDRELRSMMAKQEL
CTQEEDKEDEENNATKDSTLTKERVTLVEQKAREQLQVKILEIQTQAQNTESEALKLNHH
VAASEEDYQLAKMGGKAVKLMAKEAEEAHLEKELKLRELVKLDSEEDVKLRTQLFLESNE
DELEKAYSGAELDKSIRMRELQLHKRIARSREKEINKTQNEAETLNAFSNLERLQLESQK
QTARDTFADQQELEREMQIRRKTREQELQLEKRAAHMCTAAAINLAESEEKEESEKLQAK
GAAEKAISLQEEARIKNYEEEYDEIQKDKQEEEAKAEARSLSDARAQLLAAEKLDLIIEN
AGLAALQQWAKHHLVMTLLAAETMKIKQAEEKRNFELLQFEDVDQTKRAKCDEKEKAWES
YEKERWLTRKAHEESERMSAKKLLLELARRDGADGADNDEQQQDLQEKADVLSKNQRKHM
QKEEDEEDLLELKEEKELFQTEAQTQAVECELKEMKKGEALDAEDNASDIVRKNGLAEQI
AQKNEAKALLENAERLEKLLEDNEKNTQREVLTASLKLEKMLDELEQAVYEQQAASEEAL
RMQRQKGKSDLGVSEAKLEQAELLWKAQKDMLEEAATMLEKRKEQNDTAAKQDVSDRRNL
VSETEQSRAMVSRREEDLANKEKCLLQDLHLPKQTRTHELLAKERSQKSKLLRELEQALD
REEGKLLNATVKNTLEVLLEAELTRLLAVKEILMLKIEEEIKAV
>gi|27764861|ref|NP-002462.1|
ILRALRRAFKFKETKVNRKRLGKLEDRSKENERQAAKNSEKDEEKRQFAIQIELQVGMEA
NNLLENKYAELIKKEAEKMQAVTKRVSQLESGIAKTETTKDEQNELGKRLVTAQHQVTLQ
RMIEKQLASVMEDELLLPEEALKLLIMRMQVLKSVEEKMKAVSHVNDEQLFSEQSGMEAF
LDEQKIEEKRVNKIIRHQAEDQDKLIEMERKAKMFAQITKLAELELEQENKKRREKQLLR
LKNREWDKLTTKSATKEEKEDEKQSHNNKELEEAMRALRHLEDKLGSEENEALVLLSQSD
NQVLEEQNKTLEQESKDAIIQESTKARFNLHQKECANQAAAEIELKKDRELRSMTAKQEL
STQEEDKEDEENNTTKDSMLTKERVTLIEQKAREQLQVKVLEIQTRAQNQETEALKLNYH
VLASEEDYQLAKMGGKAVKLMAKESEEVHQEKELKLRELVKLDNEEDVKLRTQLLLESNE
DDLEKALSGSELDKSIRVRELALHKRIARAREKEINKTQNESETLNAYSNLERLQLESQK
QTARDTFADQQEIEREMQIRRKTREQELQSEKRAAHMCTAAAVNLTEGEDKEETEKIQSK
GAAEKVIGLQEEARIKNYEEEYDEIQKDKQEEEAKAEARSLSDARAQLLAAEKLDVILES
AGLAALQQWAKHHLVMTLLAAETLKIKQAEEKRNFEILQFEDIDQTKRAKCDEKEKAWES
YEKERWLTRKAREETERMSAKKLLLELARRDSADGADNDEQQQDLQEKSDVLSKNQRKHM
QKEEDEDDLLELKEEKELFQSESQSQAVECELKEMKKGEALDEEDNASDVVRKNGLAEQV
AQKNEVKALMENAERLEKLLEDNEKNNQKEVMSASLKLEKALEELEQALIEQQAASEEVL
RMQRQKGKSDLGVGESKLEQAELLWKAQKDMLEEANIMLEKRKEQNDAAAKQDVADRRII
VSESEQGRSTVSRREEDFANKEKCLLQDLHLPKQLRNHELLAKERSQKSKLLREIEQVLD
REEGKLLNATVKNTLEILQEAELTRLLAVKEILMLKIEEEIKAV
>gi|191624|gb|AAA37162.1|
ILRALRRAFKFKETKVNRKRLGKLEDRSKENERQAAKNSEKDEEKRQFAIQIELQVGMEA
NNLLENKYAELIKKEAEKMQAVTKRVSQLESGIAKTETTKDEQNELGKRLITAQHQVTLQ
RMIEKQLASVMEDELLLPEEALKLLIIRMQLLKSVEEKMKAVSHVNDEQLFSEQSNMEAF
LDEQKIEEKRVNKLIRQQAEDQDKLIEMERKAKMFAQITKLAELELEQENKKRREKQLLR
LKNREWDKLTTKSANKEEKEDEKQSHNNKELEEAMRALRHLEDKLGSEENEALVLLSQSD
NQVLEEQNKTLEQESKDAIIQESTKARFNLHQKECANQAAAEIELKKDRELRSMMAKQEL
STHEEDKEDEENNATKDSILTKERVTLIEQKAREQLQVKVLEIQTRAQNQETEALKLNYH
VLASEEDYQLAKMGGKAVKLMAKESEEVHQEKELKLRELMKLDNEEDVKLRTQLLLESNE
DDLEKAHSGNELDKSIRVRELALHKRIARAREKEINKTQNDSETLSAYSNLERLQLESQK
QTARDTFADQQEIEREMQIRRKTREQELQSEKRAAHMCTAAAVNLTEGEDKEETEKIQTK
GAAEKVIGLQEEARIKNYEEEYDEIQKDKQEEEAKAEARSLSDARAQLLAAEKLDVILES
AGLAALQQWAKHHLVMTLLAAETLKIKQAEEKRNFEILQFEDIDQTKRAKCDEKEKAWES
YEKERWLTRKAREETERMSAKKLLLELSRRDAADGADNDEQQQDLQEKSDVLSKNQRKHM
QKEEDEDDLLELKEEKELFQSESQTQAVECELKEMKKGEALDEEDNASDVVRKNGLAEQV
AQKNEVKALMENAERLEKLLEDNEKNNQKEVMSASLKLEKALEELEQALIEQQAASEEAL
RMQRQKGKSDLGVGESKLEQAELLWKAQKDMSEEANIMLEKRKEQNDAAAKQDVADRRII
VSETEQGHSTVSRREEDFANKEKCLLQDLHLPKQLRTHELLSKERSQKSKLLREVEQALD
REEGKLLNATVKNTLEILLEAELTRLLAVKEILMLKIEEEIKAV
>gi|1289512|gb|AAC59911.1|
LLRALRRAFKFKETKVNRKRLAKLEDRSKENERQAAKNSEKDEERRQFAIQIELQMGMEA
NNLLENKYAELIKKEAEKMQAVSKRVSQLESGIAKSETTKDEQNELQKRLVASQLQVTLQ
RMIEKQLASVMEDELLLPEESLKLLIIRMQVLKSVEEKLKAVSHNLDEQLFSEQSNMEAF
IDEQKIEEKRANKLIRHQSEDQEKLIEMERKAKMLTQTSKLGELEQEQENKKHREKQLLL
LKNREWDKLTTKSATKEEKEDEKQTHNNKELEESLQALRHLEEKLGSEENQALLLLSQSD
NQVLEEQNKTLDQESKDAIIQESTKARFNLHQKECANQAAAEIEMKKDRELRSMMAKQEL
CTQEEDKEDEENNATKDSTLTKERVTLVEQKAREQLQVKILEIQTQAQNTESEALKLNHH
VAASEEDYQLAKMGGKAVKLMAKEAEEAHLEKELKLRELVKLDSEEDVKLRTQLFLESNE
DELEKAYSGAELDKSIRMRELQLHKRIARSREKEINKTQNEAETLNAFSNLERLQLESQK
QTARDTFADQQELEREMQIRRKTREQELQLEKRAAHMCTAAAINLAESEEKEESEKLQAK
GAAEKAISLQEEARIKNYEEEYDEIQKDKQEEEAKAEARSLSDARAQLLAAEKLDLIIEN
AGLAALQQWAKHHLVMTLLAAETMKIKQAEEKRNFELLQFEDVDQTKRAKCDEKEKAWES
YEKERWLTRKAHEESERMSAKKLLLELARRDGADGADNDEQQQDLQEKADVLSKNQRKHM
QKEEDEEDLLELKEEKELFQTEAQTQAVECELKEMKKGEALDAEDNASDIVRKNGLAEQI
AQKNEAKALLENAERLEKLLEDNEKNTQREVLTASLKLEKMLDELEQAVYEQQAASEEAL
RMQRQKGKSDLGVSEAKLEQAELLWKAQKDMLEEAATMLEKRKEQNDTAAKQDVSDRRNL
VSETEQSRAMVSRREEDLANKEKCLLQDLHLPKQTRTHELLAKERSQKSKLLRELEQALD
REEGKLLNATVKNTLEVLLEAELTRLLAVKEILMLKIEEEIKAV
>gi|15384839|emb|CAC59753.1|
VYRALRRAMKYKEVKISRKRLVKVEDRSKENERQSAKNSEKEEEKRQFAMQIELQAGLES
NGLIENKYADLVKKEAEKMQAVTKRVAHLESGIGKTETTKDEQGELGKRLAANNHQVSLQ
KMIEKQLASTLEDELLLPEEIVKLMITRMQLLKSVEEKMKALSHALDEQLFGEQSSMEAF
LDEQKIEEKRGNKLARHVAEDQEAVKQMARKLKMYAGIVKLAELDQEQENKKRREKQMLT
LKNREWDKLTTKSTQKDEKQDEKQAHQNKELEEAVRSLRHLEEKLDSEENEALVLMAQSD
NQLLDDVNKTLEQEAKDAIIQESTKARFQMHQKECCNQAAGEIELKKDRELRSMQAKQEL
CTQDDDKEDEENNDAKDSQNAKERVTLIEQKAKNQLQVKILEVQTRAQNQETESLKLNLH
VAATEEDYQLAKMAGKAVKLMAKESEEVHLEKELKLREIVKSDSEEEAKMRTQLLLESNE
EDLEKAQSGNELDKSIMMREQQLHKRINRAREKEMLKTQNSSETLSAYSNLERLQLESQR
QSGKDTLADTQEIERELQVKRKTREQELQSEKRAAHICAGASLGVSETEDKEENEKLQTK
SAAEKIIGLQEEARVVNFEEDFDEIQKDTQEEEAKAEGRAISDSRAALLAVERLDTMLES
AGIASLQQYAKHQLVMTLVAAETLKVKTAEEKRNFEIVQYEDIDQTKRAKCDEKEKAWES
YEEERWLTRKAKEESERMTAKKIILELSRRDGADGADNDEQMQDLVEKGDVLYKNQRKHT
QKEEDEEDLLELKEEKELFHAEAQTLAVECELKLLKKGEALDEEDSAADVSRKNNLAEQV
AQRNETKAMLENVERLEKLLEDNEKNNQKEVIQASQKLEKLLDEYEQSLVEQYATSEEAI
RMQRQKGKSDLGIGQGKLEQSDLLWKAQKDMVEEAGVMLEKRKEQNDAGAKADVSDRRTT
VAEGEQGRATVARREEEISNKDKAMVGDTSLPKQVKGQELLSKERAQKAKLIRDMEQALD
REEGKQLNATVKNTLEVLQEAELTRMLAVKELLMLKVEEEIKAL
>gi|3043372|sp|P11055|MYH3-HUMA
VFRALRRAVKFKEVKVARKRFNKLEDRSKENERQTAKNSEKEEEKRQFAIQIELETGLEA
NNLIESKYAELLKKEGEKLQSVTKRVSQLESSIGKTETMKDEQNELGKRLSSIQHQVTLQ
RMIEKQLASSMEDELLLPEELLKLLFTRMQLLKSVEEKLKALSHGLDEQLFSEQSFMEAF
LDEQKIEEKRAAKLSRHQAEDLEKLVQMARKLKMFAQLMKLTELDQEQENKKKRERQLAK
LKNREWDKLTTKSATKDEKEDEKQAHQNKQLEEALRALRQLEDKLQSEDNEALLLISQTD
NQLLEEQNKTLEQEAKDAIVQDSTKARFQLHQKECCNQAVAEIELKKERELRSIQSKQEL
CTHEEDKEDEENNEAKDNQNTKERVTLVEQKAREQLQLKILEIQTRSQNQETESLKLNAH
VLAAEEDFQLAKMAGKAVKLLAKESEEVHLEKELKLRELTKLDTEEDTKLRTQLILESNE
EDLEKAQSASELDKSIRIREQALHKRIARAREKEIQKTQNDLETLCTCSNLERLQLETLK
QSSRDTLADTQEIEREMQVKRKTREQELRAEKRAAHICTATALGLAENEDKEETEKLQNK
GASEKVIGLQEEGRVQNFEEDYDEIQKDKQEEEAKAEGRSISDARASLLAIERLEVMLES
AGIAQLQQYAKHQLVVTLIAVETLKIKQAEEKRHFEILQFEDIDQTKRAKCDEKEKAWET
YEKERWITRKAKEESERIATKKIIIELSRRDGNDGSDNDEQQQDLSEKADVLYKNQRKHV
QKEEDEEDLYELKEEKELFHAETQSVAVECELKELKKGEALDEEDSASDVCRKHNLAEQS
AQRNELKSLLEAAERLEKLLEDNEKNSQREVTSAAQKLEKLLDELEQALIEQFAASEEAI
RLQRQKGKSDLGVSEAKLEQTDLLWKAQKDMVEEALLMLEKRKEQNDAAAKQDVSDRRTY
IAESEQGRTSVARREEELSNKDKALLQDAYLPKTLKTHELLAKERAQKSKVVRETELALE
REEGKLLTATVKNTLEVLQEAELTRMLSTKELLMLKVEEEIKAI
>gi|4557773|ref|NP-000248.1|
ILRALRRAFKFKETKVNRKRLVKLEDRSKENERQAAKNSEKDEERRQFAIQIELQVGMEA
NNLLENKYAELIKKEAEKMQAVTKRVSQLESGIAKTERTKDEQNELGKRLVTTQHQVTLQ
RMIEKQLASVMEDELLLPEEALKLLIIRAQVLKSVEEKMKAVSHSLDEQLFSEQSNMEAF
LDEQKIEEKRVNKIIRHQAEDQEKLMEMERKAKMFAQISKLAELEQEQDNKKRREKQLLR
LKNREWDKLTTRSASKEEKEDEKQTHNNKELEEAMRALRHLEEKLTSEENEALVLLSQSD
NQVLEEQNKTLEQESKDAIIQESTKARFNLHQKECSNQAAAEIELKKDRELRSMTAKQEL
CTQEEDKEDEENNATKDSMASKERVTLIEQKAREQLQVKILEIQTRAQNAETEALKLNHH
VSASEEDYQLAKMGGKAVKLMAKEAEEVHLEKELKLRELVKLDTEEDVKLRTQLLLESNE
DDLEKALSGSELDKSIRMRELALHKRIARAREKEINKTQNESETLNAYSNLERLQLESQK
QTARDTFADQQEIEREMQIRRKTREQELQSEKRAAHMCTAAAVNLTESEDKEETEKIQTK
GAAEKVIGLQEEARIKNYEEEYDEIQKDKQEEESKAEGRSLSDARAQLLAAEKLDLLLES
AGLAALQQWAKHHLVMTLLAAETLKIKQAEEKRNFEILQYEDIDQTKRAKCDEKEKAWES
YEKERWLTRKAREETERMSAKKLLLELARRDSADGADNDEQQQDLQEKSDVLSKNQRKHM
QKEEDEDDLLELKEEKELFQSEAQTQAVECELKEMKKGEALDSEDNASDVVRKNGLAEQV
AQKNEAKALMENAERLEKLLEDNEKNNQREVLSASLKLEKMLDELEQAVIEQVAASEEAL
RMQRQKGKSDLGVGESKLEQAELLWKAQKDMLEEAAIMLEKRKEQNDAAAKQDVSDRRIL
VSDTEQGRATVSRREEDLSNKDKCLLQDMHLPKQLRNHELLAKERSQKSKLLRELEQALD
REEGKLLNATVKNTLEILLEAELTRLLAVKEILMLKIEEEIKAV
>gi|476355|pir||A46762
ILRALRRAFKFKETKVNRKRLGKLEDRSKENERQAAKNSEKDEEKRQFAIQIELQVGMEA
NNLLENKYAELIKKEAEKMQAVTKRVSQLESGIAKTETTKDEQNELGKRLVTAQHQVTLQ
RMIEKQLASVMEDELLLPEEALKLLIIRMRVLKSVEEKMKAVSHVNDEQLFSEQSGMEAF
LDEQKIEEKRVNKIIRHQAEDQDKLIEMERKAKMFAQISKLAELELEQDNKKRREKQLLR
LKNRDWDKLTTKSATKEEKEDEKQSHNNKELEEAMRALRHLEDKLGSEENEALVLLSQSD
NQVLEEQNKTLEQESKDAIIQESTKARFNLHQKECANQAAAEIELKKDRELRSMTAKQEL
STQEEDKEDEENNTTKDSMLTKERVTLIEQKAREQLQVKVLEIQTRAQNQETEALKLNYH
VLASEEDYQLAKMGGKAVKLMAKESEEVHQEKELKLRELVKLDNEEDVKLRTQLLLESNE
DDLEKALSGSELDKSIRVRELALHKRIARAREKEINKTQNESETLNAYSNLERLQLESQK
QTARDTFADQQEIEREMQIRRKTREQELQSEKRAAHMCTAAAVNLTEGEDKEETEKIQSK
GAAEKVIGLQEEARIKNYEEEYDEIQKDKQEEEAKAEARSLSDARAQLLAAEKLDVILES
AGLAALQQWAKHHLVMTLLAAETLKIKQAEEKRNFEILQFEDIDQTKRAKCDEKEKAWES
YEKERCLTRKAREETERMSAKKLLLELARRDSADGADNDEQQQDLQEKSDVLSKNQRKHM
QKEEDEDDLLELKEEKELFQSESQTQAVECELKEMKKGEALDEEDNASDVVRKNGLAEQV
AQKNEVKALMENAERLEKLLEDNEKNNQKEVMSASLKLEKALEELEQALIEQQAASEEVL
RMQRQKGKSHLGVGESKLEQVELLWKAQKDMLEEANIMLEKRKEQNDAAAKQDVSDRRII
VSESEQGRATVSRREEDFANKEKCLLQDLHLPKQLRNHELLAKERSQKSKLLREIEQALD
REEGKLLNATVKNTLEILQEAELTRLLAVKEILMLKIEEEIKAV
>gi|127748|sp|P02564|MYH7-RAT
ILRALRRAFKFKETKVNRKRLVKLEDRSKENDRQAAKNSEKDEERRQFAIQIELQVGMEA
NNLLENKYAELIKKEAEKMQAVTKRVSQLESGIAKTETTKDEQNELGKRLITTQHQVTLQ
RMIEKQLASVMEDELLLPEEALKLLIIRSQVLKSVEEKMKAVSHSLDEQLFSEQSNMEAF
LDEQKIEEKRVNKIIRHQAEDQEKLMEMERKAKMFVQISKLAELEQEQDNKKRREKQLLR
LKNREWDKLTTRSANKEEKEDEKQTHNNKELEEAMRALRHLEDKLGSEENDALVLLSQSD
NQVLEEQNNTLEQESKDAIIQESTKARFNLHQKECSNQAAAEIELKKDRELRSMTAKQEL
CTQEEDKEDEENNATKDSMARKERVTLIEQKAREQLQVKILEIQTRAQNAETEALKLNHH
VSASEEDYQLAKMGGKAVKLMAKEAEEVHLEKELKLRELVKLDSEEDVKLRTQLLLESNE
DDLEKALSGSELDKSIRMRELALHKRIARVREKEINKTQNDSETLNAYSNLERLQLESQK
QTARDTFADQQEIEREMQIRRKTREQELQSEKRAAHMCTAAAVNLTETEDKEETEKIQTK
GAAEKVIGLQEEARIKNYEEEYDEIQKDKQEEEAKAEGRSLSDARAQLLAAEKLDLLLES
AGLAALQQWAKHHLVMTLLAAETLKIKQAEEKRNFEILQFEDIDQTKRAKCDEKEKAWES
YEKERWLTRKAREETERMSAKKLLLELARRDSADGADNDEQQQDLQEKSDVLSKNQRKHM
QKEEDEDDLLELKEEKELFQSEAQTQAVECELKEMKKGEALDSEDNASDVIRKNGLAEQV
AQKNEAKALMENAERLEKLLEDNEKNNQREVLSASLKLEKMLDELEQAVIEQVAASEEAL
RMQRQKGKSDLGVGESKLEQAELLWKAQKDMLEEAAIMLEKRKEQNDAAAKQDVSDRRIL
VSDTEQGRATVSRREEDLSNKDKCLLQDLHLPKQLRTHELLAKERSQKSKLLREVEQALD
REEGKLLNATVKNTLEILLEAELTRLLAVKEILMLKIEEEIKAV
>gi|3024204|sp|Q02566|MYH6-MOUS
ILRALRRAFKFKETKVNRKRLGKLEDRSKENERQAAKNSEKDEEKRQFAIQIELQVGMEA
NNLLENKYAELIKKEAEKMQAVTKRVSQLESGIAKTETTKDEQNELGKRLITAQHQVTLQ
RMIEKQLASVMEDELLLPEEALKLLIIRMQLLKSVEEKMKAVSHVNDEQLFSEQSNMEAF
LDEQKIEEKRVNKLIRQQAEDQDKLIEMERKAKMFAQITKLAELELEQENKKRREKQLLR
LKNREWDKLTTKSANKEEKEDEKQSHNNKELEEAMRALRHLEDKLGSEENEALVLLSQSD
NQVLEEQNKTLEQESKDAIIQESTKARFNLHQKECANQAAAEIELKKDRELRSMMAKQEL
STHEEDKEDEENNATKDSILTKERVTLIEQKAREQLQVKVLEIQTRAQNQETEALKLNYH
VLASEEDYQLAKMGGKAVKLMAKESEEVHQEKELKLRELMKLDNEEDVKLRTQLLLESNE
DDLEKAHSGNELDKSIRVRELALHKRIARAREKEINKTQNDSETLSAYSNLERLQLESQK
QTARDTFADQQEIEREMQIRRKTREQELQSEKRAAHMCTAAAVNLTEGEDKEETEKIQTK
GAAEKVIGLQEEARIKNYEEEYDEIQKDKQEEEAKAEARSLSDARAQLLAAEKLDVILES
AGLAALQQWAKHHLVMTLLAAETLKIKQAEEKRNFEILQFEDIDQTKRAKCDEKEKAWES
YEKERWLTRKAREETERMSAKKLLLELSRRDAADGADNDEQQQDLQEKSDVLSKNQRKHM
QKEEDEDDLLELKEEKELFQSESQTQAVECELKEMKKGEALDEEDNASDVVRKNGLAEQV
AQKNEVKALMENAERLEKLLEDNEKNNQKEVMSASLKLEKALEELEQALIEQQAASEEAL
RMQRQKGKSDLGVGESKLEQAELLWKAQKDMSEEANIMLEKRKEQNDAAAKQDVADRRII
VSETEQGHSTVSRREEDFANKEKCLLQDLHLPKQLRTHELLSKERSQKSKLLREVEQALD
REEGKLLNATVKNTLEILLEAELTRLLAVKEILMLKIEEEIKAV
>gi|5360748|dbj|BAA82145.1|
VFRCLRRALKFKEIKVTRKRLTKVEDRSKENERQAAKNSEKEEEKRQFAIQIELQSGLEA
NNLLENKYAELLKKEAEKMQSVTKRVSQLESGIGKTETTKDEQNEIGKRLVAHQHQVTLQ
RMIEKQLASTMEDELLLPEEMIKLMITRMQLLKSVEEKMKALNHTLDEQLFTEQSNMEAF
IDEQKTEEKRASKLSRHQAEDQEKLVQMARKAKMLAQISKLSELDQEQENKKRREKQMAQ
LKNREWDKLTTKSINKDEKEDEKQAHQNKELEEALRALRQLEDKLESDENEALILISQSD
GQLLDEQNKTLEQESKDAIIQESTKARFQVHQKECCNQAAGEIELKKDRELRSIQAKQEL
CTNEEDKEDEENNDAKDSQEAKERVTLVEQRAKEQLQIKILEIQTRAQNNETEALKLNVH
VMATEEDYQLAKMGGKAVKLMAKESEEVHLEKELKLRELVRLDHEEDAKLRTQLLLESNE
EDLEKAVSANELDKSIRMREQALHKRIARAREKEMQKTQNEAETLSAYSNLERLQLEAQK
QSSKDTLADTQEIEREMQVKRKTREQELQSEKRAAHICTAAALNVAEGEDKEESEKLQTK
GAAEKLIGLQEENRIRSFEEDYDEIQKDKQEEEAKAEARSISDARATLLAIERLEMMLES
AGIAHLQQYAKHQLVMTLIAAETLKIKQAEEKRNFEILQFEDTDQTKRAKCDEKEKAWET
YEKERWLTRKAKEEAERMSVKKIIIELSRRDGADGADNDEQQQDLAEKADVLHKNQRKHV
QKEEDEDDLLELKEEKELFHAEAQTMAVECELKEMKKGEALDEEDSAADVCRKHNLAEQV
AQRNEQKALMEAAERLEKLLEDNEKNNQKEVILASQKLEKLLEEFEQAIIEQFATSEEAI
RMQRQKGKSDLGVGESKLEQADLLWKAQKDMTEEAALMLEKRKEQNDAAAKQDMSDRRNM
VADGEQGRTSVSRREEDLSNKDKAMVQDSHLPKHLKTHELLTKERAQKSKMIRETEIALE
REEGKLLNATVKNTLEVLIEAELTRMLAAKELLMLKVEEEIKAI
>gi|127741|sp|P02563|MYH6-RAT
ILRALRRAFKFKETKVNRKRLGKLEDRSKENERQAAKNSEKDEEKRQFAIQIELQVGMEA
NTLLEHKYAELIKKEAEKMQAVTKRVSQLESGIAKTETTKDEQNELGKRLITAQHQVTLQ
RMIEKQLASVMEDELLLPEEALKLLIIRMQLLKSVEEKMKAVSHVNDEQLFSEQSNMEAF
LDEQKIEEKRVNKLIRQQAEDQDKLIEMERKAKMFAQISKLAELELEQDNKKRREKQLLR
LKNREWDKLTTKSANKEEKEDEKQSHNNKELEEAMRALRHLEDKLGSEENEALVLLSQSD
NQVLEEQNKTLEQESKDAIIQESTKARFNLHQKECANQAAAEIELKKDRELRSMMAKQEL
STHEEDKEDEENNATKDSILTKERVTLIEQKAREQLQVKVLEIQTRAQNQETEALKLNYH
VLASEEDYQLAKMGGKAVKLMAKESEEVHQEKELKLRELVKLDNEEDVKLRTQLLLESNE
DDLEKAHSGNELDKSIRVRELALHKRIARAREKEINKTQNDSETLSAYSNLERLQLESQK
QTARDTFADQQEIEREMQIRRKTREQELQTEKRAAHMCTAAAVNLTEGEDKEETEKIQTK
GAAEKVIGLQEEARIKNYEEEYDEIQKDKQEEEAKAEARSLSDARAQLLAAEKLDVMLEW
AGLAALQQWAKHHLVMTLLAAETLKIKQAEEKRNFEILQFEDIDQTKRAKCDEKEKAWES
YEKERWLTRKAREETERMSAKKLLLELARRDAADGADNDEQQQDLQEKSDVLSKNQRKHM
QKEEDEDDLLELKEEKELFQSESQTQAVECELKEMKKGEALDEEDNASDVVRKNGLAEQV
AQKNEVKALMENAERLEKLLEDNEKNNQKEVMSASLKLEKALEELEQALIEQQAASEEAL
RMQRQKGKSDLGVGESKLEQAELLWKAQKDMAEEAAIMLEKRKEQNDAAAKQDVADRRII
VSETEQGRATVSRREEDFANKEKCLLQDLHLPKQLRTHELLSKERSQKSKLLREVEQALD
REEGKLLNATVKNTLEILLEAELTRLLAVKEILMLKIEEEIKAV
>gi|12003425|gb|AAG43571.1|AF21
VFRCLRRALKFKEIKASHRRLTKLEDKSKENERQNAKNSEKDEEKRQFAIQIELQAGLES
NGLLENKYAELLKTEAEKMQSVTKRLAQLESGISKSEATKDEQGELGKRLTAQQHQVTLQ
RMIEKQLASAMEDELLLPEELCKLLITRMQLMKCAEDKMKTLGHALDEQLFSEQSTMEAF
LDEQKTEEKQANKLSRHTEEDQERLVEMARKAKMLSQIAKLLELNQEQENKKRREKQMLT
VKNREWDKLTTRSSTKEDKEDEKQAHNNKEVEEAARALRQVEEKLESEDNEALLLLSQAD
NQLLDEQNKSLEQQAKDAIIQEATKARFQMHQKECCNQAASEIDLKKDRELRSMQSKQEL
CTHDEDKEDEENNETKDSQDMKERVTLVEQKVKDQLQLKLLEIQTRTQNQETEAMKINIH
VLAVEEDFQLAKISGKAVKLMSKETEETQLEKELKLRDLARVDNKEEAKLRTQLLLESNE
EELEKTQSATELDKSIRMREQALHKRITRAREKEMQKTQNEAETLSTLSNLERVQLETQK
QSSKDSLADTQEIEREMQIRRKTREQELQAEKRAAHMCSATALGLAETEDKEENEKLQIN
AATDKLIGLQEEARVKNLEEDYEEIQKDKQEEEAKAESRSISDARATLLAVERLDMMQDS
AGIANLQQYAKHQLVATLVAAETLKMKQAEEKRNFEILQFEDIDQTKRTKCDEKEKAWES
YEKERWLTRKSREEAERMSAKKIIIELSRRDGVDGADNDEQQQDLTQKADVLYKNQRKHL
QKEEDEEDLLELKEEKELFHAEIQGLAVECELKELKKGEALDEEDNAADLCRKHNLAEQL
AQRNEQKSLLENVERLEKLLEDNEKNHQKEVLLAAQKLEKFLEELEQAILEQYATSEEAM
RMQRQKSKSDLGTGSTRVEQVDLLWKAQKDMVEEAMLMLEKRKEQNDSGAKQDVNDRRNI
VVEAEQGRATVVHKEEELSSKERSLLGDSSLPKQVKNHELLAKEHAQKSRLLREAEQVLE
REEGNLLNATVKNTLEVLQEGELVRLLAIKELLMLKVEEEIKSV
>gi|7248371|dbj|BAA92710.1|
TLRALRRLLKFKEAKISRKRLTKLEERSKENEKQSAKNSEKDEEKRQFAIQIELQLGLEA
NNLVENKYADLLKKEAEKQQALTKRLSQLDSGILKTETTKDEQNELNKRLVAMQKQVTLQ
RMIEKQLASVMEDELLLPEEIMKLLIIRMHALKSADEKMKALSHTLDEQLFSEQSNMEAF
IDEQKIEEKRANKVVRHTSEDQEKLIEMERKAKMLSNLSKIANLELEQENKKRREKQMVK
LKNREWDKLTTKSSNKDEKEDEKQSHNNKEIEEAARALRHLEEKLLSEENEALLLLAQSD
TQLLEDQNKTLEQEAKDAIIQESTKARFQLHQKECANQAAAEIELKKDRELRSMQGKQEL
CTSDEDKEDEENNAAKDTHLTKERVTLLEQKAKEQMQGKLLEIQTRANNQETEALKLNTH
SMATEEDFQLAKMSGKAVKLMSKESEEVHLEKDLKLRELTKMDNEEDAKLRTQLLLEANE
EDLEKAQSSGELDKAIMLREQALHKRISRNREKEVNKTQNELETLSAYSNLERLHLESLR
QSAKDTLGDQQELEREMQIRRKTREQELQAEKRAAYMCLAASVNLTEGEDREETEKIHSK
TASERIIGLQEENRIQNFDEEYDETQKDKQEEEAKAEVRSISDAAAQLLAFEKLDVIIES
AGLAALQQWAKHHLVMTLVAAETLKLKQAEEKRNFELLQFEDVDQSKRAKCDEKEKAWET
YEKERWITRKAKEETERMASKKLVIELARRDTADGTDNDEQQQDLQEKADVMFKNQRKHL
QKEEDEEDLLEIKEEKELFQAEAQTRSVECELKEMKKGEALDEEDNSADQVRKNALAEQI
AQRNEQKSLLENAERLEKLLEDNEKGNQKEVILASTKLEKLLEEFEQAMFELRAVSEEAI
RMQRAKGKSDLGIGEAKAEQAELLWKALKDMLEEAALMLEKRKVQNDSGAKQDVVDRRNM
VAENEQGHGSVTRRDEDLANKEKCLLLDSQLPKQYKTHELLAKERSQKSKVLRELETALD
REEGKLLSATVKNTLEIIQEAELTRLLAVKEILMLKLEEEIKAV
>gi|12060489|dbj|BAB20630.1|
ILRALRRAFKFKETKVNRKRLVKLEDRSKENERQAAKNSEKDEERRQFAIQIELQVGMEA
NNLLENKYAELIKKEAEKMQAVTKRVSQLESGIAKTETTKDEQNELGKRLVTTQHQVTLQ
RMIEKQLASVMEDELLLPEEALKLLIIRSQVLKSVEEKMKAVSHSLDEQLFSEQSNMEAF
LDEQKIEEKRVNKIIRHQAEDQEKLMEMERKAKMFAQISKLAELEQEQENKKRREKQLLR
LKNREWDKLTTRSATKEEKEDEKQTHNNKELEEAMRALRHLEDKLGSEENEALVLLSQSD
NQVLEEQNKTLEQESKDAIIHESTKARFNLHQKECSNQAAAEIELKKDRELRSMTAKQEL
CTQEEDKEDEENNATKDSMASKERVTLIEQKAREQLQVKILEIQTRAQNAETEALKLNHH
VSASEEDYQLAKMGGKAVKLMAKEAEEVHLEKELKLRELVKLDTEEDVKLRTQLLLESNE
DDLEKALSGSELDKSIRMRELALHKRIARAREKEINKTQNESETLNAYSNLERLQLESQK
QTARDTFADQQEIEREMQIRRKTREQELQSEKRAAHMCTAAAVNLTESEDKEETEKIQTK
GAAEKVIGLQEEARIKNYEEEYDEIQKDKQEEEAKAEGRSLSDARAQLLAAEKLDLLLES
AGLAALQQWAKHHLVMTLLAAETLKIKQAEEKRNFEILQFEDIDQTKRAKCDEKEKAWES
YEKERWLTRKAREETERMSAKKLLLELARRDSADGADNDEQQQDLQEKSDVLSKNQRKHM
QKEEDEDDLLELKEEKELFQSEAQTQAVECELKEMKKGEALDSEDNASDVIRKNSLAEQV
AQKNEAKALMENAERLEKLLEDNEKNNQREVLSASLKLEKMLDELEQAVMEQVAASEEAL
RMQRQKGKSDLGVGESKLEQAELLWKAQKDMLEEAAIMLEKRKEQNDAAAKQDVSDRRIL
VSDTEQGRATVSRREEDLSNKDKCLLQDLHLPKQLRTHELLAKERSQKSKLLRELEQALD
REEGKLLNATVKNTLEILLEAELTRLLAVKEILMLKIEEEIKAV
>gi|38488753|ref|NP-942118.1|
IMRSLRRTIKFKETKISRKRLVKLEERSKENERQAAKNSEKDEERRQFAIQIELQIGQEA
NNLLENKYAELIKKEAEKMQAVTRRLAQLESGISKSESTKDEQGELRKRLLAAQHQMALQ
RMIEKQLASVMEDELLLPEEALKLMIIRMQLLKSVDDKLKSLSHSNDEQLFSEQSNMEAF
LDEQKIEEKRANKLVRQQTEDQEKLVEMERKAKLLMQILKMADLEQEQENKKRRDKLLIR
LKNREWDKLTTKSLNKDEKEDEKQSHNNKELEEAVRALRHLEDKLNSEENEALVVMSQSD
TQLLEEQNKTLEQESKDAIIQESTKARFNLHQKECANQATVEIDLKKDRELRGMQAKQEL
CTQEEDKEDEDNNAAKDTQATKERVTLLEQKAREQLQLKVVEIQTRAQNQETDSLKLNHH
LVASDEDFQLTKMGGKAVKLMAKEQEEVHLEKELKLRELMKLDSEEEAKLKTQLLLESNE
DDLEKACSSMDLDKTVGMREQALHKRLARAREKELNKTQNESETLNSYSNLERLQLESQK
QAARDAFADQQEIEREMQIRRKTREQELQSEKRAAHICTAAAVNVTEGEDREESEKVQTK
SAAERLIGLQEEARVQNYDEDFDEIQKDKQEEEAKAESRSLSDSRASLLAAEKIDVLAES
AGLAALQQWVKHHLVMTLLAAETLKLKQAEEKRNFEVLQYEDVDQTKRAKCDEKEKAWES
YEKERWLTRKSKEEAERMSSKKLLLELARRDSSDGADNDEQQQDLQEKGDVLFKNQRKHL
QKEEDEDDLIELKEEKELFQCEAQTFAVECELKDMKKGEGLDEEDNASEVVRKNGLAEQV
AQKNEQKCMIENGERLEKLLEDNEKSNQKEVLAASTKLEKMLDELEQSLFELLATVEEAV
RMTRQKGRNDLGVGEVKLEQMEMLWKAQKDMVEEATTMLEKRKDQNDAAAKQDLGDRRNI
IAENEQGHSTVTRREEDVANKEKNLLQDTYLPKQLKSHELLAKERSQKSKLLRELEQSLE
RDEGKLLNATVKNTLEILQEAEMTRLLAVKEILMLKIEEEIKAV
>gi|4808815|gb|AAD29951.1|
VFRCLRRALKFKEIKVTRKRLIKVEDRSKENERQAAKNSEKEEEKRQFAIQIELQTGLEA
NNLLENKYAELLKKEAEKMQSVTKRVSQLESGISKAETTKDEQNEIGKRLIAQQHQVTLQ
RMIEKQLASIMEDELLLPEEMIKLLITRAQYLKSVEEKMKALNHTLDEQLFTEQSGMEAF
IDEQKIEEKRASKLSRHQAEDQEKLVQMARKAKMMAQISKLSELDQEQENKKRREKQMAQ
LKNREWDKLTTKSINKDEKEDEKQAHQNKELEEALRALRQLEDKLESDENEALLLISQSD
SQLLDEQNKTLEQETKDAIIQESTKARFQIHQKECCNQAAGEIELKKDRELRSIQAKQEL
CTNEEDKEDEENNEAKDSMEAKERVTLVEQRAKEQLQLKILEIQTRAQNGETEALKLNIH
VMATEEDYQLAKMGGKAVKLMAKESEEVHLEKELKLRELIKLDREEDAKLRTQLLLESNE
EDLEKAISANELDKSIRMREQALHKRVARAREKEMQKTQNEAETLSTCSNLERLQLETQK
HSSKDTLADTQEIEREMQVKRKTREQELQSEKRAAHICTAAAINLAEGEDKEETEKLQTK
GAAEKIIGLQEESRIQSFEEDYDEIQKDKQEEEAKAEGRSISDARATLLAIERLDVMLES
AGIAHLQQYAKHQLVMTLVAAETLKIKQAEEKRNFEILQYEDADQTKRAKCDEKEKAWET
YEKERWITRKAKEEAERMSVKKIIIELSRRDAADGADNDEQQQDLAEKADVLHKNQRKHV
QKEEDEEDLLELKEEKELFHAEAQTMAVECELKELKKGEALDEDDSAADVCRKHNLAEQI
AQRNEQKTLMEAAERLEKLLEDNEKNNQKEVILASQKLEKLLEEYEQAIVEQFATSEEAI
RMQRQKGKSDLGVGESKLEQADLLWKAQKDMTEEAALMLEKRKEQNDAAAKQDMSDRRTM
VADGEQGRTSVSRREEDLSNKDKAMIQDSHLPKQLRTHELLAKERAQKTKMIRETELALE
REEGKLLNATVKNTLEVLIEAELTRMLAAKELLMLKVEEEIKAI
>gi|4808813|gb|AAD29950.1|
VFRCLRRALKFKEIKVTRKRLIKVEDRSKENERQAAKNSEKEEEKRQFAIQIELQTGLEA
NNLLENKYAELLKKESEKMQAVTKRVSQLESGISKTETTKDEQNEIGKRLIAQQLQVTLQ
RMIEKQLASIMEDELLLPEELMKLLITRAQYLKSVEEKMKALNHSLDEQLFTEQSGMEAF
IDEQKIEEKRASKISRHQAEDQEKLVQMARKAKMMAQISKLSELDQEQENKKRREKQMAQ
LKNREWDKLTTKSITKDEKEEEKQAHQNKELEEALRALRQLEAKLQGDENEALLLISQSD
GQLLDEQNKTLEQETKDAIIQESTKARFQIHQKECCNQAAGEIELKKDRELRSIQAKQEL
CTNEEDKEDEENNEAKDSMEAKERVTLVEQRAKEQLQLKILEIQTRAQNNETESLKLNLH
VIATEEDFQLAKVGGKAVKLMAKESEEVHLEKELKLRELIKLDREEDAKLRTQLLLESNE
EDLEKAISANELDKTIRMREQALHKRIARAREKEMQKTQNDAETLSTCSNLERLQLETQK
HSSKDTLADTQEIEREMQVKRKTREQELQSEKRAAHICTAAALNLAEGEDKEETEKLQTK
GAAEKLIGLQEESRIQNFEEDYDEIQKDKQEEEAKAEGRSISDARATLLAIERLDVMLES
AGIAHLQQYAKHQLVMTLVAAETLKIKQAEEKRNFEILQYEDIDQTKRAKCDEKEKAWET
YEKERWITRKAKEEAERMSAKKIIIELSRRDGADGGDNDEQQKDLAEKADVLHKNQRKHV
QKEEDEEDLLELKEEKELFHAEAQTRAVECELKEMKKGEALDEEDSAADVCRKHNLAEQL
AQRNEQKALMEAAERLEKLLEDNERNNQKEVILASQKLEKLLEEFEQAIVEQFATSEEAI
RMQRQKGKSDLGVGESKLEQADLLWKAQKDMTEEAALMLEKRKEQNDAAAKQDMSDRRTI
VADGEQGRTSVSRREEELANKDKALIQDCHLPKQLRTHELLAKERAQKSKLIREIELALE
REEGKLLNATVKNTLEVLIEAELTRMLAAKELLMLKVEEEIKAI
>gi|402372|gb|AAA62313.1|
ILRALRRAFKFKETKVNRKRLVKLEDRSKENERQAAKNSEKDEERRQFAIQIELQVGMEA
NNLLENKYAELIKKEAEKMQAVTKRVSQLESGIAKTETTKDEQNELGKRLITTQHQVTLQ
RMIEKQLASVMEDELLLPEEALKLLIIRSQVLKSVEEKMKAVSHSLDEQLFSEQSNMEAF
LDEQKIEEKRVNKIIRHQAEDQEKLMEMERKAKMFAQISKLAELEQEQDNKKRREKQLLR
LKNREWDKLTTRSATKEEKEDEKQTHNNKELEEAMRALRHLEDKLGSEENEALVLLSQSD
NQVLEEQNKTLEQESKDAIIQESTKARFNLHQKECSNQAAAEIELKKDRELRSMTAKQEL
CTQEEDKEDEENNATKDSMASKERVTLIEQKAREQLQVKILEIQTRAQNAETEALKLNHH
VSASEEDYQLAKMGGKAVKLMAKEAEEVHLEKELKLRELVKLDSEEDVKLRTQLLLESNE
DDLEKALSGSELDKSIRMRELALHKRIARAREKEINKTQNDSETLNAYSNLERLQLESQK
QTARDTFADQQDIEREMQIRRKTREQELQSEKRAAHMCTAAAVNLTETEDKEETENIQTK
GAAEKVIGLQEEARIKNYEEEYDEIQKDKQEEEAKAEGRSLSDARAQLLTAEKLDLLLES
AGLAALQQWAKHHLVMTLLAAETLKIKQAEEKRNFEILQFEDIDQTKRAKCDEKEKAWES
YEKERWLTRKAREETERMSAKKLLLELARRDSADGADNDEQQQDLQEKSDVLSKNQRKHM
QKEEDEDDLLELKEEKELFQSESQTQAVECELKEMKKGEALDSEDNASDVVRKNGLAEQV
AQKNEAKALMENAECLEKLLEDNEKNNQKEVLSASLKLEKMLDELEQAVIEQLAASEEAL
RMQRQKGKSDLGVGESKLEQAELLWKAQKDMLEEAAIMLEKRKEQNDAAAKQDVSDRRIL
VSDTEQGRATVSRREEDLSNKDKCLLQDMHLPKQLRTHELLAKERSQKSKLLREVEQALD
REEGKLLNATVKNTLEILLEAELTRLLAVKEILMLKIEEEIKAV
>gi|1698895|gb|AAB37320.1|
ILRALRRASKFKETKVNRKRLVKLEDRSKENERQAAKNSEKDEERRQFAIQIELQVGMEA
NNLLENKYAELIKNETEKMQAVTKRVSQLESGIAKTETTKDEQNELGKRLVTTQHQVTLQ
RMIEKQLSSVMEDEVLLPEEALKLLIIRSQVLKSVEEKMKAVSHSLDEQLFSEQSNMEAF
LDEQKIEEKRVNEIIRHQAEDQEKLMEMERKAKMFAQISKLAELEQEQENKKRREKQLLR
LKNREWDKLTTRSATKEEKEDEKQTHNNKELEEAMRALRHLEDKLGSEENEALVLLSQSD
NQVLEEQNKTLEQESKDAIIHESTKARFNLHQKECSNQAAAEIELKKDRALRSMTAKQEL
CTQEEDKEDEENNATKDSMASKERVTLIEQKAREQLQVKILEIQTRAQNAETEALKLNHH
VSASEEDYQLAKMGGKAVKLMAKEAEEVHLEKELKLRELVKLDTEEDVKLRTQLLLESNE
DDLEKALSGSELDKSIRMRELALHKRIARAREKEINKTQNESETLNAYSNLERLQLESQK
QTARATFADQQEIEREMQIRRKTREQELQSEKRAAHMATAAAVNLTESEDKEETEKIQTK
GAAEKVIGLQEEARIKNYEEEYDEIQKDKQEEEAKSEGRSLSDARAQLLAAEKLDLLLES
AGLAALQQWAKHHLVMTLLAAETLKIKQAEEKRNFEILQFEDIDQTKRAKCDEKEKAWES
YEKERWLTRKAREETERMSAKKLLLELARRDSADGADNDEQQQDLQEKSDVLSKNQRKHM
QKEEDEDDLLELKEEKELFQSEAQTQAVECELKEMKKGEALDSEDNASDVIRKNSLAEQV
AQKNEAKALMENAERLEKLLEDNEKNNQREVLSASLKLEKMLDELEQAVMEQVAASEEAL
RMQRQKGKSDLGVGESKLEQAELLWKAQKDMLEEASIMLEKRKEQNDAAAKQDVSDRRIL
VSDTEQGRATVSRREEDLSNKDKSLLQDLHLPKQLRTHELLAKERSQKSKLLRELEQALD
REEGKLLNATVKNTLEILLEAELTRLLAVKEILMLKIEEEIKAV
>gi|86358|pir||A29320
VFRCLRRALKFKEIKVTRKRLIKVEDRSKENERQAAKNSEKEEEKRQFAIQIELQAGLES
NNLLENKYAELVKKEAEKMQSVTKRVSHLESGISKSESTKDEQSELGKRLVAQQHQVTLQ
RMIEKQLASTMEDELLLPEELIKLLITRMQLMKSVDDKMKALSHTLDEQLFTDQSGMEAF
IDEQKIEEKRASKISRHQAEDQEKLVQMARKAKMLAQISKLSELDQEQENKKRREKQMAQ
VKNREWDKLTTKSTNKDEKEDEKQAHQNKELEEAVRALRHLEDKLESDENEALLLIAQSD
GQLLEEQNKTLEQESKDAIIQESTKARFQMHQKECCNQAAAEIELKKDRELRSIQAKQDL
CTNEEDKEDEENNETKDSQEAKERVTLVEQKAKEQLQLKILEIQTRAQNQETEALKLNIH
VMATEEDFQLAKMGGKAVKLMAKESEEVHIEKELKLRELVKLDAEEDAKLRTQLLLESNE
EDLEKAVSANELDKSIRMREHALHKRVARSREKEMQKTQNETETLSAYSNLERLQLESQK
QSSKDTLADTQEIEREMQIKRKTREQELQSEKKAAHMCTAAALNLTEGEDKEESEKLQTK
AAAEKIIGLQEEARIKKFEEDYDEIQKDKQEEDAKAEGRAISDARASLLCVERLDMMLES
AGIAHLQQYAKHQLVMTLIAAETLKIKQAEEKRNFEILQFEDTDQTKRAKCDEKEKGWET
YEKERWLTRKAKEEAERISAKKIIIELARRDGADGADNDEQQQDLAEKADVVYKNQRKHL
QKEEDEEDLLELKEEKELFHAEAQTRATECELKELKKGEALDEDDSAADVCRKHNLAEQI
AQRNEQKALMEAAERLEKLLEDNEKNNQKEVITASQKPEKLLDEYEQAIIEQFATSEEAI
RMQRQKGKSDLGVGESKLEQADLLWKAQKDMTEEAALMLEKRKEQNDAAAKQDMSDRRTI
VAESEQGRSSVSRREEDICNKDKALVQDSHLPKQLKTHELLAKERAQKSKLIRETEQALD
REEGKLLNATVKNTLEVLLEAELTRMLAAKELLMLKVEEEIKAI
>gi|92499|pir||S06006
ILRALRRAFKFKETKVNRKRLVKLEDRSKENDRQAAKNSEKDEERRQFAIQIELQVGMEA
NNLLENKYAELIKKEAEKMQAVTKRVSQLESGIAKTETTKDEQNELGKRLITTQHQVTLQ
RMIEKQLASVMEDELLLPEEALKLLIIRSQVLKSVEEKMKAVSHSLDEQLFSEQSNMEAF
LDEQKIEEKRVNKIIRHQAEDQEKLMEMERKAKMFVQISKLAELEQEQDNKKRREKQLLR
LKNREWDKLTTRSANKEEKEDEKQTHNNKELEEAMRALRHLEDKLGSEENDALVLLSQSD
NQVLEEQNNTLEQESKDAIIQESTKARFNLHQKECSNQAAAEIELKKDRELRSMTAKQEL
CTQEEDKEDEENNATKDSMARKERVTLIEQKAREQLQVKILEIQTRAQNAETEALKLNHH
VSASEEDYQLAKMGGKAVKLMAKEAEEVHLEKELKLRELVKLDSEEDVKLRTQLLLESNE
DDLEKALSGSELDKSIRMRELALHKRIARVREKEINKTQNDSETLNAYSNLERLQLESQK
QTARDTFADQQEIEREMQIRRKTREQELQSEKRAAHMCTAAAVNLTETEDKEETEKIQTK
GAAEKVIGLQEEARIKNYEEEYDEIQKDKQEEEAKAEGRSLSDARAQLLAAEKLDLLLES
AGLAALQQWAKHHLVMTLLAAETLKIKQAEEKRNFEILQFEDIDQTKRAKCDEKEKAWES
YEKERWLTRKAREETERMSAKKLLLELARRDSADGADNDEQQQDLQEKSDVLSKNQRKHM
QKEEDEDDLLELKEEKELFQSEAQTQAVECELKEMKKGEALDSEDNASDVIRKNGLAEQV
AQKNEAKALMENAERLEKLLEDNEKNNQREVLSASLKLEKMLDELEQAVIEQVAASEEAL
RMQRQKGKSDLGVGESKLEQAELLWKAQKDMLEEAAIMLEKRKEQNDAAAKQDVSDRRIL
VSDTEQGRATVSRREEDLSNKDKCLLQDLHLPKQLRTHELLAKERSQKSKLLREVEQALD
REEGKLLNATVKNTLEILLEAELTRLLAVKEILMLKIEEEIKAV
>gi|38347761|dbj|BAD01606.1|
IIKALRRAFKFKETKVARKRLVKLEDRSKENERQTAKHSEKEEEKRQFAIQIELQAGLES
NNLIENKYAELAKKEAEKMQSVTKRVAQLESGIAKSESTKDEQTELSKRLNANQHQVTLQ
RMIEKQLASAMEDELLLPEEILKLLITRSQLMKSAEDKMKALNHTLDEQLFSEQSSMEAF
LDEQKIEEKRASKVTRHIAEDQEKLVEMERKAKMFSQISKLAELEQEQENKKRREKQMIL
LKNREWDKLTTKSSNKDEKEDEKQSHNNKELEEASRALRHLEDKLIGDDNEALLLISQSD
SQLLEEQNKTLEQEAKDAIIQESTKARFQLHQKECGGQAAVEIELKKDRELRSIQSKQEL
STHDEDKEDEENNAAKDTQDAKERVTLVEQKAKEQLQLKLFEVQTRAQNQETEAMKLNLH
LAATEEDYQLAKMGGKAVKMMSKESEEVHLEKELKLRETTKIDSEEDAKHRTQLLLESNE
DELEKAQSGNELDKAIRLREQAIHKRIARSREKEMNKTQNEAETLSAFSNLERLQLESQR
QAARDTLADTQEIEREMQVRRKTRGQELQSEKKAAHMCLASSVGVAESEDKEETEKIQTN
VASEKIIGLQEEARVKNYDEGFDEIQKDKQEEEAKSESRSISDARAQLLAVERLDLMLEV
AGLAQLQQYAKHQLVMTLIAAETVKLKAAEEKRNFEILQFEDIDQTKRAKCDEKEKGWES
YEKERWLTRKSKEESEKMSAKKIVLELARRDGTDGADNDEQVQDLEEKADVLYKNQRKHM
QKEEDEEDILEIKEEKELFHADAQSLAVECELKEMKKGEALDEEDSATDIVRKNGLAEQI
AQRNEQKVMLENSERLEKLLEDNEKANKKEIVTASQKLEKLLDELEQSIVELYATSEEAL
RMQRAKGKSDLGVGEARLEQADLLWKSQKDMVEEANLMLEKRKEQNDAAAKQDVTDRRNI
VSESEQGRGSVTRREEDISNKDKSMLQDSFLPKQLRQQELLAKERALKSKVVRETDQALE
REEGKLLNATVKNTLEVLQEAELTRMLAVKELLMLKVEEEIKAL
>gi|17907763|dbj|BAB79445.1|
LYRCLRRTLKFKEAKMSRKRLTKLEDRSKENERSAAKNSEKEEERRQFAIQIELQAGLEA
NNLIENKYAELAKKEAEKQQSLAKRLSQLESGIQKTETTKDEQMELGKRLLALQMQVTLQ
RMIEKQLASVMEDELLLSEELLKLLILRMQGLKAADDKMKALSHSLDEQLFTEQAGMEAF
IDEQKIEEKRNNKITRHQAEDQEKLIEMERKAKNMANLSKLADLDQEQENKKKREKQMVK
LKNREWDKLTTKSATKDEKEDEKQSHNNKSLEEAIRALRNLEEKLQSEDNEALLLLSQSD
NQLLEEQNKILEQEAKDAIIQESTKAKFQLHQKECINQAAAEIDLKKDRELRGFVNRQEL
CTLDEDKEDEENNAAKDTQVTKERVTLIEQKAKEQLQQKILEIQTRANNQETEALKLNAH
LAATEEDFQLARISGKAVKLMAKESQEVHLEKELKLRELAKLDTEEDAKLRTQLFLEANE
EDLEKAQSSQELDKAIMLREQSLHKRIARAREKEANKTQNEAETLSAYSNLERLQLESLK
QAAKDTLADQTEIEREMQIKRKTREQELQSQKRVSHMCLAFAITLTESEEREESEKIQTK
AASEKVIGLQEEMRIQNFEEEYDETQKDKQEEEAKAEERAISDARAYLLAIERLDIITEN
AGLAALQQWAKHHLVMTLLAAETMKLKAAEEKRNFELLQYEDVDQTKRAKCDEKEKSWES
YEKERWVTRKAKEESERMAAKKLVIELSRRDAADGGDNDEQLQDLQEKADVLYKNQRKHL
QKEEDEDDLVEIKEEKELFEAEAQTRSVECELKEMKKGEALDMEDSAADQTRKNALAEQV
AQRNENKSLLENAERLEKLLEDNEKNTLKEVIQAATKLEKLLDELEQALVEAHAASEEAI
RMQRIKGKSDLGVSESKAEQVDLLWKAQKDLLEEAALSLEKRKEQHDAGAKQDVSDRRIM
VAESEQSRTSVSRREEDVANKEKCLLLDSHLPKQYRTHELLAKERSQKSKIVRELEQALD
REEGKLLNATVKNTLEIIQEAELTRMLAVKEILMLKIEEEIKAV
>gi|34870892|ref|XP-340820.1|
IFRCLRRALKFKEIKVNRKRLTKVEDRSKENERQAAKNSEKEEEKRQFAIQIELQTGLEA
NNLIENKYAELLKKEGEKMQSVTKRVCQLESSIGKTETTKDEQNEIGKRLIAQQHQVTLQ
RMIEKQLASTMEDELLLPEELLKLLITRMQYLKSVEEKLKALNHSLDEQLFTEQSGMEAF
VDEQKIEEKRAAKLARHQAEDQEKLVQMARKAKMLAQISKLSELEQEQENKKRREKQMAQ
LKNREWDKLTTKSVTKDEKEDEKQAHQNKLLEEALRALRQLEAKLQSDENEALVLISQTD
SQLLDEQNKTLEQETKDAIIQETTKARFQVHQKECCNQASGEIELKKDRELRSIQAKQEL
CTNEEDKEDEENNEAKDSLEAKERVTLVEQRAKEQLQLKILEIQTRAQNNETEALKLNLH
VIATEEDFQLAKAGGKAVKLMAKESEEVHLEKELKLRELVKLDHEEEAKLRTQLLLESNE
EDLEKAISANELDKSIRMREQALHKRIARSREKEIIKTQNDAETLSAYSNLERLQLETQK
QSSKDTLADTQEIEREMQVKRKTREQELQSEKRTAHICTASALNLAEGEDKEETEKLQTK
GAAEKLIGLQEENRVQNSEEDYDEIQKDKQEEEAKAEERSISDARAALLAIERLELMVES
AGIAHLQQYAKHQLVMTLVAAETLKIKQAEEKRNFEVLQYEDTDQTKRAKCDEREKAWET
YEKERWLTRKSKEESERMSAKKIIIELSRRDGADGADNDEQQKDLAEKSDVLHKNQRKHV
QKEEDEEDLLELKEEKELFHAEAQTVAMECELKELKKGEALDEDDSAADVCRKHNLAEQI
AQRNEQKALLEAAERLEKLLEDNEKNNQKEVILASQKLEKVLEEYEQAIIEQYATSEEAI
RMQRQKGKSDLGVGESKLEQADLLWKAQKDMTEEAALMLEKRKEQNDAAAKQDVSDRRTI
VADSEQGRNSVSRREEDLSNKDKSLIQDCHLPKQLRTHELLAKERAQKSRLIRETELALE
REEGKLLNATVKNTLEVLIEAELTRMLAAKEILMLKVEEEIKAI
>gi|3041708|sp|P13540|MYH7-MESA
ILRALRRAFKFKETKVNRKRLVKLEDRSKENERQAAKNSEKDEERRQFAIQIELQVGMEA
NNLLENKYAELIKKEAEKMQAVTKRVSQLESGIAKTETTKDEQNELGKRLITTQHQVTLQ
RMIEKQLASVMEDELLLPEEALKLLIIRSQVLKSVEEKMKAVSHSLDEQLFSEQSNMEAF
LDEQKIEEKRVNKIIRHQAEDQEKLMEMERKAKMFAQISKLAELEQEQDNKKRREKQLLR
LKNREWDKLTTRSATKEEKEDEKQTHNNKELEEAMRALRHLEDKLGSEENEALVLLSQSD
NQVLEEQNKTLEQESKDAIIQESTKARFNLHQKECSNQAAAEIELKKDRELRSMTAKQEL
CTQEEDKEDEENNATKDSMASKERVTLIEQKAREQLQVKILEIQTRAQNAETEALKLNHH
VSASEEDYQLAKMGGKAVKLMAKEAEEVHLEKELKLRELVKLDSEEDVKLRTQLLLESNE
DDLEKALSGSELDKSIRMRELALHKRIARAREKEINKTQNDSETLNAYSNLERLQLESQK
QTARDTFADQQDIEREMQIRRKTREQELQSEKRAAHMCTAAAVNLTETEDKEETENIQTK
GAAEKVIGLQEEARIKNYEEEYDEIQKDKQEEEAKAEGRSLSDARAQLLTAEKLDLLLES
AGLAALQQWAKHHLVMTLLAAETLKIKQAEEKRNFEILQFEDIDQTKRAKCDEKEKAWES
YEKERWLTRKAREETERMSAKKLLLELARRDSADGADNDEQQQDLQEKSDVLSKNQRKHM
QKEEDEDDLLELKEEKELFQSESQTQAVECELKEMKKGEALDSEDNASDVVRKNGLAEQV
AQKNEAKALMENAECLEKLLEDNEKNNQKEVLSASLKLEKMLDELEQAVIEQLAASEEAL
RMQRQKGKSDLGVGESKLEQAELLWKAQKDMLEEAAIMLEKRKEQNDAAAKQDVSDRRIL
VSDTEQGRATVSRREEDLSNKDKCLLQDMHLPKQLRTHELLAKERSQKSKLLREVEQALD
REEGKLLNATVKNTLEILLEAELTRLLAVKEILMLKIEEEIKAV
>gi|18859641|ref|NP-542766.1|
ILRALRRAFKFKETKVNRKRLVKLEDRSKENERQAAKNSEKDEERRQFAIQIELQVGMEA
NNLLENKYAELIKKEAEKMQAVTKRVSQLESGIAKTETTKDEQNELGKRLITTQHQVTLQ
RMIEKQLASVMEDELLLPEEALKLLIIRSQVLKSVEEKMKAVSHSLDEQLFSEQSNMEAF
LDEQKIEEKRVNKIIRHQAEDQEKLMEMERKAKMFVQISKLAELEQEQDNKKRREKQLLR
LKNREWDKLTTRSATKEEKEDEKQTHNNKELEEAMRALRHLEDKLGSEENEALVLLSQSD
NQVLEEQNKTLEQESKDAIIQESTKARFNLHQKECSNQAAAEIELKKDRELRSMTAKQEL
CTQEEDKEDEENNATKDSMASKERVTLIEQKAREQLQVKILEIQTRAQNAETEALKLNHH
VSASEEDYQLAKMGGKAVKLMAKEAEEVHLEKELKLRELMKLDSEEDVKLRTQLLLESNE
DDLEKALSGSELDKSIRMRELALHKRIARAREKEINKTQNDSETLNAYSNLERLQLESQK
QTARDTFADQQEIEREMQIRRKTREQELQSEKRAAHMCTAAAVNLTETEDKEETEKIQTK
GAAEKVIGLQEEARIKNYEEEYDEIQKDKQEEEAKAEGRSLSDARAQLLAAEKLDLLLES
AGLAALQQWAKHHLVMTLLAAETLKIKQAEEKRNFEILQFEDIDQTKRAKCDEKEKAWES
YEKERWLTRKAREETERMSAKKLLLELARRDSADGADNDEQQQDLQEKSDVLSKNQRKHM
QKEEDEDDLLELKEEKELFQSEAQTQAVECELKEMKKGEALDSEDNASDVIRKNGLAEQV
AQKNEAKALMENAERLEKLLEDNEKNNQREVLSASLKLEKMLDELEQAVIEQVAASEEAL
RMQRQKGKSDLGVGESKLEQAELLWKAQKDMLEEAAIMLEKRKEQNDAAAKQDVSDRRIL
VSDTEQGRATVSRREEDLSNKDKCLLQDLHLPKQLRTHELLAKERSQKSKLLREVEQALD
REEGKLLNATVKNTLEILLEAELTRLLAVKEILMLKIEEEIKAV
>gi|42662294|ref|XP-371398.2|
LFRALRRELKLKETKVSRRRMSRLEERSKESERSAAKTGEKDEERRQLALQIELQAGLEA
ESLIENKYAELAKKEADKHQSLGKRLAQLESGLLKTEATKDEQHEAGKRLTALQAQLSLQ
RMIETQLASLMEDELLLSEELLKLLVLRMQTLKTAEDKGRALGHILDEQLFMEQAAMEAF
LDEQKAEEKRLSRATRHQAEDQEALLEMARKAKNLANLARLADLEQEQENKRKREKQMLK
LKNRERDKLTAKAAAKEEKEDEKQLHAQKGLEEAVRALRALEEKLRGAENEALLLLAQSG
NQLLEEQTKTLEQEAEDAMVQEGTRARLQLQQKECSNQAVAEIDLKKERELRGCAARQEL
CTAEEDKEDEENNAAKDTQVTKERATLVEQAAKEQVQQKILEVQTRANSQETEALKLNAL
LAASEEDFQLQKVTGRAVRLMAKELEEVQLEKELKLRELARLESEEHGKLRAQLLLKACE
EDLEQAQSSLELDKAILLREQALHKRIAREREQEASRTQNGAETLSAESHLERLQLESGK
QAAKDALAEQSEVERELQIKRRAREQELQAQRRAAHVCEAAALTVTESAEREESEKARTK
AASERLIGLQEEARAQSAEEEHDETQKDRQEEEAKAEGRAISEGRATLLAIERLDLLLES
AGLAGLQQWAKHLLVMSLLAAETIKLRAAEEKRNFERLQYEEVEQTKRARCDEREKAWES
HEKEKWLTRKAGEEAERLAARKLVVELLRRDAAEGGDNEEQAQELQEKADVLHKSQRKHL
QKEEDEADTAELKEEKELSGREAQARAAECELHELRKGEALDLEDSAADLTRKNALAEQA
AQRNEGKCLLEAAERLEKLLEDNERHALKEVLQASAKLEKLLDELEQALVEARAASEEAV
RAQRLKGRSDLGVCESKAEQLDLLWKGQKDLMEEAALTLEKRKEQNDAGAKQDVSDRRSL
VAEGEQGRASVARREEDAATREKRLLLDSHLPKRYRSQELLTKERSQKAKTLRELEQALE
RAEGKLLSATVKNTLEVLQEAERAGLLAVQEVLMLRSEEEIKAV
>gi|1581130|prf||2116354A
ILRALRRAFKFKETKVNRKRLVKLEDRSKENERQAAKNSEKDEERRQFAIQIELQVGMEA
NNLLENKYAELIKKEAEKMQAVTKRVSQLESGIAKTETTKDEQNELGKRLITTQHQVTLQ
RMIEKQLASVMEDELLLPEEALKLLIIRSQVLKSVEEKMKAVSHSLDEQLFSEQSNMEAF
LDEQKIEEKRVNKIIRHQAEDQEKLMEMERKAKMFAQISKLAELEQEQDNKKRREKQLLR
LKNREWDKLTTRSATKEEKEDEKQTHNNKELEEAMRALRHLEDKLGSEENEALVLLSQSD
NQVLEEQNKTLEQESKDAIIQESTKARFNLHQKECSNQAAAEIELKKDRELRSMTAKQEL
CTQEEDKEDEENNATKDSMASKERVTLIEQKAREQLQVKILEIQTRAQNAETEALKLNHH
VSASEEDYQLAKMGGKAVKLMAKEAEEVHLEKELKLRELVKLDSEEDVKLRTQLLLESNE
DDLEKALSGSELDKSIRMRELALHKRIARAREKEINKTQNDSETLNAYSNLERLQLESQK
QTARDTFADQQDIEREMQIRRKTREQELQSEKRAAHMCTAAAVNLTETEDKEETENIQTK
GAAEKVIGLQEEARIKNYEEEYDEIQKDKQEEEAKAEGRSLSDARAQLLTAEKLDLLLES
AGLAALQQWAKHHLVMTLLAAETLKIKQAEEKRNFEILQFEDIDQTKRAKCDEKEKAWES
YEKERWLTRKAREETERMSAKKLLLELARRDSADGADNDEQQQDLQEKSDVLSKNQRKHM
QKEEDEDDLLELKEEKELFQSESQTQAVECELKEMKKGEALDSEDNASDVVRKNGLAEQV
AQKNEAKALMENAECLEKLLEDNEKNNQKEVLSASLKLEKMLDELEQAVIEQLAASEEAL
RMQRQKGKSDLGVGESKLEQAELLWKAQKDMLEEAAIMLEKRKEQNDAAAKQDVSDRRIL
VSDTEQGRATVSRREEDLSNKDKCLLQDMHLPKQLRTHELLAKERSQKSKLLREVEQALD
REEGKLLNATVKNTLEILLEAELTRLLAVKEILMLKIEEEIKAV
>gi|34870884|ref|XP-213345.2|
IFRCLRRALKFKEIKVTRKRLVKVEDRSKENERQAAKNSEKEEEKRQFAIQIELQTGLEA
NNLLENKYAELLKKEAEKMQSVTKRVSQLESGIGKTETTKDEQNEVGKRLIAQQHQVTLQ
RMIEKQLASIMEDELLLPEELIKLLITRAQYLKSVEEKMKALNHTLDEQLFTEQSGMEAF
IDEQKIEEKRASKLSRHQAEDQEKLVQMARKAKMMAQISKLSELDQEQENKKRREKQMAQ
LKNREWDKLTTKSINKDEKEDEKQAHQNKELEEALRALRQLEDKLESDENEALILISQSD
SQLLDEQNKTLEQETKDAIIQESTKARFQIHQKECCNQAAGEIELKKDRELRSIQSKQEL
CTNEEDKEDEENNNAKDSMEAKERVTLVEQRAKEQLQLKILEIQTRAQNNETEALKLNLH
VMATEEDYQLAKMGGKAVKLMAKESEEVHLEKELKLRELVKLDREEDAKLRTQLLLESNE
EDLEKAISANELDKSIRMREQALHKRVARAREKEMQKTQNEAETLSTYSNLERLQLEAQK
HSSKDTLADTQEIEREMQVKRKTREQELQSEKRAAHICTAAAINLAEGEDKEETEKLQTK
GSAEKIIGLQEENRIQSFEEDYDEIQKDKQEEEAKAEGRSISDARAVLLAIERLEVMLES
AGIAHLQQYAKHQLVMTLIAAETLKIKQAEEKRNFEILQYEDTDQTKRAKCDEKEKAWET
YEKERWITRKSKEEAERMSVKKIIIELSRRDGADGGDNDEQQQDLAEKADVLHKNQRKHV
QKEEDEEDLLELKEEKELFHAEAQTMAVECELKELKKGEALDEDDSAADICRKHNLAEQV
AQRNEQKSLMEAAERLEKLLEDNEKNNQKEVILASQKLEKVLEEYEQAIIEQYATSEEAI
RMQRQKGKSDLGVGESKLEQADLLWKAQKDMTEEAALMLEKRKEQNDAAAKQDMSDRRTM
VADGEQGRTSVSRREEDLSNKDKAMIQDSHLPKQLRTHELLAKERAQKAKMIRETELALE
REEGKLLNATVKNTLEVLIEAELTRMLAAKELLMLKVEEEIKAI
>gi|6093461|sp|P79293|MYH7-PIG
ILRALRRASKFKETKVNRKRLVKLEDRSKENERQAAKNSEKDEERRQFAIQIELQVGMEA
NNLLENKYAELIKNETEKMQAVTKRVSQLESGIAKTETTKDEQNELGKRLVTTQHQVTLQ
RMIEKQLSSVMEDEVLLPEEALKLLIIRSQVLKSVEEKMKAVSHSLDEQLFSEQSNMEAF
LDEQKIEEKRVNEIIRHQAEDQEKLMEMERKAKMFAQISKLAELEQEQENKKRREKQLLR
LKNREWDKLTTRSATKEEKEDEKQTHNNKELEEAMRALRHLEDKLGSEENEALVLLSQSD
NQVLEEQNKTLEQESKDAIIHESTKARFNLHQKECSNQAAAEIELKKDRALRSMTAKQEL
CTQEEDKEDEENNATKDSMASKERVTLIEQKAREQLQVKILEIQTRAQNAETEALKLNHH
VSASEEDYQLAKMGGKAVKLMAKEAEEVHLEKELKLRELVKLDTEEDVKLRTQLLLESNE
DDLEKALSGSELDKSIRMRELALHKRIARAREKEINKTQNESETLNAYSNLERLQLESQK
QTARATFADQQEIEREMQIRRKTREQELQSEKRAAHMATAAAVNLTESEDKEETEKIQTK
GAAEKVIGLQEEARIKNYEEEYDEIQKDKQEEEAKSEGRSLSDARAQLLAAEKLDLLLES
AGLAALQQWAKHHLVMTLLAAETLKIKQAEEKRNFEILQFEDIDQTKRAKCDEKEKAWES
YEKERWLTRKAREETERMSAKKLLLELARRDSADGADNDEQQQDLQEKSDVLSKNQRKHM
QKEEDEDDLLELKEEKELFQSEAQTQAVECELKEMKKGEALDSEDNASDVIRKNSLAEQV
AQKNEAKALMENAERLEKLLEDNEKNNQREVLSASLKLEKMLDELEQAVMEQVAASEEAL
RMQRQKGKSDLGVGESKLEQAELLWKAQKDMLEEASIMLEKRKEQNDAAAKQDVSDRRIL
VSDTEQGRATVSRREEDLSNKDKSLLQDLHLPKQLRTHELLAKERSQKSKLLRELEQALD
REEGKLLNATVKNTLEILLEAELTRLLAVKEILMLKIEEEIKAV
>gi|12003427|gb|AAG43572.1|AF21
VFRCLRRALKFKEIKASHRRLTKLEDKSKENERQNAKNSEKDEEKRQFAIQIELQAGLES
NGLLENKYAELLKTEAEKMQSVTKRLAQLESGISKSEATKDEQGELGKRLTAQQHQVTLQ
RMIEKQLASAMEDELLLPEELCKLLITRMQLMKCAEDKMKTLGHALDEQLFSEQSTMEAF
LDEQKTEEKQANKLSRHTEEDQERLVEMARKAKMLSQIAKLLELNQEQENKKRREKQMLT
VKNREWDKLTTRSSTKEDKEDEKQAHNNKEVEEAARALRQVEEKLESEDNEALLLLSQAD
NQLLDEQNKSLEQQAKDAIIQEATKARFQMHQKECCNQAASEIDLKKDRELRSMQSKQEL
CTHDEDKEDEENNETKDSQDMKERVTLVEQKVKDQLQLKLLEIQTRTQNQETEAMKINIH
VLAVEEDFQLAKISGKAVKLMSKETEETQLEKELKLRDLARVDNKEEAKLRTQLLLESNE
EELEKTQSATELDKSIRMREQALHKRITRAREKEMQKTQNEAETLSTLSNLERVQLETQK
QSSKDSLADTQEIEREMQIRRKTREQELQAEKRAAHMCSATALGLAETEDKEENEKLQIN
AATDKLIGLQEEARVKNLEEDYEEIQKDKQEEEAKAESRSISDARATLLAVERLDMMQDS
AGIANLQQYAKHQLVATLVAAETLKMKQAEEKRNFEILQFEDIDQTKRTKCDEKEKAWES
YEKERWLTRKSREEAERMSAKKIIIELSRRDGVDGADNDEQQQDLTQKADVLYKNQRKHL
QKEEDEEDLLELKEEKELFHAEIQGLAVECELKELKKGEALDEEDNAADLCRKHNLAEQL
AQRNEQKSLLENVERLEKLLEDNEKNHQKEVLLAAQKLEKFLEELEQAILEQYATSEEAM
RMQRQKSKSDLGTGSTRVEQVDLLWKAQKDMVEEAMLMLEKRKEQNDSGAKQDVNDRRNI
VVEAEQGRATVVHKEEELSSKERSLLGDSSLPKQVKNHELLAKEHAQKSRLLREAEQVLE
REEGNLLNATVKNTLEVLQEGELVRLLAIKELLMLKVEEEIKSV
>gi|38091413|ref|XP-354615.1|
IFRCLRRALKFKEIKVTRKRLIKVEDRSKENERQAAKNSEKEEEKRQFAIQIELQTGLEA
NNLLENKYAELLKKEAEKMQSVTKRVSQLESGIGKTETTKDEQNEVGKRLIAQQHQVTLQ
RMIEKQLASIMEDELLLPEELIKLLITRAQYLKSVEEKMKALNHTLDEQLFTEQSGMEAF
IDEQKIEEKRASKLSRHQAEDQEKLVQMARKAKMMAQISKLSELDQEQENKKRREKQMAQ
LKNREWDKLTTKSINKDEKEDEKQAHQNKELEEALRALRHLEDKLESDENEALLLISQSD
SQLLDEQNKTLEQETKDAIIQESTKARFQIHQKECCNQAAGEIELKKDRELRSIQSKQEL
CTNEEDKEDEENNNAKDSMEAKERVTLVEQRAKEQLQLKILEIQTRAQNNETEALKLNLH
VMATEEDYQLAKMGGKAVKLMAKESEEVHLEKELKLRELVKLDREEDAKLRTQLLLESNE
EDLEKAISANELDKSIRMREQALHKRVARAREKEMQKTQNEAETLSTYSNLERLQLEAQK
HSSKDTLADTQEIEREMQVKRKTREQELQSEKRAAHICTAAAINLAEGEDKEETEKLQTK
GSAEKIIGLQEENRIQSFEEDYDEIQKDKQEEEAKAEGRSISDARAVLLAIERLEVMLES
AGIAHLQQYAKHQLVMTLIAAETLKIKQAEEKRNFEILQYEDTDQTKRAKCDEKEKAWET
YEKERWITRKSKEEAERMSVKKIIIELSRRDGADGGDNDEQQQDLAEKADVLHKNQRKHV
QKEEDEEDLLELKEEKELFHAEAQTMAVECELKELKKGEALDEDDSAADICRKHNLAEQV
AQRNEQKSLMEAAERLEKLLEDNEKNNQKEVILASQKLEKVLEEYEQAIIEQYATSEEAI
RMQRQKGKSDLGVGESKLEQADLLWKAQKDMTEEAALMLEKRKEQNDAAAKQDMSDRRTM
VADGEQGRTSVSRREEDLSNKDKAMIQDSHLPKQLRTHELLAKERAQKAKMIREAELALE
REEGKLLNATVKNTLEVLIEAELTRMLAAKELLMLKVEEEIKAI
>gi|6683485|dbj|BAA89233.1|
VFRCLRRALKFKEVKVTRKRLIKVEDRSKENERQAAKNSEKEEDKRQFAIQIELQAGLES
NNLLENKYAELVKKEAEKMQSVTKRVSHLESGISKAESTKDEQSELGKRLVAHQHQVTLQ
RMIEKQLASTMEDELLLPEELIKLLITRMQLLKSVEDKMKALNHTLDEQLFTDQSGMEAF
IDEQKTEEKRASKISRHQAEDQEKLVQMARKAKMLAQISKLSELDQEQENKKRREKQMAQ
VKNREWDKPTTKSTNKDEKEDEKQAHQNKELEEAVRALRHLEDKLESDENEALLLIAQSD
AQLLEEQNKTLEQEAKDAIIQESTKARFQMHQKECCNQAAAEIELKKDRELRSIQAKQEL
CTNEEDKEDEENNETKDSMEAKERVTLVEQKAKEQLQLKILEIQTRAQNQETESLKLNIH
VMATEEDFQLAKMGGKAVKLMAKESEEVHIEKELKLRELIKLDAEEDAKLRTQLLLESNE
EDLEKAVSANELDKSIRTREHALHKRIARSREKEMQKTQNEAETLSAYSNLERLQLESQK
QRSKDTLADTQEIEREMQIKRKTREQELQSEKKAAHICTGAALNLAEGEDKEENEKLQTK
AASEKIIGLQEEARIRNFEEDYDEIQKDKQEEDAKAEGRAISDARASLLALERLDVMLES
AGISHLQQYAKHQLVMTLIAAETLKIKQAEEKRNFDILQYEDIDQTKRAKCDEKEKGWET
YEKERWLTRKAKEEAERMSAKKIIIELARRDGADGADNDEQQQDLAEKADVLYKSQRKHV
HKEEDEEDLLELKEEKELFHAEAQTRATECELKGLKKGEALDEDDSAADVCRKHNLAEQI
AQRNEQKALMEAAERLEKLLEDNERNNQKEVIMASQKLEKMLDEYEQAIIEQFATSGEAI
RMQRQKGKSDLGVGESKLEQADLLWKAQKDMTEEAALMLEKRKEQNDAAAKQDMSDRRNI
VAESEQGRSSVSRREEDVSNKDKALVQDSHLPKQLRTHELLAKERAQKSKLTRETEQALE
RGEGKLLNATVKNTLEVLLEAELTRMLAAKELLMLKVEEEIKAI
>gi|11276955|pir||A59236
IRRALRRSVKNRESKLTRKRLTKLEDRSKENERQTARNSEKVEEKRQFAIQIELQAGLEA
NNLIENKYADLFKKEADRQQALAKRLAVLESTIHRNEATKDEQNELGKRLASFQQQSNLN
RMIESQLASAMEDELLLEEETVKLIVIRMTVLQSTDDKLKSLGHTLDEQLFIEQSNMEAF
LDEQKIEEKKANQLTRHCADDQEKVIEMERKAKFMANLQKLADLEQEQENKKRREKAMLS
LKNRERDKLTNKAAQKDEKEDEKASHSNKELEEAQRSLRALEEKLESEENEALMILAQSD
RQLVEEQNKQLEQESKDAILQEGKKARFQMHQKECLNQAVLEIELKKDRELRAIQAKQEL
ATSDEDKEDEENQNAKDSQCAKERVTLIAQKAKEQLRQKILEIQTRANNQETEALKLNSG
IMSTEEDMQLAKVSGKAVKMLNRETEEVHLEKELRLRELAKLESEEDAKLRTQLLLEANE
EDLEKAHSGTELDKAILMREQEIHKKLARAREKEVAKTENTAETLSTETNLERLQYESSR
QTQKDSLADQQEIERDMQMRRKTREQELQSEKRAAHLNLSSSLGVTEGEDREENEKVATK
SASEKIIGLEEESRVNASEEEYDEVQRDKQEEEAKAEVRAISESRASLLALERLEILLEA
AGVAQLQQSAKHNLVMTLLAAEQLKFKTAEEKRNFEILQYEDVDQSKRAKCEEKEKAWET
YEKERWVTRKSEEEAEKLAGKKLVVELSRREATDNADNDEQKQDFQNKQDVMTKNQRKHI
QKEEDEDDLLEVKEEKELFQVEQQSRASECELQMTKRGEALDEEDSSSDVVRKDGLAEQV
AQKNEHKHLLEESERLEKLLEDNEKNNQKEVIEAANKLEKFLEELEQSVFELKATSEEAL
RMQRTKGKTDLGVAEGRYEQAELLWKGQKDLFEEKELTLEKRKEQQDAGAKQDVSDRRQY
VSESEQSRGTLSRREEDLATEEKQLLQENQLPKQLKQHELLSKERAQKEKIIRELEQSLE
RAEGKQLAALAKNTLEVIQEAEVVQMLAVKDILMLKLEEEIKAI
>gi|402374|gb|AAB59701.1|
ILRALRRAFKFKETKVNRKRLGKLEDRSKENERQAAKNSEKDEEKRQFAIQIELQVGMEA
NTLLENKYAELIKKEAEKMQAVTKRVSQLESGIAKTETTKDEQNELGKRLVTSQHQVTLQ
RMIEKQLASVMEDELLLPEEALKLLIIRMQLVKSVEEKMKAVSHVNDEQLFSEQSNMEAF
LDEQKIEEKRVNKLIRQQAEDQDKLIEMERKAKMFAQITKLAELELEQENKKRREKQLLR
LKNREWDKLTTKSANKEEKEDEKQSHNNKELEEAMRALRHLEDKLGSEENEALVLLSQSD
NQVLEEQNKTLEQESKDAIIQESTKARFNLHQKECANQAAAEIELKKDRELRSMMAKQEL
STHEEDKEDEENNSTKDSILTKERVTLIEQKAREQLQLKVLEIQTRAQNQETEALKLNYH
VLASEEDYQLAKMGGKAVKFMAKESEEVHQEKELKLRELVKLDNEEDVKLRTQLLLESNE
DDLEKAHSGNELDKSIRVRELALHKRIARAREKEINKTQNESETLSAYSNLERLQLESQK
QTARDTFADQQEIEREMQIRRKTREQELQTEKRAAHMCTAAAVNLTEGEDKEETEKIQTK
GAAEKVIGLQEEARIKNYEEEYDEIQNDKQEEEAKAEARSLSDARAQLLAAEKLDVMLES
AGLAALQQWAKHHLVMTLLAAETLKIKQAEEKRNFEILQFEDIDQTKRAKCDEKEKAWES
YEKERWLTRKAREETERMSAKKLLLELARRDAADGADNDEQQQDLQEKSDVLSKNQRKHM
QKEEDEDDLLELKEEKELFQSESQTQAVECELKEMKKGEALDEEDNSSDVVRKNGLAEQV
AQKNEVKALMENAERLEKLLEDNEKNNQKEVMSASLKLEKALEELEQALIEQQAASEEAL
RMQRQKGKSDLGVGESKLEQAELLWKAQKDMAEEANIMLEKRKEQNDAAAKQDVADRRII
VSETEQGHATVSRREEDFANKEKCLLQDMHLPKQLRTHELLSKERSQKSKLLREVEQALD
REEGKLLNATVKNTLEILLEAELTRLLAVKEILMLKIEEEIKAV
>gi|92498|pir||S06005
ILRALRRAFKFKETKVNRKRLGKLEDRSKENERQAAKNSEKDEEKRQFAIQIELQVGMEA
NTLLEHKYAELIKKEAEKMQAVTKRVSQLESGIAKTETTKDEQNELGKRLITAQHQVTLQ
RMIEKQLASVMEDELLLPEEALKLLIIRMQLLKSVEEKMKAVSHVNDEQLFSEQSNMEAF
LDEQKIEEKRVNKLIRQQAEDQDKLIEMERKAKMFAQISKLAELELEQDNKKRREKQLLR
LKNREWDKLTTKSANKEEKEDEKQSHNNKELEEAMRALRHLEDKLGSEENEALVLLSQSD
NQVLEEQNKTLEQESKDAIIQESTKARFNLHQKECANQAAAEIELKKDRELRSMMAKQEL
STHEEDKEDEENNATKDSILTKERVTLIEQKAREQLQVKVLEIQTRAQNQETEALKLNYH
VLASEEDYQLAKMGGKAVKLMAKESEEVHQEKELKLRELVKLDNEEDVKLRTQLLLESNE
DDLEKAHSGNELDKSIRVRELALHKRIARAREKEINKTQNDSETLSAYSNLERLQLESQK
QTARDTFADQQEIEREMQIRRKTREQELQTEKRAAHMCTAAAVNLTEGEDKEETEKIQTK
GAAEKVIGLQEEARIKNYEEEYDEIQKDKQEEEAKAEARSLSDARAQLLAAEKLDVMLEW
AGLAALQQWAKHHLVMTLLAAETLKIKQAEEKRNFEILQFEDIDQTKRAKCDEKEKAWES
YEKERWLTRKAREETERMSAKKLLLELARRDAADGADNDEQQQDLQEKSDVLSKNQRKHM
QKEEDEDDLLELKEEKELFQSESQTQAVECELKEMKKGEALDEEDNASDVVRKNGLAEQV
AQKNEVKALMENAERLEKLLEDNEKNNQKEVMSASLKLEKALEELEQALIEQQAASEEAL
RMQRQKGKSDLGVGESKLEQAELLWKAQKDMAEEAAIMLEKRKEQNDAAAKQDVADRRII
VSETEQGRATVSRREEDFANKEKCLLQDLHLPKQLRTHELLSKERSQKSKLLREVEQALD
REEGKLLNATVKNTLEILLEAELTRLLAVKEILMLKIEEEIKAV
>gi|56655|emb|CAA34064.1|
ILRALRRAFKFKETKVNRKRLGKLEDRSKENERQAAKNSEKDEEKRQFAIQIELQVGMEA
NTLLEHKYAELIKKEAEKMQAVTKRVSQLESGIAKTETTKDEQNELGKRLITAQHQVTLQ
RMIEKQLASVMEDELLLPEEALKLLIIRMQLLKSVEEKMKAVSHVNDEQLFSEQSNMEAF
LDEQKIEEKRVNKLIRQQAEDQDKLIEMERKAKMFAQISKLAELELEQDNKKRREKQLLR
LKNREWDKLTTKSANKEEKEDEKQSHNNKELEEAMRALRHLEDKLGSEENEALVLLSQSD
NQVLEEQNKTLEQESKDAIIQESTKARFNLHQKECANQAAAEIELKKDRELRSMMAKQEL
STHEEDKEDEENNATKDSILTKERVTLIEQKAREQLQVKVLEIQTRAQNQETEALKLNYH
VLASEEDYQLAKMGGKAVKLMAKESEEVHQEKELKLRELVKLDNEEDVKLRTQLLLESNE
DDLEKAHSGNELDKSIRVRELALHKRIARAREKEINKTQNDSETLSAYSNLERLQLESQK
QTARDTFADQQEIEREMQIRRKTREQELQTEKRAAHMCTAAAVNLTEGEDKEETEKIQTK
GAAEKVIGLQEEARIKNYEEEYDEIQKDKQEEEAKAEARSLSDARAQLLAAEKLDVMLEW
AGLAALQQWAKHHLVMTLLAAETLKIKQAEEKRNFEILQFEDIDQTKRAKCDEKEKAWES
YEKERWLTRKAREETERMSAKKLLLELARRDAADGADNDEQQQDLQEKSDVLSKNQRKHM
QKEEDEDDLLELKEEKELFQSESQTQAVECELKEMKKGEALDEEDNASDVVRKNGLAEQV
AQKNEVKALMENAERLEKLLEDNEKNNQKEVMSASLKLEKALEELEQALIEQQAASEEAL
RMQRQKGKSDLGVGESKLEQAELLWKAQKDMAEEAAIMLEKRKEQNDAAAKQDVADRRII
VSETEQGRATVSRREEDFANKEKCLLQDLHLPKQLRTHELLSKERSQKSKLLREVEQALD
REEGKLLNATVKNTLEILLEAELTRLLAVKEILMLKIEEEIKAV
>gi|45383005|ref|NP-989918.1|
LYRCLRRTLKFKEAKMSRKRLTKLEDRSKENERSAAKNSEKEEERRQFAIQIELQAGLEA
NNLIENKYAELAKKEAEKQQSLAKRLSQLESGIQKTETTKDEQMELGKRLLALQMQVTLQ
RMIEKQLASVMEDELLLSEELLKLLILRMQGLKAADDKMKALSHSLDEQLFTEQAGMEAF
IDEQKIEEKRNNKITRHQAEDQEKLIEMERKAKNMANLSKLADLDQEQENKKKREKQMVK
LKNREWDKLTTKSATKDEKEDEKQSHNNKSLEEAIRALRNLEEKLQSEDNEALLLLSQSD
NQLLEEQNKILEQEAKDAIIQESTKAKFQLHQKECINQAAAEIDLKKDRELRGFVNRQEL
CTLDEDKEDEENNAAKDTQVTKERVTLIEQKAKEQLQQKILEIQTRANNQETEALKLNAH
LAATEEDFQLARISGKAVKLMAKESQEVHLEKELKLRELAKLDTEEDAKLRTQLFLEANE
EDLEKAQSSQELDKAIMLREQSLHKRIARAREKEANKTQNEAETLSAYSNLERLQLESLK
QAAKDTLADQTEIEREMQIKRKTREQELQSQKRVSHMCLAFAITLTESEEREESEKIQTK
AASEKVIGLQEEMRIQNFEEEYDETQKDKQEEEAKAEERAISDARAYLLAIERLDIITEN
AGLAALQQWAKHHLVMTLLAAETMKLKAAEEKRNFELLQYEDVDQTKRAKCDEKEKSWES
YEKERWVTRKAKEESERMAAKKLVIELSRRDAADGGDNDEQLQDLQEKADVLYKNQRKHL
QKEEDEDDLVEIKEEKELFEAEAQTRSVECELKEMKKGEALDMEDSAADQTRKNALAEQV
AQRNENKSLLENAERLEKLLEDNEKNTLKEVIQAATKLEKLLDELEQALVEAHAASEEAI
RMQRIKGKSDLGVSESKAEQVDLLWKAQKDLLEEAALSLEKRKEQHDAGAKQDVSDRRIM
VAESEQSRTSVSRREEDVANKEKCLLLDSHLPKQYRTHELLAKERSQKSKIVRELEQALD
REEGKLLNATVKNTLEIIQEAELTRMLAVKEILMLKIEEEIKAV
>gi|2119307|pir||I48175
ILRALRRAFKFKETKVNRKRLGKLEDRSKENERQAAKNSEKDEEKRQFAIQIELQVGMEA
NTLLENKYAELIKKEAEKMQAVTKRVSQLESGIAKTETTKDEQNELGKRLVTSQHQVTLQ
RMIEKQLASVMEDELLLPEEALKLLIIRMQLVKSVEEKMKAVSHVNDEQLFSEQSNMEAF
LDEQKIEEKRVNKLIRQQAEDQDKLIEMERKAKMFAQITKLAELELEQENKKRREKQLLR
LKNREWDKLTTKSANKEEKEDEKQSHNNKELEEAMRALRHLEDKLGSEENEALVLLSQSD
NQVLEEQNKTLEQESKDAIIQESTKARFNLHQKECANQAAAEIELKKDRELRSMMAKQEL
STHEEDKEDEENNSTKDSILTKERVTLIEQKAREQLQLKVLEIQTRAQNQETEALKLNYH
VLASEEDYQLAKMGGKAVKFMAKESEEVHQEKELKLRELVKLDNEEDVKLRTQLLLESNE
DDLEKAHSGNELDKSIRVRELALHKRIARAREKEINKTQNESETLSAYSNLERLQLESQK
QTARDTFADQQEIEREMQIRRKTREQELQTEKRAAHMCTAAAVNLTEGEDKEETEKIQTK
GAAEKVIGLQEEARIKNYEEEYDEIQNDKQEEEAKAEARSLSDARAQLLAAEKLDVMLES
AGLAALQQWAKHHLVMTLLAAETLKIKQAEEKRNFEILQFEDIDQTKRAKCDEKEKAWES
YEKERWLTRKAREETERMSAKKLLLELARRDAADGADNDEQQQDLQEKSDVLSKNQRKHM
QKEEDEDDLLELKEEKELFQSESQTQAVECELKEMKKGEALDEEDNSSDVVRKNGLAEQV
AQKNEVKALMENAERLEKLLEDNEKNNQKEVMSASLKLEKALEELEQALIEQQAASEEAL
RMQRQKGKSDLGVGESKLEQAELLWKAQKDMAEEANIMLEKRKEQNDAAAKQDVADRRII
VSETEQGHATVSRREEDFANKEKCLLQDMHLPKQLRTHELLSKERSQKSKLLREVEQALD
REEGKLLNATVKNTLEILLEAELTRLLAVKEILMLKIEEEIKAV
>gi|107137|pir||A37102
ILRALRRAFKFKETKVNRKRLVKLEDRSKENERQAAKNSEKDEERRQFAIQIELQVGMEA
NNLLENKYAELIKKEAEKMQAVTKRVSQLESGIAKTERTKDEQNELGKRLVTTQHQVTLQ
RMIEKQLASVMEDELLLPEEALKLLIIRAQVLKSVEEKMKAVSHSLDEQLFSEQSNMEAF
LDEQKIEEKRVNKIIRHQAEDQEKLMEMERKAKMFAQISKLAELEQEQDNKKRREKQLLR
LKNREWDKLTTRSASKEEKEDEKQTHNNKELEEAMRALRHLEEKLTSEENEALVLLSQSD
NQVLEEQNKTLEQESKDAIIQESTKARFNLHQKECSNQAAAEIELKKDRELRSMTAKQEL
CTQEEDKEDEENNATKDSMASKERVTLIEQKAREQLQVKILEIQTRAQNAETEALKLNHH
VSASEEDYQLAKMGGKAVKLMAKEAEEVHLEKELKLRELVKLDTEEDVKLRTQLLLESNE
DDLEKALSGSELDKSIRMRELALHKRIARAREKEINKTQNESETLNAYSNLERLQLESQK
QTARDTFADQQEIEREMQIRRKTREQELQSEKRAAHMCTAAAVNLTESEDKEETEKIQTK
GAAEKVIGLQEEARIKNYEEEYDEIQKDKQEEESKAEGRSLSDARAQLLAAEKLDLLLES
AGLAALQQWAKHHLVMTLLAAETLKIKQAEEKRNFEILQYEDIDQTKRAKCDEKEKAWES
YEKERWLTRKAREETERMSAKKLLLELARRDSADGADNDEQQQDLQEKSDVLSKNQRKHM
QKEEDEDDLLELKEEKELFQSEAQTQAVECELKEMKKGEALDSEDNASDVVRKNGLAEQV
AQKNEAKALMENAERLEKLLEDNEKNNQREVLSASLKLEKMLDELEQAVIEQVAASEEAL
RMQRQKGKSDLGVGESKLEQAELLWKAQKDMLEEAAIMLEKRKEQNDAAAKQDVSDRRIL
VSDTEQGRATVSRREEDLSNKDKCLLQDMHLPKQLRNHELLAKERSQKSKLLRELEQALD
REEGKLLNATVKNTLEILLEAELTRLLAVKEILMLKIEEEIKAV
>gi|21623523|dbj|BAC00871.1|
VFRALRRALKYKEVKVSRKRLVKVEDRSKENERQWAKNSEKEEHKRQFALQIELQAGLES
NGMIENKYAELAKKEAEKLQAVTKRVAQLESGIVKTETTKDEQGELGKRLAANNHQVTLQ
KMIEKQLASTMEDELLLPEEIVKLMIVRMTLLKSTEEKMKALSHTLDEQLFGDQSTMEAF
LDEQKIEEKRGNQLARHVAEDQEKIRQMARKMKMYAGIVKLAELDQEQENKKRREKLMLA
LKNREWDKLTTKSINKDEKEDEKQAHANKELEEAVRALRHLEDKLESEENEALVLISQSD
SQLLDDVNKTLEQEAKDAIVQESGKARFQLHQKECSNQAAGEIELKKDRELRSMQAKQEL
CTQDDDKEDEEANDAKDSQNGKERVTLIEQKAKNQLQVKILEVQTRAQNQETESLKLNLH
VASTEEDYQLAKMSGKAVKLMAKESEEVHLEKELKLREIVKADSEEEAKMRTQLLLESNE
EDLEKAQSGNELDKSIMMREQALHKRINRAREKEMLKTQNTTETLSAYSNLERLQLEAQR
QSGKDTLADTQEIERELQVTRKTREQELQSEKRAAHMCAGASLGVAETEDKEESEKLQTK
SSAEKIIGLQEEARVSNFEEDFDEIQKDKQEEEARAEGRAISDSRAALLAVERLDMMLES
AGIATLQQYAKHQLVMTLVAAETLKVKTAEEKRNFEILQFEDIDQTKRAKCDEKEKAWES
YEKERWLTRKSKEESERMTVKKIILELARRDGADGADNDEQVQDLGEKGDVLYKNQRKHM
QKEEDEEDLLELKEEKELFHAEAQTLAVECELKLLKKGEALDEEDSAADVSRKTNLAEQI
AQRNETKAMLENVERLEKLLEDNEKNNQKEVVQASQKLEKLLEEFEQSVVEAFATSEEAI
RMQRQKGKSDLGIGEGKLEQSDLLWKAQKDMVEEANVMLEKRKEQNDAGAKADVGDRRST
VAEGEQGRTTVARREEQISNKDKAMVGDSSLPKQLRTQELLSKERSQRAKVIREMEQALD
REEGRLLNATVKNTLEVLQEAELTRMLAVKELLMLKVEEEIKAL
>gi|6708502|gb|AAD09454.2|
VKRALRRDVKLKEAQITRKRLSKLEDRNKENEKSACRNSERIDEKRQFMLTLEVQGSLEA
SSYLESKYAEVYRKDGERMQCLSKRLAQLESIIQKKEQAKGEQHEMGKKELILQAQHTLR
VMMEKHLACSWEDELLLGEETIKILMLRMQLIRSADDKQTHLDHAHDEQLFLESGTIEAN
VDGMKIEEKRLNNMQKHETEEQEELIEMQRSAKLMANLQKLMDVELEQEHKKQREKQALK
YKTKEWERLQARALAREEKESEKISHHRRELDELLRSLRHYEEQLRMEEAETLLLISQSD
NQLLEEINKTLETEAEDAVYQEMTKARLQIQQKEMLNAAAMEMSLKKHKELRSFQSKAEM
ITTAEDKEEEENAKARDTNVAREKMILVEQKNNETLDARVLEIQLKSANSGTEKVKSNAV
QSMSEEDYKLNKMSGKALKILAKESEEIHVDKELSLREVAKLESEETAKLRNQLRLENNE
DELEKAQSGREVGKTIMHRDQKLVKRTAKAKEKGLNKTQNCVETLNTCVTWERLSTETLK
QAAKDTLLDVQEVEREMQLRRKTREQELSSRKRAASTLLSLAIALTEGEDREENEKLQTK
LAAEKIIGLEEEGRMKSLEEELEDVQKDMEEEEAKAQNRSLSEARATLLTIERLELMLEN
TGLATLEGRAKHQLVATLLAAEQLKMRKAEEKRVFDILQFEELDQAKRAKLDEQEKSWEI
YEKERWLSRKANEENEKMSVKRLIIELTRRDQADTTDNDVQQQELQEKSEVLNRNQRKNM
IREEDEEDVLEIKDEKELMQVETQHRSMEAELRIYKKGEALDEQDAATEVVRKFELAEQI
AQKNEIKSLLELAERMEKLLEETEKVAEVEAVNAKTKASKLLDELDQAQIETFTTQEEAL
RNTRAKGKNDLTADDSRAEQSDLLWKSQKDKLEESIVTIEKRKDQQDASAKQDHSERRSI
IAENEQTRSLVSRREEEIGNEEAFVLQEEHLPKQLRRHEALSKERAQKLKSLKEADVALE
REEGNRLAAHVKNTLDITQEAEMSRLLAVKEILRLKIDEEIKLI
>gi|3915779|sp|P13539|MYH6-MESA
ILRALRRAFKFKETKVNRKRLGKLEDRSKENERQAAKNSEKDEEKRQFAIQIELQVGMEA
NTLLENKYAELIKKEAEKMQAVTKRVSQLESGIAKTETTKDEQNELGKRLVTSQHQVTLQ
RMIEKQLASVMEDELLLPEEALKLLIIRMQLVKSVEEKMKAVSHVNDEQLFSEQSNMEAF
LDEQKIEEKRVNKLIRQQAEDQDKLIEMERKAKMFAQITKLAELELEQENKKRREKQLLR
LKNREWDKLTTKSANKEEKEDEKQSHNNKELEEAMRALRHLEDKLGSEENEALVLLSQSD
NQVLEEQNKTLEQESKDAIIQESTKARFNLHQKECANQAAAEIELKKDRELRSMMAKQEL
STHEEDKEDEENNSTKDSILTKERVTLIEQKAREQLQLKVLEIQTRAQNQETEALKLNYH
VLASEEDYQLAKMGGKAVKFMAKESEEVHQEKELKLRELVKLDNEEDVKLRTQLLLESNE
DDLEKAHSGNELDKSIRVRELALHKRIARAREKEINKTQNESETLSAYSNLERLQLESQK
QTARDTFADQQEIEREMQIRRKTREQELQTEKRAAHMCTAAAVNLTEGEDKEETEKIQTK
GAAEKVIGLQEEARIKNYEEEYDEIQNDKQEEEAKAEARSLSDARAQLLAAEKLDVMLES
AGLAALQQWAKHHLVMTLLAAETLKIKQAEEKRNFEILQFEDIDQTKRAKCDEKEKAWES
YEKERWLTRKAREETERMSAKKLLLELARRDAADGADNDEQQQDLQEKSDVLSKNQRKHM
QKEEDEDDLLELKEEKELFQSESQTQAVECELKEMKKGEALDEEDNSSDVVRKNGLAEQV
AQKNEVKALMENAERLEKLLEDNEKNNQKEVMSASLKLEKALEELEQALIEQQAASEEAL
RMQRQKGKSDLGVGESKLEQAELLWKAQKDMAEEANIMLEKRKEQNDAAAKQDVADRRII
VSETEQGHATVSRREEDFANKEKCLLQDMHLPKQLRTHELLSKERSQKSKLLREVEQALD
REEGKLLNATVKNTLEILLEAELTRLLAVKEILMLKIEEEIKAV
>gi|13560273|dbj|BAB40922.1|
ILRALRRAFKFKETKVNRKRLVKLEDRSKENERQAAKNSEKDEERRQFAIQIELQVGMEA
NNLLENKYAELIKKEAEKMQAVTKRVSQLESGIAKTETTKDEQNELGKRLVTTQHQVTLQ
RMIEKQLASVMEDELLLPEEALKLLIIRSQVLKSVEEKMKAVSHSLDEQLFSEQSNMEAF
LDEQKIEEKRVNKIIRHQAEDQEKLMEMERKAKMFAQISKLAELEQEQENKKRREKQLLR
LKNREWDKLTTRSALKEEKEDEKQTHNNKELEEAMRALRHLEDKLGSEENEALVLLSQSD
NQVLEEQNKTLEQESKDAIIHESTKARFNLHQKECSNQAAAEIELKKDRELRSMTAKQEL
CTQEEDKEDEENNATKDSLASKERVTLIEQKAREQLQVKILEIQTRAQNAETEALKLNHQ
VSASEEDYQLAKMGGKAVKLMAKEAEEVHLEKELKLRELVKLDTEEDVKLRTQLLLESNE
DDLEKALSGSELDKSIRMRELALHKRIARAREKEINKTQNESETLNAYSNLERLQLESQK
QTARDTFADQQEIEREIQIRRKTREQELQSEKRAAHMCTAAAVNLTESEDKEETEKIQTK
GAAEKVIGLQEEARIKNYEEEYDEIQKDKQEEEAKAEGRSLSDARAQLLAAEKLDLLLES
AGLAALQQWAKHHLVMTLLAAETLKIKQAEEKRNFEILQFEDIDQTKRAKCDEKEKAWES
YEKERWLTRKAREETERMSAKKLLLELARRDSADGADNDEQQQDLQEKSDVLSKNQRKHM
QKEEDEDDLLELKEEKELFQSEAQTQAVECELKEMKKGEALDSEDNASDVIRKNGLAEQV
AQKNEAKALMENAERLEKLLEDNEKNNQREVLSASLKLEKMLDELEQAVMEQVAASEEAL
RMQRQKGKSDLGVGESKLEQAELLWKAQKDMLEEAAIMLEKRKEQNDAAAKQDVSDRRIL
VSDTEQSRATVSRREEDLSNKDKCLLQDLHLPKQLRTHELLAKERSQKSKLLRELEQALD
REEGKLLNATVKNTLEILLEAELTRLLAVKEILMLKIEEEIKAV
>gi|13431707|sp|Q28641|MYH4-RAB
VFRCLRRALKFKEIKVTRKRLIKVEDRSKENERQAAKNSEKEEEKRQFAIQIELQTGLEA
NNLLENKYAELLKKEAEKMQSVTKRVSQLESGIGKTETTKDEQNEIGKRLVAHQHQVTLQ
EMIEKQLASTMEDELLLPEELIKLLITRAQYLKSVEEKMKALNHTLDEQLFTEQSAMEAF
IDEQKIEEKRASKLSRHQAEDQEKLVQMARKAKMLAQISKLSELDQEQENKKRREKQMAQ
LKNREWDKLTTKSINKDEKEDEKQAHQNKELEEALRALRQLEDKLESDENEALILISQSD
SQLLDEQNKTLEQETKDAIIQESTKARFQVHQKECCNQAAGEIELKKDRELRSIQAKQEL
CTNEEDKEDEENNSAKDSMEAKERVTLVEQRAKEQLQLKILEIQTRAQNNETEALKVNLH
VMATEEDYQLAKMGGKAVKLMAKESEEVHLEKELKLRELVKLDREEDAKLRTQLLLESNE
EDLEKAISANELDKSIRMREQALHKRIARAREKEMQKTQNEAETLSTYSNLERLQLEAQK
HSSKDTLADTQEIEREMQVKRKTREQELQSEKRAAHICTAAAINLAEGEDKEESEKLQTK
GAAEKIIGLQEESRIKSFEEDYDEIQKDKQEEEAKAEARSISDARATLLAIERLDVMLES
AGIAHLQQYAKHQLVMTLVAAETLKIKQAEEKRNFEILQYEDTDQTKRAKCDEKEKAWET
YEKERWITRKAKEEAERMSVKKIIIELARRDGADGADNDEQQQDLAEKADVLHKNQRKHV
QKEEDEEDLLELKEEKELFHAEAQTMAVECELKEMKKGEALDEDDSAADVCRKHNLAEQV
AQRNEQKSLMEAAERLEKLLEDNEKNNQKEVILASQKLEKVLEEFEQAIIEQFATSEEAI
RMQRQKGKSDLGVGESKLEQADLLWKAQKDMTEEAALMLEKRKEQNDAAAKQDMSDRRTM
VADGEQGRTSVSRREEDLSNKDKAMVQDSHLPKHLRTHELLAKERAQKAKMIRETELALE
REEGKLLNATVKNTLEVLIEAELTRMLAAKELLMLKVEEEIKAI
>gi|940233|gb|AAA74199.1|
VFRCLRRALKFKEIKVTRKRLIKVEDRSKENERQAAKNSEKEEEKRQFAIQIELQTGLEA
NNLLENKYAELLKKEAEKMQSVTKRVSQLESGIGKTETTKDEQNEIGKRLVAHQHQVTLQ
EMIEKQLASTMEDELLLPEELIKLLITRAQYLKSVEEKMKALNHTLDEQLFTEQSAMEAF
IDEQKIEEKRASKLSRHQAEDQEKLVQMARKAKMLAQISKLSELDQEQENKKRREKQMAQ
LKNREWDKLTTKSINKDEKEDEKQAHQNKELEEALRALRQLEDKLESDENEALILISQSD
SQLLDEQNKTLEQETKDAIIQESTKARFQVHQKECCNQAAGEIELKKDRELRSIQAKQEL
CTNEEDKEDEENNSAKDSMEAKERVTLVEQRAKEQLQLKILEIQTRAQNNETEALKVNLH
VMATEEDYQLAKMGGKAVKLMAKESEEVHLEKELKLRELVKLDREEDAKLRTQLLLESNE
EDLEKAISANELDKSIRMREQALHKRIARAREKEMQKTQNEAETLSTYSNLERLQLEAQK
HSSKDTLADTQEIEREMQVKRKTREQELQSEKRAAHICTAAAINLAEGEDKEESEKLQTK
GAAEKIIGLQEESRIKSFEEDYDEIQKDKQEEEAKAEARSISDARATLLAIERLDVMLES
AGIAHLQQYAKHQLVMTLVAAETLKIKQAEEKRNFEILQYEDTDQTKRAKCDEKEKAWET
YEKERWITRKAKEEAERMSVKKIIIELARRDGADGADNDEQQQDLAEKADVLHKNQRKHV
QKEEDEEDLLELKEEKELFHAEAQTMAVECELKEMKKGEALDEDDSAADVCRKHNLAEQV
AQRNEQKSLMEAAERLEKLLEDNEKNNQKEVILASQKLEKVLEEFEQAIIEQFATSEEAI
RMQRQKGKSDLGVGESKLEQADLLWKAQKDMTEEAALMLEKRKEQNDAAAKQDMSDRRTM
VADGEQGRTSVSRREEDLSNKDKAMVQDSHLPKHLRTHELLAKERAQKAKMIRETELALE
REEGKLLNATVKNTLEVLIEAELTRMLAAKELLMLKVEEEIKAI
>gi|45382109|ref|NP-990097.1|
TLRALRRLLKFKEAKISRKRLTKLEERSKENEKQSAKNSEKDEEKRQFAIQIELQLGLEA
NNLVENKYADLLKKEAEKQQALTKRLSQLDSGILKTETTKDEQNELNKRLVAMQKQVTLQ
RMIEKQLASVMEDELLLPEEIMKLLIIRMHALKSADEKMKALSHTLDEQLFSEQSNMEAF
IDEQKIEEKRANKVVRHTSEDQEKLIEMERKAKMLSNLSKIANLELEQENKKRREKQMVK
LKNREWDKLTTKSSNKDEKEDEKQSHNNKEIEEAARALRHLEEKLLSEENEALLLLAQSD
TQLLEDQNKTLEQEAKDAIIQESTKARFQLHQKECANQAAAEIELKKDRELRSMQGKQEL
CTSDEDKEDEENNAAKDTHLTKERVTLLEQKAKEQMQGKLLEIQTRANNQETEALKLNTH
SMATEEDFQLAKMSGKAVKLMSKESEEVHLEKDLKLRELTKMDNEEDAKLRTQLLLEANE
EDLEKAQSSGELDKAIMLREQALHKRISRNREKEVNKTQNELETLSAYSNLERLHLESLR
QSAKDTLGDQQELEREMQIRRKTREQELQAEKRAAYMCLAASVNLTEGEDREETEKIHSK
TASERIIGLQEENRIQNFDEEYDETQKDKQEEEAKAEVRSISDAAAQLLAFEKLDVIIES
AGLAALQQWAKHHLVMTLVAAETLKLKQAEEKRNFELLQFEDVDQSKRAKCDEKEKAWET
YEKERWITRKAKEETERMASKKLVIELARRDTADGTDNDEQQQDLQEKADVMFKNQRKHL
QKEEDEEDLLEIKEEKELFQAEAQTRSVECELKEMKKGEALDEEDNSADQVRKNALAEQI
AQRNEQKSLLENAERLEKLLEDNEKGNQKEVILASTKLEKLLEEFEQAMFELRAVSEEAI
RMQRAKGKSDLGIGEAKAEQAELLWKALKDMLEEAALMLEKRKVQNDSGAKQDVVDRRNM
VAENEQGHGSVTRRDEDLANKEKCLLLDSQLPKQYKTHELLAKERSQKSKVLRELETALD
REEGKLLSATVKNTLEIIQEAELTRLLAVKEILMLKLEEEIKAV
>gi|191618|gb|AAA37159.1|
ILRALRRAFKFKETKVNRKRLGKLEDRSKENERQAAKNSEKDEEKRQFAIQIELQVGMEA
NNLLENKYAELIKKEAEKMQAVTKRVSQLESGIAKTETTKDEQNELGKRLITAQHQVTLQ
RMIEKQLASVMEDELLLPEEALKLLIIRMQLLKSVEEKMKAVSHVNDEQLFSEQSNMEAF
LDEQKIEEKRVNKLIRQQAEDQDKLIEMERKAKMFAQITKLAELELEQENKKRREKQLLR
LKNREWDKLTTKSANKEEKEDEKQSHNNKELEEAMRALRHLEDKLGSEENEALVLLSQSD
NQVLEEQNKTLEQESKDAIIQESTKARFNLHQKECANQAAAEIELKKDRELRSMMAKQEL
STHEEDKEDEENNATKDSILTKERVTLIEQKAREQLQVKVLEIQTRAQNQETEALKLNYH
VLASEEDYQLAKMGGKAVKLMAKESEEVHQEKELKLRELMKLDNEEDVKLRTQLLLESNE
DDLEKAHSGNELDKSIRVRELALHKRIARAREKEINKTQNDSETLSAYSNLERLQLESQK
QTARDTFADQQEIEREMQIRRKTREQELQSEKRAAHMCTAAAVNLTEGEDKEETEKIQTK
GAAEKVIGLQEEARIKNYEEEYDEIQKDKQEEEAKAEARSLSDARAQLLAAEKLDVILES
AGLAALQQWAKHHLVMTLLAAETLKIKQAEEKRNFEILQFEDIDQTKRAKCDEKEKAWES
YEKERWLTRKAREETERMSAKKLLLELSRRDAADGADNDEQQQDLQEKSDVLSKNQRKHM
QKEEDEDDLLELKEEKELFQSESQTQAVECELKEMKKGEALDEEDNASDVVRKNGLAEQV
AQKNEVKALMENAERLEKLLEDNEKNNQKEVMSASLKLEKALEELEQALIEQQAASEEAL
RMQRQKGKSDLGVGESKLEQAELLWKAQKDMSEEANIMLEKRKEQNDAAAKQDVADRRII
VSETEQGHSTVSRREEDFANKEKCLLQDLHLPKQLRTHELLSKERSQKSKLLREVEQALD
REEGKLLNATVKNTLEILLEAELTRLLAVKEILMLKIEEEIKAV
>gi|4808811|gb|AAD29949.1|
VFRCLRRALKFKEIKVTRKRLTKVEDRSKENERQAAKNSEKEEEKRQFAIQIELQSGLES
NNLLENKYAELLKKEAEKMQSVTKRVSQLESGIGKTETTKDEQNETGKRLVAQQLQVTLQ
RMIEKQLASTMEDELLLPEELIKLMITRMQLLKSVEEKLKALNHTLNEQLFTEQSSMEAF
IDEQKIEEKRGSKLSRHQAEDQEKLVQMARKAKMLAQISKLSELDQEQENKKHREKHMAQ
LKNREWDKLTTKSINKDEKKDEKQAHQNKELEEALRALRHLEDKLESDENEALILISQSD
AQLLDEQNKTLDQESKDAIIQESTKARFQVHQKECCNQAAAEIELKKDRELRSLQAKQEL
CTNEEDKEDEENNEAKDSQEAKERVTLVEQRAKEQLQIKILEIQTRAQSNETEALKLNIH
VMATEEDYQLAKMGGKAVKLMAKEGEEVHLEKELKLRELVKLDHEEDAKLRTQLMLESNE
EDLEKAISANELDKSIRMREQALHKRIARAREKEMQKTQNETETLSAYSNLERLQLETQK
QSSKDTLADTQEIEREMQVKRKTREQELQSEKRAAHICTAAALNLAEGEDKEESEKLQTK
GAAEKIIGLQEESRVRSFEEDYDEIQKDKQEEEAKAEARSISDARATLLTIERLEMMLES
AGISHLQRYAKHQLVMTLLAAETLKIKQAEEKRNFEILQFEGTDQTKRAKCDEKEKAWET
YEKERWLTRKAKEEAERMSVKKIIIELARRDGADGADNDEQQQDLAEKADVLHKNQRKHV
QKEEDEDDLLELKEEKELFHAEAQTIAVECELKEMKKGEALDEDDSAADVCRKHNLAEQV
AQRNEHKALMEAAERLEKLLEDNEKNNQKEVILASQKLEKLLEEFEQSIIEQFATSEEAI
CMQRQKGKSDLGVGEGKFEQADLLWKAQKDMTEEAALMLEKRKEQNDAAAKQDMSDRRTM
VADGEQGRTSVSRREEDLSNKNKAMMQDSHLPKQLKTHELLAKERAQKTKMVRETELMLE
REEGKLLNATVKNTLEVLLEIELTRMLAAKELLMLKVEEEIKAI
>gi|5360750|dbj|BAA82146.1|
VFRCLRRALKFKEIKVTRKRLIKVEDRSKENERQAAKNSEKEEEKRQFAIQIELQTGLEA
NNLIENKYAELLKKEAEKMQSVTKRVSQLESGISKTETTKDEQNEIGKRLIAQQHQVTLQ
RMIEKQLASTMEDELLLPEELIKLLITRAQYLKSVEEKMKALNHTLDEQLFTEQSGMEAF
IDEQKIEEKRASKISRHQAEDQEKLVQMARKAKMMAQISKLSELDQEQENKKRREKQMAQ
LKNREWDKLTTKSINKDEKEDEKQAHQNKELEEALRALRQLEDKLESDENEALLLISQSD
SQLLDEQNKTLEQESKDAIIQESTKARFQVHQKECCNQAAGEIELKKDRELRSIQAKQEL
CTNEEDKEDEENNSAKDSMEAKERVTLVEQRAKEQLQLKILEIQTRAQNNETEALKLNLH
VMAMEEDYQLAKMGGKAVKLMAKESEEVHLEKELKLRELVKLDREEDAKLRTQLLLESNE
EDLEKAISANELDKSIRMREQALHKRIARAREKEMQKTQNEAETLSTYSNLERLQLEAQK
HSSKDTLADTQEIEREMQVKRKTREQELQSEKRAAHICTAAALNVAEGEDKEETEKLQTK
GAAEKIIGLQEESRIQSFEEDYDEIQKDKQEEEAKAEARSISDARATLLAIERLDVMLES
AGIAHLQQYAKHQLVMTLVAAETLKIKQAEEKRNFEILQYEDTDQTKRAKCDEKEKAWET
YEKERWITRKAKEEAERMSVKKIIIELSRRDGADGADNDEQQQDLAEKADVLHKNQRKHV
QKEEDEEDLLELKEEKELFHAEAQTRAVECELKELKKGEALDEDDSATDVCRKHNLAEQI
AQRNEQKTLMEAAERLEKLLEDNEKNNQKEVILASQKLEKLLEEYEQAIVEQFATSEEAI
RMQRQKGKSDLGVGESKLEQADLLWKAQKDMTEEAALMLEKRKEQNDAAAKQDMSDRRTM
VADGEQGRTSVSRREEDLSNKDKAMVQDSHLPKQLRTHELLAKERAQKAKMIRETELALE
REEGKLLNATVKNTLEVLVEAELTRMLAAKELLMLKVEEEIKAI
>gi|1619328|emb|CAA27817.1|
VFRALRRAVKFKEVKVARKRLNKLEDRSKENERQTAKNSEKEEEKRQFAIQIELETGLEA
NNLIESKYAELLKKEGEKLQSVTKRVAQLESSIGKTETTKDEQNELGKRLSSTQHQVTLQ
RMIEKQLASSMEDELLLPEELLKLLFTRMQLLKSVEEKLKALSHGLDEQLFSEQSFMEAF
LDEQKIEEKRAAKLSRHQAEDLEKLVQMARKLKMFAQLTKLTELDQEQENKKRRERQLAK
LKNREWDKLTTKSATKDEKEDEKQAHQNKQLEEALRALRQLEDKLQSEDNEALLLISQTD
NQLLEEQNKTLEQEAKDAIVQDSTKARFQLHQKECCNQAVAEIELKKDRELRSIQSKQEL
CTHEEDKEDEENNEAKDNQNTKERVTLVEQKAREQLQLKILEIQTRAQNQETEALKLNAH
VLAAEEDFQLAKVAGKAVKLLAKESEEVHLEKELKLRELTKLDSEEDTKLRTQLILESNE
EDLEKAQSASELDKSIRIREQALHKRIARAREKEIQKTQNDMETLSTCSNLERLQLETLK
QGSRDTLADTQEIEREMQVKRKTREQELRAEKRAAHICTATALGLAENEDKEETEKLQSK
GASEKVIGLQEEGRVQNFEEDYDEIQKDKQEEEAKAESRSISDARASLLAIERLEMMLES
AGIAQLQQYAKHQLVVTLMAVETLKIKQAEEKRHFEILQFEDIDQTKRAKCDEKEKAWET
YEKERWITRKAKEESERIATKKIIIELSRRDGNDGSDNDEQQQDLSEKADVLYKNQRKHV
QKEEDEEDLYELKEEKELFHAELQSVAAECELKELKKGEALDEEDSASDVCRKHNLAEQS
AQRNELKSLLEAAERLEKLLEDNEKNSQREVISAAQKLEKLLDELEQALIEQFATSEEAI
RLQRQKGKSDLGVSEAKLEQTDLLWKAQKDMVEEALLMLEKRKEQNDAAAKQDVSDRRTY
IAESEQARTSVARREEELSNKDKALLQDAYLPKTLKTHELLAKERAQKSKVVRETEIALE
REEGKLLTATVKNTLEVLQEAELTRMLSTKELLMLKVEEEIKAI
>gi|88201|pir||S04090
VFRALRRAVKFKEVKVARKRFNKLEDRSKENERQTAKNSEKEEEKRQFAIQIELETGLEA
NNLIESKYAELLKKEGEKLQSVTKRVSQLESSIGKTETMKDEQNELGKRLSSIQHQVTLQ
RMIEKQLASSMEDELLLPEELLKLLFTRMQLLKSVEEKLKALSHGLDEQLFSEQSFMEAF
LDEQKIEEKRAAKLSRHQAEDLEKLVQMARKLKMFAQLMKLTELDQEQENKKKRERQLAK
LKNREWDKLTTKSATEDEKEDEKQAHQNKQLEEALRALRQLEDKLQSEDNEALLLISQTD
NQLLEEQNKTLEQEAKDAIVQDSTKARFQLHQKECCNQAVAEIELKQERELRSIQSKQEL
CTHEEDKEDEENNEAKDNQNTKERVTLVEQKAREQLQLKILEIQTRSQNQETESLKLNAH
VLAAEEDFQLAKMAGKAVKLLAKESEEVHLEKELKLRELTKLDTEEDTKLRTQLILESNE
EDLEKAQSASELDKSIRIREQALHKRIARAREKEIQKTQNDLETLCTCSNLERLQLETLK
QSSRDTLADTQEIEREMQVKRKTREQELRAEKRAAHICTATALGLAENEDKEETEKLQNK
GASEKVIGLQEEGRVQNFEEDYDEIQKDKQEEEAKAEGRSISDARASLLAIERLEVMLES
AGIAQLQQYAKHQLVVTLIAVETLKIKQAEEKRHFEILQFEDIDQTKRAKCDEKEKAWET
YEKERWITRKAKEESERIATKKIIIELSRRDGNDGSDNDEQQQDLSEKADVLYKNQRKHV
QKEEDEEDLYELKEEKELFHAETQSVAVECELKELKKGEALDEEDSASDVCRKHNLAEQS
AQRNELKSLLEAAERLEKLLEDNEKNSQREVTSAAQKLEKLLDELEQALIEQFAASEEAI
RLQRQKGKSDLGVSEAKLEQTDLLWKAQKDMVEEALLMLEKRKEQNDAAAKQDVSDRRTY
IAESEQGRTSVARREEELSNKDKALLQDAYLPKTLKTHELLAKERAQKSKVVRETELALE
REEGKLLTATVKNTLEVLQEAELTRMLSTKELLMLKVEEEIKAI
>gi|7209643|dbj|BAA92289.1|
VFRALRRAMKYKEVKMSRKRLVKVEDRSKENERQSAKNSEKEEEKRQFALQIELQAGLES
NGLIENKYAELVKKEAEKMQAVTKRVAHLESGIGKTETTKDEQGELGKRLAANNHQVTLQ
KMIEKQLASTMEDELLLPEEIVKLMITRMQLLKSVEDKMKALSHALDEQLFGEQSAMEAF
LDEQKIEEKRGNKLARHVAEDQETIKQMARKLKMYAGIVKLAELDQEQENKKRREKQMLT
LKNREWDKLTTKSSQKDEKEDEKHAHQNKELEEAVRSLRHLEDKLESEENEALVLLAQSD
NQLLDDVNKTLEQEAKDAIIQESTKARFQMHQKECCNQAAGEIELKKDRELRSMQSKQEL
CTQDDDKEDEENNDAKDSQNAKERVTLVEQKAKNQLQVKILEIQTRAQNQETESLKLNLH
VAATEEDYQLVKMAGKAVKLMAKESEEVHLEKELKLREIVKSDSEEEAKMRTQLLLESNE
EDLEKAQSGNELDKSIMMREQQLHKRINRAREKEMLKTLNSSETLSAYSNLERLQLESQR
QSGKDTLADTQEIERELQVKRKTREQELQSEKRASHICAAAALGVAETEDKEENEKLQTN
SASEKIIGLQEEARVVNFEEDFDEIQKDQQEEEAKAEGRAISDSRAALLAVERLDMMLES
AGIASLQQYAKHQLVMTLVAAETLKVKTAEEKRNFEILQFEDIDQTKRAKCDEKEKAWES
YEKERWLTRKSKEESERMTSKKIILELARRDGADGADNDEQVQDLVEKGDVLYKNQRKHT
QKEEDEEDLLELKEEKELFHAEAQTLAVECELKLLKKGEALDEEDSAADVSRKNNLAEQI
AQRNETKAMLENVERLEKLLEDNEKNNQKEVIQASQKLEKLLEEFEQSLVEQYATSEEAI
RMQRQKGKSDLGIGEGKLEQSDLLWKAQKDMVEEASVMLEKRKEQNDAGAKADVSDRRST
VAESEQGRSTVARREEEISNKDKAMVGDTSLPKQLKTQELLAKERAQKAKLIREMEQALD
REEGKQLNATVKNTLEVLQEAELTRMLAVKELLMLKVEEEIKAL
>gi|191622|gb|AAA37161.1|
ILRALRRAFKFKETKVNRKRLGKLEDRSKENERQAAKNSEKDEEKRQFAIQNELQVGMEA
NNLLENKYAELIKKEAEKMQAVTKRVSQLESGIAKTETTKDEQNELGKRLITAQHQVTLQ
RMIEKQLASVMEDELLLPEEALKLLIIRMQLLKSVEEKMKAVSHVNDEQLFSEQSNMEAF
LDEQKIEEKRVNKLIRQQAEDQDKLIEMERKAKMFAQITKLAELELEQENKKRREKQLLR
LKNREWDKLTTKSANKEEKEDEKQSHNNKELEEAMRALRHLEDKLGSEENEALVLLSQSD
NQVLEEQNKTLEQESKDASIQESTKARFNLHQKECANQAAAEIELKKDRELRSMMAKQEL
STHEEDKEDEENNATKDSILTKERVTLIEQKAREQLQVKVLEIQTRAQNQETEALKLNYH
VLASEEDYQLAKMGGKAVKLMAKESEEVHQEKELKLRELMKLDNEEDVKLRTQLLLESNE
DDLEKAHSGNELDKSIRVRELALHKRIARAREKEINKTQNDSETLSAYSNLERLQLESQK
QTARDTFADQQEIEREMQIRRKTREQELQSEKRAAHMCTAAAVNLTEGEDKEETEKIQTK
GAAEKVIGLQEEARIKNYEEEYDEIQKDKQEEEAKAEARSLSDARAQLLAAEKLDVILES
AGLAALQQWAKHHLVMTLLAAETLKIKQAEEKRNFEILQFEDIDQTKRAKCDEKEKAWES
YEKERWLTRKAREETERMSAKKLLLELSRRDAADGADNDEQQQDLQEKSDVLSKNQRKHM
QKEEDEDDLLELKEEKELFQSESQTQAVECELKEMKKGEALDEEDNASDVVRKNGLAEQV
AQKNEVKALMENAERLEKLLEDNEKNNQKEVMSASLKLEKALEELEQALIEQQAASEEAL
RMQRQKGKSDLGVGESKLEQAELLWKAQKDMSEEANIMLEKRKEQNDAAAKQDVADRRII
VSETEQGHSTVSRREEDFANKEKCLLQDLHLPKQLRTHELLSKERSQKSKLLREVEQALD
REEGKLLNATVKNTLEILLEAELTRLLAVKEILMLKIEEEIKAV
>gi|16508127|gb|AAL17913.1|
ILRALRRAFKFKETKVNRKRLVKLEDRSKENERQAAKNSEKDEERRQFAIQIELQVGMEA
NNLLENKYAELIKKEAEKMQAVTKRVSQLESGIAKTETTKDEQNELGKRLITTQHQVTLQ
RMIEKQLASVMEDELLLPEEALKLLIIRSQVLKSVEEKMKAVSHSLDEQLFSEQSNMEAF
LDEQKIEEKRVNKIIRHQAEDQEKLMEMERKAKMFVQISKLAELEQEQDNKKRREKQLLR
LKNREWDKLTTRSATKEEKEDEKQTHNNKELEEAMRALRHLEDKLGSEENEALVLLSQSD
NQVLEEQNKTLEQESKDAIIQESTKARFNLHQKECSNQAAAEIELKKDRELRSMTAKQEL
CTQEEDKEDEENNATKDSMASKERVTLIEQKAREQLQVKILEIQTRAQNAETEALKLNHH
VSASEEDYQLAKMGGKAVKLMAKEAEEVHLEKELKLRELMKLDSEEDVKLRTQLLLESNE
DDLEKALSGSELDKSIRMRELALHKRIARAREKEINKTQNDSETLNAYSNLERLQLESQK
QTARDTFADQQEIEREMQIRRKTREQELQSEKRAAHMCTAAAVNLTETEDKEETEKIQTK
GAAEKVIGLQEEARIKNYEEEYDEIQKDKQEEEAKAEGRSLSDARAQLLAAEKLDLLLES
AGLAALQQWAKHHLVMTLLAAETLKIKQAEEKRNFEILQFEDIDQTKRAKCDEKEKAWES
YEKERWLTRKAREETERMSAKKLLLELARRDSADGADNDEQQQDLQEKSDVLSKNQRKHM
QKEEDEDDLLELKEEKELFQSEAQTQAVECELKEMKKGEALDSEDNASDVIRKNGLAEQV
AQKNEAKALMENAERLEKLLEDNEKNNQREVLSASLKLEKMLDELEQAVIEQVAASEEAL
RMQRQKGKSDLGVGESKLEQAELLWKAQKDMLEEAAIMLEKRKEQNDAAAKQDVSDRRIL
VSDTEQGRATVSRREEDLSNKDKCLLQDLHLPKQLRTHELLAKERSQKSKLLREVEQALD
REEGKLLNATVKNTLEILLEAELTRLLAVKEILMLKIEEEIKAV
>gi|13431724|sp|Q9Y623|MYH4-HUM
VFRCLRRALKFKEIKVTRKRLTKVEDRSKENERQAAKNSEKEEEKRQFAIQIELQSGLES
NNLLENKYAELLKKEAEKMQSVTKRVSQLESGIGKTETTKDEQNETGKRLVAQQLQVTLQ
RMIEKQLASTMEDELLLPEELIKLMITRMQLLKSVEEKLKALNHTLNEQLFTEQSSMEAF
IDEQKIEEKRGSKLSRHQAEDQEKLVQMARKAKMLAQISKLSELDQEQENKKHREKHMAQ
LKNREWDKLTTKSINKDEKKDEKQAHQNKELEEALRALRHLEDKLESDENEALILISQSD
AQLLDEQNKTLDQESKDAIIQESTKARFQVHQKECCNQAAAEIELKKDRELRSLQAKQEL
CTNEEDKEDEENNEAKDSQEAKERVTLVEQRAKEQLQIKILEIQTRAQSNETEALKLNIH
VMATEEDYQLAKMGGKAVKLMAKEGEEVHLEKELKLRELVKLDHEEDAKLRTQLMLESNE
EDLEKAISANELDKSIRMREQALHKRIARAREKEMQKTQNETETLSAYSNLERLQLETQK
QSSKDTLADTQEIEREMQVKRKTREQELQSEKRAAHICTAAALNLAEGEDKEESEKLQTK
GAAEKIIGLQEESRVRSFEEDYDEIQKDKQEEEAKAEARSISDARATLLTIERLEMMLES
AGISHLQRYAKHQLVMTLLAAETLKIKQAEEKRNFEILQFEGTDQTKRAKCDEKEKAWET
YEKERWLTRKAKEEAERMSVKKIIIELARRDGADGADNDEQQQDLAEKADVLHKNQRKHV
QKEEDEDDLLELKEEKELFHAEAQTIAVECELKEMKKGEALDEDDSAADVCRKHNLAEQV
AQRNEHKALMEAAERLEKLLEDNEKNNQKEVILASQKLEKLLEEFEQSIIEQFATSEEAI
CMQRQKGKSDLGVGEGKFEQADLLWKAQKDMTEEAALMLEKRKEQNDAAAKQDMSDRRTM
VADGEQGRTSVSRREEDLSNKNKAMMQDSHLPKQLKTHELLAKERAQKTKMVRETELMLE
REEGKLLNATVKNTLEVLLEIELTRMLAAKELLMLKVEEEIKAI
>gi|212376|gb|AAA48972.1|
VFRCLRRALKFKEIKVTRKRLIKVEDRSKENERQAAKNSEKEEEKRQFAIQIELQAGLES
NNLLENKYAELVKKEAEKMQSVTKRVSHLESGISKSESTKDEQSELGKRLVAQQHQVTLQ
RMIEKQLASTMEDELLLPEELIKLLITRMQLMKSVDDKMKALSHTLDEQLFTDQSGMEAF
IDEQKIEEKRASKISRHQAEDQEKLVQMARKAKMLAQISKLSELDQEQENKKRREKQMAQ
VKNREWDKLTTKSTNKDEKEDEKQAHQNKELEEAVRALRHLEDKLESDENEALLLIAQSD
GQLLEEQNKTLEQESKDAIIQESTKARFQMHQKECCNQAAAEIELKKDRELRSIQAKQDL
CTNEEDKEDEENNETKDSQEAKERVTLVEQKAKEQLQLKILEIQTRAQNQETEALKLNIH
VMATEEDFQLAKMGGKAVKLMAKESEEVHIEKELKLRELVKLDAEEDAKLRTQLLLESNE
EDLEKAVSANELDKSIRMREHALHKRVARSREKEMQKTQNETETLSAYSNLERLQLESQK
QSSKDTLADTQEIEREMQIKRKTREQELQSEKKAAHMCTAAALNLTEGEDKEESEKLQTK
AAAEKIIGLQEEARIKKFEEDYDEIQKDKQEEDAKAEGRAISDARASLLCVERLDMMLES
AGIAHLQQYAKHQLVMTLIAAETLKIKQAEEKRNFEILQFEDTDQTKRAKCDEKEKGWET
YEKERWLTRKAKEEAERISAKKIIIELARRDGADGADNDEQQQDLAEKADVVYKNQRKHL
QKEEDEEDLLELKEEKELFHAEAQTRATECELKELKKGEALDEDDSAADVCRKHNLAEQI
AQRNEQKALMEAAERLEKLLEDNEKNNQKEVITASQKPEKLLDEYEQAIIEQFATSEEAI
RMQRQKGKSDLGVGESKLEQADLLWKAQKDMTEEAALMLEKRKEQNDAAAKQDMSDRRTI
VAESEQGRSSVSRREEDISNKDKALVQDSHLPKQLKTHELLAKERAQKSKLIRETEQALD
REEGKLLNATVKNTLEVLLEAELTRMLAAKELLMLKVEEEIKAI
>gi|11024712|ref|NP-060003.1|
VFRCLRRALKFKEIKVTRKRLTKVEDRSKENERQAAKNSEKEEEKRQFAIQIELQSGLES
NNLLENKYAELLKKEAEKMQSVTKRVSQLESGIGKTETTKDEQNETGKRLVAQQLQVTLQ
RMIEKQLASTMEDELLLPEELIKLMITRMQLLKSVEEKLKALNHTLNEQLFTEQSSMEAF
IDEQKIEEKRGSKLSRHQAEDQEKLVQMARKAKMLAQISKLSELDQEQENKKHREKHMAQ
LKNREWDKLTTKSINKDEKKDEKQAHQNKELEEALRALRHLEDKLESDENEALILISQSD
AQLLDEQNKTLDQESKDAIIQESTKARFQVHQKECCNQAAAEIELKKDRELRSLQAKQEL
CTNEEDKEDEENNEAKDSQEAKERVTLVEQRAKEQLQIKILEIQTRAQSNETEALKLNIH
VMATEEDYQLAKMGGKAVKLMAKEGEEVHLEKELKLRELVKLDHEEDAKLRTQLMLESNE
EDLEKAISANELDKSIRMREQALHKRIARAREKEMQKTQNETETLSAYSNLERLQLETQK
QSSKDTLADTQEIEREMQVKRKTREQELQSEKRAAHICTAAALNLAEGEDKEESEKLQTK
GAAEKIIGLQEESRVRSFEEDYDEIQKDKQEEEAKAEARSISDARATLLTIERLEMMLES
AGISHLQRYAKHQLVMTLLAAETLKIKQAEEKRNFEILQFEGTDQTKRAKCDEKEKAWET
YEKERWLTRKAKEEAERMSVKKIIIELARRDGADGADNDEQQQDLAEKADVLHKNQRKHV
QKEEDEDDLLELKEEKELFHAEAQTIAVECELKEMKKGEALDEDDSAADVCRKHNLAEQV
AQRNEHKALMEAAERLEKLLEDNEKNNQKEVILASQKLEKLLEEFEQSIIEQFATSEEAI
CMQRQKGKSDLGVGEGKFEQADLLWKAQKDMTEEAALMLEKRKEQNDAAAKQDMSDRRTM
VADGEQGRTSVSRREEDLSNKNKAMMQDSHLPKQLKTHELLAKERAQKTKMVRETELMLE
REEGKLLNATVKNTLEVLLEIELTRMLAAKELLMLKVEEEIKAI
>gi|297024|emb|CAA79675.1|
ILRALRRAFKFKETKVNRKRLGKLEDRSKENERQAAKNSEKDEEKRQFAIQIELQVGMEA
NNLLENKYAELIKKEAEKMQAVTKRVSQLESGIAKTETTKDEQNELGKRLVTAQHQVTLQ
RMIEKQLASVMEDELLLPEEALKLLIMRMQVLKSVEEKMKAVSHVNDEQLFSEQSGMEAF
LDEQKIEEKRVNKIIRHQAEDQDKLIEMERKAKMFAQITKLAELELEQENKKRREKQLLR
LKNREWDKLTTKSATKEEKEDEKQSHNNKELEEAMRALRHLEDKLGSEENEALVLLSQSD
NQVLEEQNKTLEQESKDAIIQESTKARFNLHQKECANQAAAEIELKKDRELRSMTAKQEL
STQEEDKEDEENNTTKDSMLTKERVTLIEQKAREQLQVKVLEIQTRAQNQETEALKLNYH
VLASEEDYQLAKMGGKAVKLMAKESEEVHQEKELKLRELVKLDNEEDVKLRTQLLLESNE
DDLEKALSGSELDKSIRVRELALHKRIARAREKEINKTQNESETLNAYSNLERLQLESQK
QTARDTFADQQEIEREMQIRRKTREQELQSEKRAAHMCTAAAVNLTEGEDKEETEKIQSK
GAAEKVIGLQEEARIKNYEEEYDEIQKDKQEEEAKAEARSLSDARAQLLAAEKLDVILES
AGLAALQQWAKHHLVMTLLAAETLKIKQAEEKRNFEILQFEDIDQTKRAKCDEKEKAWES
YEKERWLTRKAREETERMSAKKLLLELARRDSADGADNDEQQQDLQEKSDVLSKNQRKHM
QKEEDEDDLLELKEEKELFQSESQSQAVECELKEMKKGEALDEEDNASDVVRKNGLAEQV
AQKNEVKALMENAERLEKLLEDNEKNNQKEVMSASLKLEKALEELEQALIEQQAASEEVL
RMQRQKGKSDLGVGESKLEQAELLWKAQKDMLEEANIMLEKRKEQNDAAAKQDVADRRII
VSESEQGRSTVSRREEDFANKEKCLLQDLHLPKQLRNHELLAKERSQKSKLLREIEQVLD
REEGKLLNATVKNTLEILQEAELTRLLAVKEILMLKIEEEIKAV
>gi|8393804|ref|NP-058935.1|
ILRALRRAFKFKETKVNRKRLGKLEDRSKENERQAAKNSEKDEEKRQFAIQIELQVGMEA
NTLLEHKYAELIKKEAEKMQAVTKRVSQLESGIAKTETTKDEQNELGKRLITAQHQVTLQ
RMIEKQLASVMEDELLLPEEALKLLIIRMQLLKSVEEKMKAVSHVNDEQLFSEQSNMEAF
LDEQKIEEKRVNKLIRQQAEDQDKLIEMERKAKMFAQISKLAELELEQDNKKRREKQLLR
LKNREWDKLTTKSANKEEKEDEKQSHNNKELEEAMRALRHLEDKLGSEENEALVLLSQSD
NQVLEEQNKTLEQESKDAIIQESTKARFNLHQKECANQAAAEIELKKDRELRSMMAKQEL
STHEEDKEDEENNATKDSILTKERVTLIEQKAREQLQVKVLEIQTRAQNQETEALKLNYH
VLASEEDYQLAKMGGKAVKLMAKESEEVHQEKELKLRELVKLDNEEDVKLRTQLLLESNE
DDLEKAHSGNELDKSIRVRELALHKRIARAREKEINKTQNDSETLSAYSNLERLQLESQK
QTARDTFADQQEIEREMQIRRKTREQELQTEKRAAHMCTAAAVNLTEGEDKEETEKIQTK
GAAEKVIGLQEEARIKNYEEEYDEIQKDKQEEEAKAEARSLSDARAQLLAAEKLDVMLEW
AGLAALQQWAKHHLVMTLLAAETLKIKQAEEKRNFEILQFEDIDQTKRAKCDEKEKAWES
YEKERWLTRKAREETERMSAKKLLLELARRDAADGADNDEQQQDLQEKSDVLSKNQRKHM
QKEEDEDDLLELKEEKELFQSESQTQAVECELKEMKKGEALDEEDNASDVVRKNGLAEQV
AQKNEVKALMENAERLEKLLEDNEKNNQKEVMSASLKLEKALEELEQALIEQQAASEEAL
RMQRQKGKSDLGVGESKLEQAELLWKAQKDMAEEAAIMLEKRKEQNDAAAKQDVADRRII
VSETEQGRATVSRREEDFANKEKCLLQDLHLPKQLRTHELLSKERSQKSKLLREVEQALD
REEGKLLNATVKNTLEILLEAELTRLLAVKEILMLKIEEEIKAV
>gi|12053672|emb|CAC20413.1|
ILRALRRAFKFKETKVNRKRLVKLEDRSKENERQAAKNSEKDEERRQFAIQIELQVGMEA
NNLLENKYAELIKKEAEKMQAVTKRVSQLESGIAKTERTKDEQNELGKRLVTTQHQVTLQ
RMIEKQLASVMEDELLLPEEALKLLIIRAQVLKSVEEKMKAVSHSLDEQLFSEQSNMEAF
LDEQKIEEKRVNKIIRHQAEDQEKLMEMERKAKMFAQISKLAELEQEQDNKKRREKQLLR
LKNREWDKLTTRSASKEEKEDEKQTHNNKELEEAMRALRHLEEKLTSEENEALVLLSQSD
NQVLEEQNKTLEQESKDAIIQESTKARFNLHQKECSNQAAAEIELKKDRELRSMTAKQEL
CTQEEDKEDEENNATKDSMASKERVTLIEQKAREQLQVKILEIQTRAQNAETEALKLNHH
VSASEEDYQLAKMGGKAVKLMAKEAEEVHLEKELKLRELVKLDTEEDCKLRTQLLLESNE
DDLEKALSGSELDKSIRMRELALHKRIARAREKEINKTQNESETLNAYSNLERLQLESQK
QTARDTFADQQEIEREMQIRRKTREQELQSEKRAAHMCTAAAVNLTESEDKEETEKIQTK
GAAEKVIGLQEEARIKNYEEEYDEIQKDKQEEEAKAEGRSLSDARAQLLAAEKLDLLLES
AGLAALQQWAKHHLVMTLLAAETLKIKQAEEKRNFEILQYEDIDQTKRAKCDEKEKAWES
YEKERWLTRKAREETERMSAKKLLLELARRDSADGADNDEQQQDLQEKSDVLSKNQRKHM
QKEEDEDDLLELKEEKELFQSEAQTQAVECELKEMKKGEALDSEDNASDVVRKNGLAEQV
AQKNEAKALMENAERLEKLLEDNEKNNQREVLSASLKLEKMLDELEQAVIEQVAASEEAL
RMQRQKGKSDLGVGESKLEQAELLWKAQKDMLEEAAIMLEKRKEQNDAAAKQDVSDRRIL
VSDTEQGRATVSRREEDLSNKDKCLLQDMHLPKQLRNHELLAKERSQKSKLLRELEQALD
REEGKLLNATVKNTLEILLEAELTRLLAVKEILMLKIEEEIKAV
>gi|21907900|dbj|BAC05680.1|
VFRCLRRALKFKEIKVTRKRLIKVEDRSKENERQAAKNSEKEEEKRQFAIQIELQTGLEA
NNLIENKYAELLKKEAEKMQSVTKRVSQLESGIGKTETTKDEQNEIGKRLVAQQHQVTLQ
RMIEKQLASTMEDELLLPEELLKLLITRAQYLKSVEEKMKALNHSLDEQLFTEQSGMEAF
IDEQKIEEKRAAKLSRHQAEDQEKLVQMARKAKMMAQISKLSELDQEQENKKRREKQMAQ
LKNREWDKLTTKSINKDEKEDEKQAHQNKELEEALRALRQLEDKLESDENEALILISQTD
SQLLDEQNKTLEQETKDAIIQESTKARFQVHQKECCNQAAGEIELKKDRELRSIQAKQEL
CTNEEDKEDEENNSAKDSMEGKERVTLVEQRAKEQLQLKILEIQTRAQNNETEALKLNLH
VMAMEEDYQLAKMGGKAVKLMAKESEEVHLEKELKLRELVKLDREEDAKLRTQLLLESNE
EDLEKAISANELDKSIRMREQALHKRVARSREKEMQKTQNEAETLSAYSNLERLQLEAQK
HTSKDTLADTQEIEREMQVKRKTREQELQSEKRAAHICTAAALNLAEGEDKEETEKLQTK
GAAEKIIGLQEESRIQSFEEDYDEIQKDKQEEEAKAEARSISDARATLLAIERLDVMLES
AGIAHLQQYAKHQLVMTLIAAETLKIKQAEEKRNFEILQYEDTDQTKRAKCDEKEKAWET
YEKERWITRKAKEEAERMSVKKIIIELARRDGADGADNDEQQQDLAEKADVLHKNQRKHA
QKEEDEEDLLELKEEKDLFHAEAQTRAVECELKELKKGEALDEDDSAADVCRKHNLAEQV
AQRNEQKSLMEAAERLEKLLEDNERNNQKEVILASQKLEKLLEEYEQAVIEQFATSEEAI
RMQRQKGKSDLGVGESKLEQADLLWKAQKDMTEEAALMLEKRKEQNDAAAKQDMSDRRTM
VADGEQGRTSVSRREEDLSNKDKAMIQDSHLPKHLRTHELLAKERAQKAKMIRETELALE
HEEGKLLNATVKNTLEVLVEAELTRMLAAKEILMLKVEEEIKAI
>gi|11276952|pir||A59293
VFRCLRRALKFKEIKVTRKRLIKVEDRSKENERQAAKNSEKEEEKRQFAIQIELQTGLEA
NNLLENKYAELLKKEAEKMQSVTKRVSQLESGIGKTETTKDEQNEIGKRLVAHQHQVTLQ
EMIEKQLASTMEDELLLPEELIKLLITRAQYLKSVEEKMKALNHTLDEQLFTEQSAMEAF
IDEQKIEEKRASKLSRHQAEDQEKLVQMARKAKMLAQISKLSELDQEQENKKRREKQMAQ
LKNREWDKLTTKSINKDEKEDEKQAHQNKELEEALRALRQLEDKLESDENEALILISQSD
SQLLDEQNKTLEQETKDAIIQESTKARFQVHQKECCNQAAGEIELKKDRELRSIQAKQEL
CTNEEDKEDEENNSAKDSMEAKERVTLVEQRAKEQLQLKILEIQTRAQNNETEALKVNLH
VMATEEDYQLAKMGGKAVKLMAKESEEVHLEKELKLRELVKLDREEDAKLRTQLLLESNE
EDLEKAISANELDKSIRMREQALHKRIARAREKEMQKTQNEAETLSTYSNLERLQLEAQK
HSSKDTLADTQEIEREMQVKRKTREQELQSEKRAAHICTAAAINLAEGEDKEESEKLQTK
GAAEKIIGLQEESRIKSFEEDYDEIQKDKQEEEAKAEARSISDARATLLAIERLDVMLES
AGIAHLQQYAKHQLVMTLVAAETLKIKQAEEKRNFEILQYEDTDQTKRAKCDEKEKAWET
YEKERWITRKAKEEAERMSVKKIIIELARRDGADGADNDEQQQDLAEKADVLHKNQRKHV
QKEEDEEDLLELKEEKELFHAEAQTMAVECELKEMKKGEALDEDDSAADVCRKHNLAEQV
AQRNEQKSLMEAAERLEKLLEDNEKNNQKEVILASQKLEKVLEEFEQAIIEQFATSEEAI
RMQRQKGKSDLGVGESKLEQADLLWKAQKDMTEEAALMLEKRKEQNDAAAKQDMSDRRTM
VADGEQGRTSVSRREEDLSNKDKAMVQDSHLPKHLRTHELLAKERAQKAKMIRETELALE
REEGKLLNATVKNTLEVLIEAELTRMLAAKELLMLKVEEEIKAI
>gi|7669506|ref|NP-005954.2|
VFRCLRRALKFKEIKVTRKRLIKVEDRSKENERQAAKNSEKEEEKRQFAIQIELQTGLEA
NNLLENKYAELLKKEAEKMQSVTKRVSQLESGISKAETTKDEQNEIGKRLIAQQHQVTLQ
RMIEKQLASIMEDELLLPEEMIKLLITRAQYLKSVEEKMKALNHTLDEQLFTEQSGMEAF
IDEQKIEEKRASKLSRHQAEDQEKLVQMARKAKMMAQISKLSELDQEQENKKRREKQMAQ
LKNREWDKLTTKSINKDEKEDEKQAHQNKELEEALRALRQLEDKLESDENEALLLISQSD
SQLLDEQNKTLEQETKDAIIQESTKARFQIHQKECCNQAAGEIELKKDRELRSIQAKQEL
CTNEEDKEDEENNEAKDSMEAKERVTLVEQRAKEQLQLKILEIQTRAQNGETEALKLNIH
VMATEEDYQLAKMGGKAVKLMAKESEEVHLEKELKLRELIKLDREEDAKLRTQLLLESNE
EDLEKAISANELDKSIRMREQALHKRVARAREKEMQKTQNEAETLSTCSNLERLQLETQK
HSSKDTLADTQEIEREMQVKRKTREQELQSEKRAAHICTAAAINLAEGEDKEETEKLQTK
GAAEKIIGLQEESRIQSFEEDYDEIQKDKQEEEAKAEGRSISDARATLLAIERLDVMLES
AGIAHLQQYAKHQLVMTLVAAETLKIKQAEEKRNFEILQYEDADQTKRAKCDEKEKAWET
YEKERWITRKAKEEAERMSVKKIIIELSRRDAADGADNDEQQQDLAEKADVLHKNQRKHV
QKEEDEEDLLELKEEKELFHAEAQTMAVECELKELKKGEALDEDDSAADVCRKHNLAEQI
AQRNEQKTLMEAAERLEKLLEDNEKNNQKEVILASQKLEKLLEEYEQAIVEQFATSEEAI
RMQRQKGKSDLGVGESKLEQADLLWKAQKDMTEEAALMLEKRKEQNDAAAKQDMSDRRTM
VADGEQGRTSVSRREEDLSNKDKAMIQDSHLPKQLRTHELLAKERAQKTKMIRETELALE
REEGKLLNATVKNTLEVLIEAELTRMLAAKELLMLKVEEEIKAI
>gi|179510|gb|AAA62830.1|
ILRALRRAFKFKETKVNRKRLVKLEDRSKENERQAAKNSEKDEERRQFAIQIELQVGMEA
NNLLENKYAELIKKEAEKMQAVTKRVSQLESGIAKTERTKDEQNELGKRLVTTQHQVTLQ
RMIEKQLASVMEDELLLPEEALKLLIIRAQVLKSVEEKMKAVSHSLDEQLFSEQSNMEAF
LDEQKIEEKRVNKIIRHQAEDQEKLMEMERKAKMFAQISKLAELEQEQDNKKRREKQLLR
LKNREWDKLTTRSASKEEKEDEKQTHNNKELEEAMRALRHLEEKLTSEENEALVLLSQSD
NQVLEEQNKTLEQESKDAIIQESTKARFNLHQKECSNQAAAEIELKKDRELRSMTAKQEL
CTQEEDKEDEENNATKDSMASKERVTLIEQKAREQLQVKILEIQTRAQNAETEALKLNHH
VSASEEDYQLAKMGGKAVKLMAKEAEEVHLEKELKLRELVKLDTEEDVKLRTQLLLESNE
DDLEKALSGSELDKSIRMRELALHKRIARAREKEINKTQNESETLNAYSNLERLQLESQK
QTARDTFADQQEIEREMQIRRKTREQELQSEKRAAHMCTAAAVNLTESEDKEETEKIQTK
GAAEKVIGLQEEARIKNYEEEYDEIQKDKQEEESKAEGRSLSDARAQLLAAEKLDLLLES
AGLAALQQWAKHHLVMTLLAAETLKIKQAEEKRNFEILQYEDIDQTKRAKCDEKEKAWES
YEKERWLTRKAREETERMSAKKLLLELARRDSADGADNDEQQQDLQEKSDVLSKNQRKHM
QKEEDEDDLLELKEEKELFQSEAQTQAVECELKEMKKGEALDSEDNASDVVRKNGLAEQV
AQKNEAKALMENAERLEKLLEDNEKNNQREVLSASLKLEKMLDELEQAVIEQVAASEEAL
RMQRQKGKSDLGVGESKLEQAELLWKAQKDMLEEAAIMLEKRKEQNDAAAKQDVSDRRIL
VSDTEQGRATVSRREEDLSNKDKCLLQDMHLPKQLRNHELLAKERSQKSKLLRELEQALD
REEGKLLNATVKNTLEILLEAELTRLLAVKEILMLKIEEEIKAV
>gi|13431717|sp|Q9UKX3|MYHD-HUM
LFRCLRRALKFKEIKASHRRFTKLEDKSKENERQNAKHSEKDEERRQFAIQIELQAGLES
NGLLENKYAELLKNEAEKMQSVTKRLAQLESSISKTEATKDEQGELGKRLTAQQHQVTLQ
RMIEKQLVSAMEDELLLPEELCKLLITRMQLMKSAEDKMKIMGHALDEQLFSEQSNMEAF
IDEQKIEEKQANKLSRHTEEDQERMVEMARKAKMLSQIAKLLELNQEQENKKRREKQMLT
VKNREWDKLTTRSSTKDDKEEEKQAHNNKEAEEAARALRQLEEKLESEDNEALLLVSQAD
NQLLDEQNKSLEQQSKDAIIQESTKARFQMHQKECCNQAASEIELKKDRELRSIQSKQEL
CTHEEDKEDEENNETKDSQDMKERVTLVEQRMKDQLQLKLLEIQTRTQNQETESMKLNIH
VLAVEEDFQLAKISGKAVKLMSKEAEETQLEKELKLRDLARIDNKEEAKLRTQLLLESNE
EELEKTQSATELDKSISTREQALHKRITRAREKEIQKTQNEVETLSTLSNLERVQLESQK
QSSKDTLADTQEIEREMQIRRKTKEQELQAEKRAAHMCSATALGLSETEDKEENEKLQIN
ASTDKRIGLLEEVRVKNLEEDYEEIQKDKQEEEAKAESRSISDARAALLAVERLDMMHES
AGIAKLQQYAKHQLVATLVAAETLKMKLAEEKRNFEILQFEDIDQTKRTKCDEKEKAWES
YEKERWLTRKSREEAERMSAKKIIIELSRRDGADGADNDEQLQDLTQKADVLYKNQRKHL
QKEEDEEDLLELKEEKELFHAEIQGVAVECELKELKKGEALDEEDSAADLCRKHNLAEQI
AQRNEQKSLMENVERLEKLLEDNEKNHRKEVLLASQKMEKFLEELEQAILEQYATSEEAI
RMQRQKSKSDLGTGSTKIEQVDLLWKAQKDMVEEAMLMLEKRKEQNDSGAKQDVSDRRNL
VVEAEQGRATVVHKEEELSNKERSLLGDSSLPKQVKTQELLAKEHAQKSRLLRETEQVLE
REEGNLLSATVKNTLEVLQEAELVRLLAIKELLMLKVEEEIKSV
>gi|9800488|gb|AAF99315.1|AF272
VFRCLRRALKFKEIKVTRKRLIKVEDRSKENERQAAKNSEKEEEKRQFAIQMELQAGLEA
NNLIENKYAELVKKEAEKMQSVTKRVSHLESGITKTESTKDEQSELGKRLVAHQHQVTLQ
RMIEKQLASTMEDELLLPEELIKLLITRMQLLKSVEDKMKALSHTLDEQLFTDQSGMEAF
IDEQKIEEKRAAKISRHQAEDQEKLVQMARKAKMLVQIAKLSELDQEQENKKRREKQMAQ
VKNREWDKLTTKSTNKDEKEDEKQAHQNKELEEAVRALRHLEDKLESDENEALLLIAQSD
SQLLEEQNKTLEQEAKDAIIQESTKARFQMHQKECSNQAAAEIELKKDRELRSIQAKQEL
CTNEEDKEDEENNETKDSVETKERVTLVEQKAKEQLQLKILEIQTRAQNQETESLKLNIH
VMASEEDFQLAKMGGKAVKLMAKESEEVHIEKELKLRELIKLDAEEDAKLRTQLLLESNE
EDLEKAVSANELDKSIRMREHALHKRVARAREKEMQKTQNEAETLSAYSNLERLQLEKQK
QSSKDTLADTQEIEREMQIKRKTREQELQSEKKAAHICTAAALNLAEGEDKEENEKLQTK
AAAEKIIGLQEEARIQNFEEDYDEIQKDKQEEDAKAEGRAISDARASLLALERLDVMLES
AGIAHLQQYAKHQLVMTLIAAETLKIKQAEEKRNFDILQYEDIDQTKRAKCDEKEKGWET
YEKERWLTRKAKEEAERMSAKKIIIELARRDAADGADNDEQQQVLAEKADVLYKNQRKHV
HKEEDEEDLLQLKEEKELFHAEAQTRATECELKELKKGEALDEDDSAADVCRKHNLAEQI
AQRNEQKALMEAAERLEKLLEDNERNNQKEVIMTSQKLEKLLDEYEQAIIEQFATSEEAI
RMQRQKGKSDLGVGESKLEQADLLWKAQKDMTEEAAMMLEKRKEQNDAAAKQDMSDRRTI
VAESEQGRTSVSRREEDLSNKDKALVQDSHLPKQLRTHELLAKERAQKSKVIRETEQALE
REEGKLLNATVKNTLEVLLEAELTRLLAAKELLMLKVEEEIKAI
>gi|21907902|dbj|BAC05681.1|
ILRALRRAFKFKETKVNRKRLVKLEDRSKENERQAAKNSEKDEERRQFAIQIELQVGMEA
DNLLENKYAELIKKEAEKMQAVTKRVSQLESGIAKTETTKDEQNELGKRLVTTQHQVTLQ
RMIEKQLASVMEDELLLPEEALKLLIIRAQVLKSVEEKMKAVSHSLDEQLFSEQSNMEAF
LDEQKIEEKRVNKIIRHQAEDQEKLMEMERKAKMFAQISKLAELEQEQDNKKRREKQLLR
LKNREWDKLTTRSATKEEKEDEKQTHNNKELEEAMRALRHLEDKLASEENEALVLLSQSD
NQVLEEQNKTLEQESKDAIIHESTKARFNLHQKECSNQAAAEIELKKDRELRSMTAKQEL
CTQEEDKEDEENNATKDSMASKERVTLIEQKAREQLQVKILEIQTRAQNAETEALKLNHH
VSASEEDYQLAKMGGKAVKLMAKEAEEVHLEKELKLRELVKLDTEEDVKLRTQLLLESNE
DDLEKALSGSELDKSIRMRELALHKRIARAREKEINKTQNESETLNAYSNLERLQLESQK
QTARDTFADQQEIEREMQIRRKTREQELQSEKRAAHMCTAAAVNLTESEDKEETEKIQTK
GAAEKVIGLQEEVRIKNYEEEYDEIQKDKQEEEAKAEGRSLSDAKAQLLAAEKLDLLLES
AGLAALQQWAKHHLVMTLLAAETLKIKQAEEKRNFEILQFEDIDQTKRAKCDEKEKAWES
YEKERWLTRKAREETERMSAKKLLLELARRDSADGADNDEQQQDLQEKSDVLSKNQRKHM
QKEEDEDDLLELKEEKELFQSEAQTQAVECELKEMKKGEALDSEDNASDIIRKNGLAEQV
AQKNEAKALMENAERLEKLLEDNEKNNQREVLSASLKLEKMLDELEQAVIEQVAASEEAL
RMQRQKGKSDLGVGESKLEQAELLWKAQKDMLEEAAIMLEKRKEQNDAAAKQDVSDRRIL
VSDTEQGRATVSRREEDLSNKDKCLLQDLHLPKQLRTHELLAKERSQKSKLLRELEQALD
REEGKLLNATVKNTLEILLEAELTRLLAVKEILMLKIEEEIKAV
>gi|22121649|gb|AAM88909.1|
VFRCLRRALKFKEIKVTRKRLIKVEDRSKENERQAAKNSEKEEEKRQFAIQIELQAGLEC
NNLIENKYAELVKKEAEKMQSVTKRVSQLESGITKTESTKDEQSELGKRLVAHQHQVTLQ
RMIEKQLASTMEDELLLPEELIKLLITRMQLMKSCEDKMKALSHSLDEQLFTDQSGMEAF
IDEQKIEEKRASKISRHQAEDQEKLVRMARKAKMLVQIAKLSELDQEQENKKRREKQMAQ
AKNREWDQLTTKSTNKDEKEDEKQAHQNKELEEAVRALRHLEDKLESDENEALLLIAQSD
AQLLEEQNKTLEQEAKDAIIQESTKARFQMHQKECCNQAAAEIELKKDRELRSILAKQEL
CTNEEDKKDEENNETKDSVETKERVTLVEQKAKEQLQLKILEIQTRAQNQETEALKLNIH
VMASEEDFQLAKMGGKAVKLMAKESEEVHIEKELKLRELIKLDAEEDAKLRTQLLLESNE
EDLEKAVSANELDKSIRMREHALHKRVARAREKEMQKTQNEAETLSAYSNLERLQLEKQK
QSSKDTLADTQEIEREMQIKRKTREQELQSEKKAAHICTSAALNLSEGEDKEESEKLQTK
AAAEKIIGLQEEARIQNFEEDYDEIQKDKQEEDAKAEGRAIFDARASLLALERLDVMLES
AGIAHLQQYAKHQLVMTLIAAETLKIEQAEEKRNFDILQYEDIDQTKRAKCDEKEKGWET
YEKERWLTRKAKEEAERMSAKKIIIELARRDAADGADNDEQQQDLAEKADVLYKNQRKHV
QKEEDEEDLLELKEEKELFHAEAQTRATEMELKELKKGEALDEDDSAADVCRKHNLAEQI
AQRNEQKGLMEAAERLEKLLEDNERNNQKEVIMASQKLEKLLDEYEQAIIEQFATSEEAI
RMQRQKGKTDLGVGESKLEQADLLWKAQKDMTEEAAMMLEKRKEQEDAAAKQDMADRRTI
VADSEQGRTSVSRREEDLSNKDKALVQDSHLPKQLRTHELLAKERRQKSKVIRETEQALE
REEGKLLNATVKNTLEVLLEAELTGLLAAKEILMLKVEEEIKAI
>gi|42476190|ref|NP-060004.2|
VFRCLRRALKFKEIKVTRKRLIKVEDRSKENERQAAKNSEKEEEKRQFAIQIELQTGLEA
NNLLENKYAELLKKESEKMQAVTKRVSQLESGISKTETTKDEQNEIGKRLIAQQLQVTLQ
RMIEKQLASIMEDELLLPEELMKLLITRAQYLKSVEEKMKALNHSLDEQLFTEQSGMEAF
IDEQKIEEKRASKISRHQAEDQEKLVQMARKAKMMAQISKLSELDQEQENKKRREKQMAQ
LKNREWDKLTTKSITKDEKEEEKQAHQNKELEEALRALRQLEAKLQGDENEALLLISQSD
GQLLDEQNKTLEQETKDAIIQESTKARFQIHQKECCNQAAGEIELKKDRELRSIQAKQEL
CTNEEDKEDEENNEAKDSMEAKERVTLVEQRAKEQLQLKILEIQTRAQNNETESLKLNLH
VIATEEDFQLAKVGGKAVKLMAKESEEVHLEKELKLRELIKLDREEDAKLRTQLLLESNE
EDLEKAISANELDKTIRMREQALHKRIARAREKEMQKTQNDAETLSTCSNLERLQLETQK
HSSKDTLADTQEIEREMQVKRKTREQELQSEKRAAHICTAAALNLAEGEDKEETEKLQTK
GAAEKLIGLQEESRIQNFEEDYDEIQKDKQEEEAKAEGRSISDARATLLAIERLDVMLES
AGIAHLQQYAKHQLVMTLVAAETLKIKQAEEKRNFEILQYEDIDQTKRAKCDEKEKAWET
YEKERWITRKAKEEAERMSAKKIIIELSRRDGADGGDNDEQQKDLAEKADVLHKNQRKHV
QKEEDEEDLLELKEEKELFHAEAQTRAVECELKEMKKGEALDEEDSAADVCRKHNLAEQL
AQRNEQKALMEAAERLEKLLEDNERNNQKEVILASQKLEKLLEEFEQAIVEQFATSEEAI
RMQRQKGKSDLGVGESKLEQADLLWKAQKDMTEEAALMLEKRKEQNDAAAKQDMSDRRTI
VADGEQGRTSVSRREEELANKDKALIQDCHLPKQLRTHELLAKERAQKSKLIREIELALE
REEGKLLNATVKNTLEVLIEAELTRMLAAKELLMLKVEEEIKAI
>gi|38091410|ref|XP-354614.1|
VFRALRRAVKFKEVKVARKRLNKLEDRSKENERQTAKNSEKEEEKRQFAIQIELETGLEA
NNLIESKYAELLKKEGEKLQSVTKRVAQLESSIGKTETTKDEQNELGKRLSSMQHQVTLQ
RMIEKQLASSMEDELLLPEELLKLLFTRMQLLKSVEEKLKALSHGLDEQLFSEQSFMEAF
LDEQKIEEKRAAKLSRHQAEDLEKLVQMARKLKMFAQLTKLTELDQEQENKKRRERQLAK
LKNREWDKLTTKSATKDEKEDEKQAHQNKQLEEALRALRQLEDKLQSEDNEALLLISQTD
NQLLEEQNKTLEQEAKDAIVQDSTKARFQLHQKECCNQAVAEIELKKDRELRSIQSKQEL
CTHEEDKEDEENNEAKDNQNTKERVTLVEQKAREQLQLKILEIQTRAQNQETEALKLNAH
VLAAEEDFQLAKVAGKAVKLLAKESEEVHLEKELKLRELTKLDSEEDTKLRTQLILESNE
EDLEKAQSASELDKSIRIREQALHKRIARAREKEIQKTQNDMETLSTCSNLERLQLETLK
QGSRDTLADTQEIEREMQVKRKTREQELRAEKRAAHICTATALGLAENEDKEETEKLQSK
GASEKVIGLQEEGRVQNFEEDYDEIQKDKQEEEAKAESRSISDARASLLAIERLEMMLES
AGIAQLQQYAKHQLVVTLMAVETLKIKQAEEKRHFEILQFEDIDQTKRAKCDEKEKAWET
YEKERWITRKAKEESERIATKKIIIELSRRDGNDGSDNDEQQQDLSEKADVLYKNQRKHV
QKEEDEEDLYELKEEKELFHAELQSVAAECELKELKKGEALDEEDSASDVCRKHNLAEQC
AQRNELKSLLEAAERLEKLLEDNEKNSQREVISAAQKLEKLLDELEQALIEQFATSEEAI
RLQRQKGKSDLGVSEAKLEQTDLLWKAQKDMVEEALLMLEKRKEQNDAAAKQDVSDRRTY
IAESEQARTSVARREEELSNKDKALLQDAYLPKTLKTHELLAKERAQKSKVVRETEIALE
REEGKLLTATVKNTLEVLQEAELTRMLSTKELLMLKVEEEIKAI
>gi|38177589|gb|AAF00096.2|AF11
VLRALRRSMKFKETKINRKRLTKVEDRSKENERQAAKNSEKDEEKRQFALQIELQAGLEA
NNLIENKYAELTKKEAEKMQAVTKRLSQLESSITKSEATKDEQSELGKRLMTGQHQVTLQ
RMIEKQLASAMEDELLLPEESLKLLIIRAQLLKSVDEKMKAVSHTLDEQLFSEQSCMEAF
IDEQKIEEKRGNKLVRQQAEDQEKLVEMARKAKMLAQVSKLAELEQEQENKKRREKQLLL
LKNREWDKLTTKSANKDEKEDEKQPHNNKELEEAIRALRHLEEKLASEENEALILLAQTD
NQLLEEQNKTLEQESKDAIIQECSRARFNLHQKECSNQAAAEIELKKDRELRSMQTKQEL
TTQEEDKEDEENNAAKDSQYMKERVTLIEQKAKEQLQLKILEIQTRAQNQETEALKLNYH
VIASEEDFQLAKMGGKAVKLMAKEGEEVHLEKELKLRELTKLDSEEDAKLRTQLLLESNE
DDLEKAHSGSELDKSIGMREQALHKRVARSREKEINKTQNESETLSTFSNLERLQYESQK
QSARDTFADQQEIEREMQVRRKTREQELQAEKRAAHMTAAASLNVTEGEDKEETEKIQTK
AAAEKVIGLQEEARVQSYEEDYDEIQKDKQEEEAKAECRALSDSRAHLLAAEKLDVIIES
AGLAALHQWAKHHLVMTLLAAETLKIKQAEEKRNFEILQFEDLDQSKRAKCDEKEKAWES
YEKERWLTRKAKEEVERMSSKKLLVELARRDAADGSDNDEQQQDLQEKSDVLYKNQRKHL
QKEEDEEDLLEMKEEKELFQAEAQTRAVECELKEMKKGEALDEDDNASEVVRKNGLAEQV
AQKNEQKSMLENAERLEKLLEDNEKNNQREVICASMKLEKMLDELDQAIIEQLATSEEAL
RMQRQKGKSDLGVGEGKLEQTELLWKAQKDMVEEACLMLEKRKEQNDAAAKQDVSDRRII
VSETEQGRTTVARREEDFANKEKCMLQDSLLPKQLKTQELLAKERSQKSKLLRELEQSLD
RDEGKLLSATVKNTLEILQEAELTRLLTVKEILMLKIEEEIKAA
>gi|3041706|sp|P13533|MYH6-HUMA
ILRALRRAFKFKETKVNRKRLGKLEDRSKENERQAAKNSEKDEEKRQFAIQIELQVGMEA
NNLLENKYAELIKKEAEKMQAVTKRVSQLESGIAKTETTKDEQNELGKRLVTAQHQVTLQ
RMIEKQLASVMEDELLLPEEALKLLIMRMQVLKSVEEKMKAVSHVNDEQLFSEQSGMEAF
LDEQKIEEKRVNKIIRHQAEDQDKLIEMERKAKMFAQITKLAELELEQENKKRREKQLLR
LKNREWDKLTTKSATKEEKEDEKQSHNNKELEEAMRALRHLEDKLGSEENEALVLLSQSD
NQVLEEQNKTLEQESKDAIIQESTKARFNLHQKECANQAAAEIELKKDRELRSMTAKQEL
STQEEDKEDEENNTTKDSMLTKERVTLIEQKAREQLQVKVLEIQTRAQNQETEALKLNYH
VLASEEDYQLAKMGGKAVKLMAKESEEVHQEKELKLRELVKLDNEEDVKLRTQLLLESNE
DDLEKALSGSELDKSIRVRELALHKRIARAREKEINKTQNESETLNAYSNLERLQLESQK
QTARDTFADQQEIEREMQIRRKTREQELQSEKRAAHMCTAAAVNLTEGEDKEETEKIQSK
GAAEKVIGLQEEARIKNYEEEYDEIQKDKQEEEAKAEARSLSDARAQLLAAEKLDVILES
AGLAALQQWAKHHLVMTLLAAETLKIKQAEEKRNFEILQFEDIDQTKRAKCDEKEKAWES
YEKERWLTRKAREETERMSAKKLLLELARRDSADGADNDEQQQDLQEKSDVLSKNQRKHM
QKEEDEDDLLELKEEKELFQSESQSQAVECELKEMKKGEALDEEDNASDVVRKNGLAEQV
AQKNEVKALMENAERLEKLLEDNEKNNQKEVMSASLKLEKALEELEQALIEQQAASEEVL
RMQRQKGKSDLGVGESKLEQAELLWKAQKDMLEEANIMLEKRKEQNDAAAKQDVADRRII
VSESEQGRATVSRREEDFANKEKCLLQDLHLPKQLRNHELLAKERSQKSKLLREIEQVLD
REEGKLLNATVKNTLEILQEAELTRLLAVKEILMLKIEEEIKAV
>gi|12657354|emb|CAC27778.1|
VYRALRRALKFKEVKIARKRLVKVEDRSKENERQAAKNSEKEEERRQFAIQIELQAGLEA
NNLLENKYAELVKKEAEKMQAMTKRVSHLESSIGKTESTKDEQGELGKRLGAHNIQVALQ
KMIEKQLASVMEDELLLPEEIIKLMITRSQLLKSVEDKMKALSHTLDEQLFSEQSGMEAF
LDEQKIEEKRANKLARHVAEDLEKITQMARKLKMYAGIVKLAELDQEQENKKRREKLMLK
MKNREWDKLTTKSSQKDEKEDEKQAHQNKELEEAVRALRHFEDKLASDENEALILISQSD
TQLLDEVNKVLEQEAKDSIIQESTKARFQLHQKECSNQAAVEIELKKDRELRSIQSKQEL
CTQEEDKEDEENNDAKDSQNVKERVTLIEQKAKDQLQLKLVEIQTRSQNQETESLKMNMH
VASNEEDYQLAKMSGKAVKLMGKESEEVHLEKELKLREIVKSDTEEEVKMRTQLLLESNE
EDLEKAQSGNELDKSVMMREQALHKRINRARDKEMLKTLNETETLSAYSNLERLQLESQR
QSGKDTLADTQEIEREMQIKRKTREQELQSEKRAAHMCSAASLAVAENEDKEEGEKLQTK
SAAEKIIGLQEEARVQNFEEDYDEIQKDKQEEEAKAESRSISESRASLLAVERLDMMLES
AGISSLQQYAKHQLVMTLLAAETLKVKIAEEKRNFEILQFEDIDQTKRAKCDEKEKSWES
YEKERWLSRKSKEESERMTAKKIILELARRDGADGADNDEQVQDLGEKGDVLYKNQRKHT
HKEEDEEDLLELKEEKELFHAEAQTLAVECELKLLKKGEALDEDDSAADISRKTNLAEQV
AQRNEIKAMLENAERLEKLLEDNEKNNQKEVVHASQKLEKLLDEYEQSVVEQFSTSEEAI
RMQRQKGKTDLGIGECKLELTDLLWKAQKDMVEESCVMLEKRKEQNDAAAKQDVSDRRIT
VAEGEQGRTTVARREEEIANKDKAMVGDSSLPKQLRSQELLSKERAQKAKLIREMEQALE
RVEGRQLTATVKNTLEVLQEAELTRMLAVKELLMLKVEEEIKAC
>gi|2351221|dbj|BAA22068.1|
VFRALRRALKFKEIKMSRKRLVKVEDRSKENERQSAKNTEKEEEKRQFAIQIELQAGLES
NTLIENKYAELVKKEAEKMQAVTKRGAHLESGVGKTESTKDEQGELGKRLAANSHQVALQ
KMIEKQLASTMEDELLLPEEIVKLMITRMQLLKSVEEKMKALSHALDEQLFSEQSAMEAF
LDEQKIEEKRGNKLARHSAEDQEKVKQMTRKLKMYAGILKLAELDQEQENKKRREKQMLN
LKNHEWDKLTTKSASKDEKEEEKQAHQNKELEEAVRALRHLEDKLESEENEALVLLAQSD
NQLLDDVNKTLEQEAKDAIIQESTKARFQMHQKECANQAAGEIELKKDRELRSIQAKQEL
CTQDDDKEDEENNDSKDSQSAKERVSLVEQKAKNQLQVKILEIQTRAQNQETESLKLNIH
VAATEEDYQLAKMSGKAVKLMAKESEEVHFEKELKLREIVKSDSEEEAKMRTQLLLESNE
DDLEKAQSGNELDKSIMMREQALHKRINRAREKEMLKTQNETETLSAYTNLERLQLESQR
QSSKDTLADTQEIEREMQVKRKTREQELQSEKRAAHICAAASLGVAETEDKEENEKLQTK
CAAEQIIGLQEEARVVNFEEDYDEIQKDKQEEEAKAEGRAISESRAALLAVERLDMMLES
AGIASLQQYAKHQLVMTLVAAETLKVKIAEEKRNFEIVQFEDIDQTKRAKCDEKEKTWES
YEKERWLTRKSKEETERMTAKKIILELARRDGVDGADNDEQQQDLSEKADVLYKNQRKHT
QKEEDEEDLLELKEEKEVFHAEAQTLAVECELKLMKKGDALDEEDSAADVSRKHNLAEQV
AQRNESKAMMENAERLEKLLEDNEKNNQKEVIQASQKLEKLLDEFEQSLIELYATSEEAL
RMQRQKGKSDLGIGEGKLEQSDLLWKGQKDMVEEACVMLEKRKEQSDASAKTDVSDRRSI
VVEGEQGRTTVARREEEMANKDKAMVGDASLPKQLRNQELLAKERAQKAKVIREMEQALD
REEGKQLNATVKNTLEVLQEAELTRMLAVKELLMLKVEEEIKAL
>gi|4808809|gb|AAD29948.1|
LFRCLRRALKFKEIKASHRRFTKLEDKSKENERQNAKHSEKDEERRQFAIQIELQAGLES
NGLLENKYAELLKNEAEKMQSVTKRLAQLESSISKTEATKDEQGELGKRLTAQQHQVTLQ
RMIEKQLVSAMEDELLLPEELCKLLITRMQLMKSAEDKMKIMGHALDEQLFSEQSNMEAF
IDEQKIEEKQANKLSRHTEEDQERMVEMARKAKMLSQIAKLLELNQEQENKKRREKQMLT
VKNREWDKLTTRSSTKDDKEEEKQAHNNKEAEEAARALRQLEEKLESEDNEALLLVSQAD
NQLLDEQNKSLEQQSKDAIIQESTKARFQMHQKECCNQAASEIELKKDRELRSIQSKQEL
CTHEEDKEDEENNETKDSQDMKERVTLVEQRMKDQLQLKLLEIQTRTQNQETESMKLNIH
VLAVEEDFQLAKISGKAVKLMSKEAEETQLEKELKLRDLARIDNKEEAKLRTQLLLESNE
EELEKTQSATELDKSISTREQALHKRITRAREKEIQKTQNEVETLSTLSNLERVQLESQK
QSSKDTLADTQEIEREMQIRRKTKEQELQAEKRAAHMCSATALGLSETEDKEENEKLQIN
ASTDKRIGLLEEVRVKNLEEDYEEIQKDKQEEEAKAESRSISDARAALLAVERLDMMHES
AGIAKLQQYAKHQLVATLVAAETLKMKLAEEKRNFEILQFEDIDQTKRTKCDEKEKAWES
YEKERWLTRKSREEAERMSAKKIIIELSRRDGADGADNDEQLQDLTQKADVLYKNQRKHL
QKEEDEEDLLELKEEKELFHAEIQGVAVECELKELKKGEALDEEDSAADLCRKHNLAEQI
AQRNEQKSLMENVERLEKLLEDNEKNHRKEVLLASQKMEKFLEELEQAILEQYATSEEAI
RMQRQKSKSDLGTGSTKIEQVDLLWKAQKDMVEEAMLMLEKRKEQNDSGAKQDVSDRRNL
VVEAEQGRATVVHKEEELSNKERSLLGDSSLPKQVKTQELLAKEHAQKSRLLRETEQVLE
REEGNLLSATVKNTLEVLQEAELVRLLAIKELLMLKVEEEIKSV
>gi|11321579|ref|NP-003793.1|
LFRCLRRALKFKEIKASHRRFTKLEDKSKENERQNAKHSEKDEERRQFAIQIELQAGLES
NGLLENKYAELLKNEAEKMQSVTKRLAQLESSISKTEATKDEQGELGKRLTAQQHQVTLQ
RMIEKQLVSAMEDELLLPEELCKLLITRMQLMKSAEDKMKIMGHALDEQLFSEQSNMEAF
IDEQKIEEKQANKLSRHTEEDQERMVEMARKAKMLSQIAKLLELNQEQENKKRREKQMLT
VKNREWDKLTTRSSTKDDKEEEKQAHNNKEAEEAARALRQLEEKLESEDNEALLLVSQAD
NQLLDEQNKSLEQQSKDAIIQESTKARFQMHQKECCNQAASEIELKKDRELRSIQSKQEL
CTHEEDKEDEENNETKDSQDMKERVTLVEQRMKDQLQLKLLEIQTRTQNQETESMKLNIH
VLAVEEDFQLAKISGKAVKLMSKEAEETQLEKELKLRDLARIDNKEEAKLRTQLLLESNE
EELEKTQSATELDKSISTREQALHKRITRAREKEIQKTQNEVETLSTLSNLERVQLESQK
QSSKDTLADTQEIEREMQIRRKTKEQELQAEKRAAHMCSATALGLSETEDKEENEKLQIN
ASTDKRIGLLEEVRVKNLEEDYEEIQKDKQEEEAKAESRSISDARAALLAVERLDMMHES
AGIAKLQQYAKHQLVATLVAAETLKMKLAEEKRNFEILQFEDIDQTKRTKCDEKEKAWES
YEKERWLTRKSREEAERMSAKKIIIELSRRDGADGADNDEQLQDLTQKADVLYKNQRKHL
QKEEDEEDLLELKEEKELFHAEIQGVAVECELKELKKGEALDEEDSAADLCRKHNLAEQI
AQRNEQKSLMENVERLEKLLEDNEKNHRKEVLLASQKMEKFLEELEQAILEQYATSEEAI
RMQRQKSKSDLGTGSTKIEQVDLLWKAQKDMVEEAMLMLEKRKEQNDSGAKQDVSDRRNL
VVEAEQGRATVVHKEEELSNKERSLLGDSSLPKQVKTQELLAKEHAQKSRLLRETEQVLE
REEGNLLSATVKNTLEVLQEAELVRLLAIKELLMLKVEEEIKSV
>gi|13560269|dbj|BAB40920.1|
IFRCLRRALKFKEIKVTRKRLIKVEDRSKENERQAAKNSEKEEEKRQFAIQIELQTGLEA
NNLIENKYAELLKKESEKMQAVTKRVAQLESGIGKTETTKDEQNEIGKRLIAQQNQVTLQ
RMIEKQLASTMEDELLLPEELIKLLITRAQYLKSVEEKMKALNHSLDEQLFTEQSGMEAF
IDEQKIEEKRASKISRHQAEDQEKLVQMARKAKMMAQITKLSELDQEQENKKRREKQMAQ
LKNREWDKLTTKSITKDEKEEEKQAHQNKELEEALRALRQLEAKLQGDENEALLLISQSD
GQLLDEQNKTLEQETKDAIIQESTKARFQMHQKECCNQAAGEIELKKDRELRSIQAKQEL
CTNEEDKEDEENNEAKDSMETKERVTLVEQKAKEQLQLKMLEIQTRAQNNETEALRLNLH
VIAMEEDFQLAKVGGKAVKLMAKESEEVHLEKELKLRELVKLDREEDAKLRTQLLLESNE
EDLEKAISANELDKTIRMREQALHKRIARAREKEMQKTQNDAETLSAYSNLERLQLETQK
HTSKDTLADTQEIEREMQVKRKTREQELQSEKRAAHICTGAALNLAEGEDKEETEKLQTK
GAAEKLIGLQEESRIQNFEEDYDEIQKDKQEEEAKAEGRSISDARATLLAIERLDVMLES
AGIAHLQQYAKHQLVMTLVAAETLKMKQAEEKRNFEILQYEDIDQTKRAKCDEKEKAWET
YEKERWITRKSKEEAERMSVKKIIIELARRDAADGGDNDEQQKDLAEKADVLHKNQRKHV
QKEEDEEDLLELKEEKELFHAEAQTRAVECELKEMKKGEALDEEDNAADVCRKHNLAEQL
AQRNEQKALMEAAERLEKLLEDNEKNNQKEVILASQKLEKVLEEFEQAIIEQFATSEEAI
RMQRQKGKSDLGVGESKLEQADLLWKAQKDMTEEAALMLEKRKEQNDAAAKQDMSDRRTI
VADGEQGRTSVSRREEELSNKDKALIQDSHLPKQLRTHELLAKERAQKSKLIRETELALE
REEGKLLNATVKNTLEVLIEAELTRMLAAKELLMLKVEEEIKAI
>gi|23379831|gb|AAM88910.1|
VFRCSRRALKFKEIKVTRKRLIKVEDRSKENERQAAKNSEKEEEKRQFAIQIELQAGLEA
NNLIENKYAELVKKEAEKMQSVTKRVSHLESGITKAESTKDEQSELGKRLVAHQHQVTLQ
RMIEKQLASTMEDELLLPEELIKLLITRMQLLKSVEDKMKALSHTLDEQLFTDQSGMEAF
IDEQKIEEKRASKISRHQAEDQEKLVQMARKAKMLAQISKLSELDQEQENKKRREKQMAQ
VKNREWDKLTTKSTNKDEKEDEKQAHQNKELEEAVRALRHLEDKLESDENEALLLIAQSD
SQLLEEQNKTLEQEAKDAIIQESTKARFQMHQKECCNQAAAEIELKKDRELRSIQAKQEL
CTNEEDKEDEENNETKDSVEAKERVTLVEQKAKEQLQLKILEIQTRAQNQETESLKLNIH
VMATEEDFQLAKMGGKAVKLMAKESEEVHIEKELKLRELIKLDAEEDAKLRTQLLLESNE
EDLEKAVSANELDKSIRTREHALHKRVARSGEKEMQKTQNEAETLSAYSNLERLQLESQK
QSSKDTLADTQEIEREMQIKRKAREQELQSEKKAAHICTAAALNLAEGEDKEENEKLQTK
AASEKIIGLQEESRIPSFEEDYDEIQKDKQEEDAKAEGRAISDARASLLALERLDVMLES
AGISHLQQYAKHQLVMTLIAAETLKIKQAEDKRNFDILQYEDIDQTKRAKCDEKEKGWET
YEKERWLTRKAKEEAERMSAKKIIIELARRDGADGADNDEQQQDLAEKADVLYKSQRKHV
HKEEDEEDLLELKEEKELFHTEAQTRATECELKELKKGEALDEDDSAADVCRKHNLAEQI
AQRNEQKALMEAAERLEKLLEDNERNNQKEVIMASQKLEKLLDEYEQAIIEQFATSEEAI
RMQRQKGKSDLGVGESKLEQADLLWKAQKDMTEEAAMMLEKRKEQNDAAAKQDMSDRRNI
VAESEQGRTSVSRREEDLSNKDKALVQDSHLPKQLRTHELLAKERAQKSKLIRETEQALE
REEGKLLNATVKNTLEVLLEAELTRMLAAKELLMLKVEEEIKAI
>gi|38347763|dbj|BAD01607.1|
VIRALRRTLKFKETKVTRKRLIKLEDRSKENERQTAKHSEKEEERRQFAIQIELQAGLES
NNLIENKYAELVKKEAEKMQSVTKRVSQLESGISKTESTKDEQIELGKRLSAQQNQVTLQ
RMIEKQLASAMEDELLLPEELLKLLITRSQLLKSSDDKMKALNHTLDEQLFSEQSSMEAF
IDEQKIEEKRANKVTRHIAEDQEKLVEMERKAKMFSQIVKLAELEQEQENKKRREKLMVL
LKNREWDKLTTKSANKDEKEDEKQSHNNKEVEEAARALRHLEEKLISDENEALLLISQSD
TQLLEEQNKTLEQEAKDAIIQESTKARFQLHQKECASQAAVEIELKKDRELRSLQAKQEL
CTHEEDKEDEENNAAKDTQETKERVTLVEQKAKEQLQLKLLEVQTRAQNQETEAMKVNVH
IAASEEDYQLAKLGGKAVKIMAKESEEVHLEKELKLRELTKLDAEEDAKLRTQLLIESNE
DELEKAQSGNELDKAIRLREQALHKRIARSRDKEMNKTQNEAETLSAYSNLERLQLESQR
QAARDTLADTQEIEREMQVRRKTRSQELQSEKKAAHMCLASAVGVAESEDKEENEKIQTN
VASEKIIGLQEESRIKNYEEGFDEIQKDKQEEEAKAESRSISDARAQLLAIERLDLMLEV
AGLAQLQQYAKHQLVMTLLAAETVKLKQAEEKRNFEILQFEDLDQAKRAKCDEKEKGWES
YEKERWLTRKSKEESEKMSAKKIVIELARKDGTDGADNDEQLQDLEEKADVLYKNQRKHI
QKEEDEDDVLEIKEEKELFHSDAQSLAVECELKEMKKGEALDEEDAATDIIRKNGLAEQI
AQRNEQKVMLENTERLEKLLEDNEKANKKEIVSASLKLEKLLDELEQAIIELYATSEEAL
RMQRAKGKSDLGVGEARLELSDLLWKGQKDMVEETNLMLEKRKEQNDAAAKQDCSDRRNM
VSENEQGRGSVTRREEEISNKDKSMVQDLNLPKQIRQQEMLAKERAVKSKMVRETDQALE
REEGKLLNATVKNTLEVLQEAELTRMLAVKELLMLKVEEEIKAI
>gi|219524|dbj|BAA00791.1|
ILRALRRAFKFKETKVNRKRLGKLEDRSKENERQAAKNSEKDEEKRQFAIQIELQVGMEA
NNLLENKYAELIKKEAEKMQAVTKRVSQLESGIAKTETTKDEQNELGKRLVTAQHQVTLQ
RMIEKQLASVMEDELLLPEEALKLLIIRMRVLKSVEEKMKAVSHVNDEQLFSEQSGMEAF
LDEQKIEEKRVNKIIRHQAEDQDKLIEMERKAKMFAQISKLAELELEQDNKKRREKQLLR
LKNRDWDKLTTKSATKEEKEDEKQSHNNKELEEAMRALRHLEDKLGSEENEALVLLSQSD
NQVLEEQNKTLEQESKDAIIQESTKARFNLHQKECANQAAAEIELKKDRELRSMTAKQEL
STQEEDKEDEENNTTKDSMLTKERVTLIEQKAREQLQVKVLEIQTRAQNQETEALKLNYH
VLASEEDYQLAKMGGKAVKLMAKESEEVHQEKELKLRELVKLDNEEDVKLRTQLLLESNE
DDLEKALSGSELDKSIRVRELALHKRIARAREKEINKTQNESETLNAYSNLERLQLESQK
QTARDTFADQQEIEREMQIRRKTREQELQSEKRAAHMCTAAAVNLTEGEDKEETEKIQSK
GAAEKVIGLQEEARIKNYEEEYDEIQKDKQEEEAKAEARSLSDARAQLLAAEKLDVILES
AGLAALQQWAKHHLVMTLLAAETLKIKQAEEKRNFEILQFEDIDQTKRAKCDEKEKAWES
YEKERCLTRKAREETERMSAKKLLLELARRDSADGADNDEQQQDLQEKSDVLSKNQRKHM
QKEEDEDDLLELKEEKELFQSESQTQAVECELKEMKKGEALDEEDNASDVVRKNGLAEQV
AQKNEVKALMENAERLEKLLEDNEKNNQKEVMSASLKLEKALEELEQALIEQQAASEEVL
RMQRQKGKSHLGVGESKLEQVELLWKAQKDMLEEANIMLEKRKEQNDAAAKQDVSDRRII
VSESEQGRATVSRREEDFANKEKCLLQDLHLPKQLRNHELLAKERSQKSKLLREIEQALD
REEGKLLNATVKNTLEILQEAELTRLLAVKEILMLKIEEEIKAV
>gi|2351219|dbj|BAA22067.1|
VYRALRRALKFKEVKLSRKRLVKVEDRSKENERQSAKNSEKEEEKRQFAIQIELQAGLES
NSLIENKYAELVKKEAEKMQAVTKRGAHLDSGVGKTESTKDEQGELGKRLAANSHQVALQ
KMIEKQLASTMEDELLLPEEIVKLMITRMQLLKSVEEKMKALSHALDEQLFSEQSAMEAF
LDEQKIEEKRGNKLARHSAEDQEKVKQMTRKLKMYAGIVKLAELDQEQENKKRREKQMLH
LKNHEWDKLTTKSASKDEKEEEKQAHQNKEIEEAVRALRHLEDKLESEENEALVLLAQSD
NQLLDDLNKTLEQEAKDAIIQESTKARFQMHQKECANQAAGEIELKKDRELRSMQAKQEL
CTQDDDKEDEENNDSKDSQSAKERVSLVEQKAKNQLQVKILEIQTRAQNQETESLKLNIH
VAATEEDYQLAKMSGKAVKLMAKESEEVHFEKELKLREIVKSDSEEEAKMRTQLLLESNE
DDLEKAQSGNELDKSIMMREQALHKRINRAREKEMLKTQNETETLSAYTNLERLQLESQR
QSSKDTLADSQEIEREMQVKRKTREQELQSEKRAAHICAAASLSVAETEDKEENEKLQTK
SAAEKIIGLQEEARVVNFEEDYDEIQKDKQEEEAKAEGRAISESRAALLAVERLDMMLES
AGIASLQQYAKHQLIMTLVAAETLKVKTAEEKRNFEIVQFEDIDQTKRAKCDEKEKAWES
YEKERWLTRKSKEESERMTAKKIILELARRDGVDGADNDEQQQDLSEKADVLYKNQRKHT
QKEEDEEDLLELKEEKEVFHAEAQTLAVECELKLMKKGEALDEEDSAADVSRKHNLAEQV
AQRNESKAMMENAERLEKLLEDNEKNNQKEVIQASQKLEKLLDEFEQSLIELYSTSEEAL
RMQRQKGKSDLGIGEGKLEQSDLLWKGQKDMVEEASVMLEKRKEQNDAGAKTDVSDRRSI
VSEGEQGRTTVARREEEMANKDKAMVGDASLPKQLRTQELLAKERAQKAKVIREMEQALD
REEGKQLNATVKNTLEVLQEAELTRMLAVKELLMLKVEEEIKAL
>gi|41386711|ref|NP-777152.1|
ILRALRRAFKFKETKVNRKRLVKLEDRSKENERQAAKNSEKDEERRQFAIQIELQVGMEA
NNLLENKYAELIKKEAEKMQAVTKRVSQLESGIAKTETTKDEQNELGKRLVTTQHQVTLQ
RMIEKQLASVMEDELLLPEEALKLLIIRSQVLKSVEEKMKAVSHSLDEQLFSEQSNMEAF
LDEQKIEEKRVNKIIRHQAEDQEKLMEMERKAKMFAQISKLAELEQEQENKKRREKQLLR
LKNREWDKLTTRSALKEEKEDEKQTHNNKELEEAMRALRHLEDKLGSEENEALVLLSQSD
NQVLEEQNKTLEQESKDAIIHESTKARFNLHQKECSNQAAAEIELKKDRELRSMTAKQEL
CTQEEDKEDEENNATKDSLASKERVTLIEQKAREQLQVKILEIQTRAQNAETEALKLNHQ
VSASEEDYQLAKMGGKAVKLMAKEAEEVHLEKELKLRELVKLDTEEDVKLRTQLLLESNE
DDLEKALSGSELDKSIRMRELALHKRIARAREKEINKTQNESETLNAYSNLERLQLESQK
QTARDTFADQQEIEREIQIRRKTREQELQSEKRAAHMCTAAAVNLTESEDKEETEKIQTK
GAAEKVIGLQEEARIKNYEEEYDEIQKDKQEEEAKAEGRSLSDARAQLLAAEKLDLLLES
AGLAALQQWAKHHLVMTLLAAETLKIKQAEEKRNFEILQFEDIDQTKRAKCDEKEKAWES
YEKERWLTRKAREETERMSAKKLLLELARRDSADGADNDEQQQDLQEKSDVLSKNQRKHM
QKEEDEDDLLELKEEKELFQSEAQTQAVECELKEMKKGEALDSEDNASDVIRKNGLAEQV
AQKNEAKALMENAERLEKLLEDNEKNNQREVLSASLKLEKMLDELEQAVMEQVAASEEAL
RMQRQKGKSDLGVGESKLEQAELLWKAQKDMLEEAAIMLEKRKEQNDAAAKQDVSDRRIL
VSDTEQSRATVSRREEDLSNKDKCLLQDLHLPKQLRTHELLAKERSQKSKLLRELEQALD
REEGKLLNATVKNTLEILLEAELTRLLAVKEILMLKIEEEIKAV
>gi|2119308|pir||I48153
ILRALRRAFKFKETKVNRKRLVKLEDRSKENERQAAKNSEKDEERRQFAIQIELQVGMEA
NNLLENKYAELIKKEAEKMQAVTKRVSQLESGIAKTETTKDEQNELGKRLITTQHQVTLQ
RMIEKQLASVMEDELLLPEEALKLLIIRSQVLKSVEEKMKAVSHSLDEQLFSEQSNMEAF
LDEQKIEEKRVNKIIRHQAEDQEKLMEMERKAKMFAQISKLAELEQEQDNKKRREKQLLR
LKNREWDKLTTRSATKEEKEDEKQTHNNKELEEAMRALRHLEDKLGSEENEALVLLSQSD
NQVLEEQNKTLEQESKDAIIQESTKARFNLHQKECSNQAAAEIELKKDRELRSMTAKQEL
CTQEEDKEDEENNATKDSMASKERVTLIEQKAREQLQVKILEIQTRAQNAETEALKLNHH
VSASEEDYQLAKMGGKAVKLMAKEAEEVHLEKELKLRELVKLDSEEDVKLRTQLLLESNE
DDLEKALSGSELDKSIRMRELALHKRIARAREKEINKTQNDSETLNAYSNLERLQLESQK
QTARDTFADQQDIEREMQIRRKTREQELQSEKRAAHMCTAAAVNLTETEDKEETENIQTK
GAAEKVIGLQEEARIKNYEEEYDEIQKDKQEEEAKAEGRSLSDARAQLLTAEKLDLLLES
AGLAALQQWAKHHLVMTLLAAETLKIKQAEEKRNFEILQFEDIDQTKRAKCDEKEKAWES
YEKERWLTRKAREETERMSAKKLLLELARRDSADGADNDEQQQDLQEKSDVLSKNQRKHM
QKEEDEDDLLELKEEKELFQSESQTQAVECELKEMKKGEALDSEDNASDVVRKNGLAEQV
AQKNEAKALMENAECLEKLLEDNEKNNQKEVLSASLKLEKMLDELEQAVIEQLAASEEAL
RMQRQKGKSDLGVGESKLEQAELLWKAQKDMLEEAAIMLEKRKEQNDAAAKQDVSDRRIL
VSDTEQGRATVSRREEDLSNKDKCLLQDMHLPKQLRTHELLAKERSQKSKLLREVEQALD
REEGKLLNATVKNTLEILLEAELTRLLAVKEILMLKIEEEIKAV
>gi|12657350|emb|CAC27776.1|
VYRALRRAMKYKEVKIGRKRLVKVEDRSKENERQSAKNSEKEEEKRQFAVQIELQAGLES
NGLIENKYAELAKKEAEKMQAITKRVAHLESGIAKTETTKDEQGELGKRLSANNHQVSLQ
KMIEKQLASTMEDELLLPEEIIKLMITRMQLLKSVEEKMKALSHTLDEQLFGEQSAMEAY
LDEQKIEEKRGNQLARHVAEDQETIKQMARKLKMYAGIVKLAELDQEQENKKRREKLMLS
IKNREWDKLTTKSINKDEKEDEKQAHQNKELEESVRALRHLEEKLDSEENEALILLSQSD
NQLLDDVNKTLEQEAKDAIIQESTKARFQMHQKECANQAAGEIELKKDRELRNMQAKQDL
CTQDDDKEDEENNDAKDSQNSKERVTLIEQKAKNQLQLKILEIQTRAQNQETESLKLNLH
VAATEEDYQLAKMSGKAVKLMAKESEEVHLEKELKLREIVKSDSEEEAKFRTQLLLESSE
EDLEKAQSGNELDKSILMREQALHKRINRAREKEMLKTQNTTEALSAYSNLERLQLESQR
QSGKDTLADTQEIERELQVKRKTREQELQSEKRAAHICAGSSLSLAETEDKEESEKLQTK
SAAEKIIGLQEEARVINSEEDFDEIQKDKQEEEAKAEGRAISDSRANLLAVERLDIMLES
AGIAQLQQYAKHQLVMTLLAAETLKVKQAEEKRNFEIIQFEDVDQTKRAKCDEKEKAWES
YEKERWLTRKSKEESERMTVKKIILALARRDAADGADNDEQMQDLGEKGDVLYKNQRKHT
QKEEDEEDLLELKEEKEVFHAEAQTLAVECELKLLKKGEALDEEDSAADVTRKHNLAEQV
AQRNETKAMLENAERLEKLLEDNEKNNQKEVIQASQKLEKLLDEYEQSIVESYSTSEEAI
RMQRQKGKSDLGIGESKLELSDLLWKAQKDMVEEASVMLEKRKEQNDAGAKADVSDRRSC
VAEGEQGRTTVARREEETANKDKAMIGDTSLPKQLKSQELMSKERAQKAKLIREMEQALD
REEGKQLNATVKNTLEVLQEAELTRMLAVKELLMLKVEEEIKAL
>gi|191620|gb|AAA37160.1|
ILRALRRAFKFKETKVNRKRLGKLEDRSKENERQAAKNSEKDEEKRQFAIQIELQVGMEA
NNLLENKYAELIKKEAEKMQAVTKRVSQLESGIAKTETTKDEQNELGKRLITAQHQVTLQ
RMIEKQLASVMEDELLLPEEALKLLIIRMQLLKSVEEKMKAVSHVNDEQLFSEQSNMEAF
LDEQKIEEKRVNKLIRQQAEDQDKLIEMERKAKMFAQITKLAELELEQENKKRREKQLLR
LKNREWDKLTTKSANKEEKEDEKQSHNNKELEEAMRALRHLEDKLGSEENEALVLLSQSD
NQVLEEQNKTLEQESKDAIIQESTKARFNLHQKECANQAAAEIELKKDRELRSMMAKQEL
STHEEDKEDEENNATKDSILTKERVTLIEQKAREQLQVKVLEIQTRAQNQETEALKLNYH
VLASEEDYQLAKMGGKAVKLMAKESEEVHQEKELKLRELMKLDNEEDVKLRTQLLLESNE
DDLEKAHSGNELDKSIRVRELALHKRIARAREKEINKTQNDSETLSAYSNLERLQLESQK
QTARDTFADQQEIEREMQIRRKTREQELQSEKRAAHMCTAAAVNLTEGEDKEETEKIQTK
GAAEKVIGLQEEARIKNYEEEYDEIQKDKQEEEAKAEARSLSDARAQLLAAEKLDVILES
AGLAALQQWAKHHLVMTLLAAETLKIKQAEEKRNFEILQFEDIDQTKRAKCDEKEKAWES
YEKERWLTRKAREETERMSAKKLLLELSRRDAADGADNDEQQQDLQEKSDVLSKNQRKHM
QKEEDEDDLLELKEEKELFQSESQTQAVECELKEMKKGEALDEEDNASDVVRKNGLAEQV
AQKNEVKALMENAERLEKLLEDNEKNNQKEVMSASLKLEKALEELEQALIEQQAASEEAL
RMQRQKGKSDLGVGESKLEQAELLWKAQKDMSEEANIMLEKRKEQNDAAAKQDVADRRII
VSETEQGHSTVSRREEDFANKEKCLLQDLHLPKQLRTHELLSKERSQKSKLLREVEQALD
REEGKLLNATVKNTLEILLEAELTRLLAVKEILMLKIEEEIKAV
>gi|9800486|gb|AAF99314.1|AF272
VFRCLRRALKFKEIKVTRKRLIKVEDRSKENERQAAKNSEKEEEKRQFAIQIELQAGLEA
NNLIENKYAELVKKEAEKMQSVTKRVSHLESGITKTESTKDEQSELGKRLVAHQLQVTLQ
RMIEKQLASTMEDELLLPEELIKLLITRMQLMKSVEDKMKALNHSLDEQLFTDQSGMEAF
IDEQKIEEKRASKISRHQAEDQEKLVQMARKAKMLAQIAKLSELDQEQENKKRREKQMAQ
VKNREWDKLTTKSTNKDEKEDEKQAHQNKELEEAVRALRHLEDKLESDENEALLLIAQSD
AQLLEEQNKTLEQEAKDAIIQESTKARFQMHQKECCNQAAAEIELKKDRELRSIQAKQEL
CTNEEDKEDEENNETKDSVETKERVTLVEQKAKEQLQLKILEIQTRAQNQETEALKLNIH
VMATEEDSQLAKMGGKAVKLMAKESEEVHIEKELKLRELIKLDAEEDTKLRTQLLLESNE
EDLKKAVSANELDKSIRMREHALHKRFRRAREKEMQKTQMEAETLSAYSNLERLQLEKQK
QSSKDTLADTQEIEREMQIKRKTREQELQSEKKAAHICTAAALNLSEGEDKEESEKLQTK
AAAEKIIGLQEEARIQNFEEDYDEIQKDKQEEDAKAEGRAISDARASLLALERLDVMLES
AGIAHLQQSAKHQLVMTLIAAETLKIKQAEEKRNFDILQSEDIDQTKRAKCDEKEKGWET
YEKERWLTRKAKEEAERMSAKKIIIELARRDGADGADNDEQQQDLAEKADVLYKNQRKHV
QKEEDEEDLLELKEEKELFHAEAQTRATECELKELKKGEALDEDDSAADVCRKHNLAEQI
AQRNEQKALMEAAERLEKLLEDNERNNQKEVIMASQKLEKLLDEYEQAIIEQFATSEEAI
RMQRQKGKTDLGVGESKLEQADLLWKAQKDMTEEAAMMLEKGKEQNDAAAKQDMSDRRTI
VAESEQGRTSVSRREEDLSNKDKALVQDSHLPKQLRTHELLAKERAQKSKVIRETEQALE
REEGKLLNATVKNTLEVLLEAELTRMLAAKELLMLKVEEEIKAI
>gi|41350446|gb|AAS00505.1|
VYRALRRAMKYKEVKMSRKRLVKVEDRSKENERQSAKNSEKEEEKRQFAMQIELQAGLES
NGLIENKYAELVKKEAEKMQAVTKRVAHLESGIGKTETTKDEQGELGKRLAATNHQVSLQ
KMIEKQLASTLEDELLLPEEIVKLMITRMQLLKSVEDKMKALSHSLDEQLFGEQSAMEAF
LDEQKIEEKRGNKLARHVAEDQETVKQMARKLKMYAGIVKLAELDQEQENKKRREKQMLA
LKNREWDKLTTKSSQKDEKEDEKQAHQNKELEEAVRSLRQFEDKLDSEENEALVLLAQSD
NQLLDDVNKTLEQEAKDAIIQESTKARFQMHQKECCNQAAGEIELKKDRELRSMQAKQEL
CTQDEDKEDEENNDAKDSQNAKERVTLIEQKAKNQLQVKILEIQTRAQNQETESLKLNLH
VASAEEDYQLAKMAGKAVKLMAKESEEVHLEKELKLREIVKSDSEEEAKMRTQLLLESNE
EDLEKAQSGNELDKSIMMREQSLHKRINRAREKEMLKTQNTSETLSAYSNLERLQLESQR
QSGKDTLADTQEIERELQVKRKTREQELQSEKRAAHICAAASLGVAETEDKEENEKLQTK
SAAEKIIGLQEEARVVNFEEDFDEIQKDKQEEEAKAEGRAISDSRAALLAVERLDMMLES
AGIASLQQYAKHQLVMTLVAAETLKVKTAEEKRNFEIVQFEDIDQTKRAKCDEKEKAWES
YEKERWLTRKSKEESERMTAKKIILELARRDGADGADNDEQLQDLVEKGDVLYKNQRKHT
QKEEDEEDLLELKEEKELFHAEAQTLAVECELKLLKKGEALDEEDSAADVSRKNNLAEQV
AQRNETKAMLENVERLEKLLEDNEKNNQKEVIQASQKLEKFLEEYEQALVEQYATSEEAI
RMQRQKGKSDLGIGEGKLEQSDLLWKAQKDMVEEASVMLEKRKEQNDAGAKADVSDRRST
VAEGEQGRATVSRREEEISNKDKAMVGDTSLPKQLKTQELLAKERAQKAKLIREMEQALD
REEGKQLNATVKNTLEVLQEAELTRMLAVKELLMLKVEEEIKAL
>gi|8393807|ref|NP-058936.1|
ILRALRRAFKFKETKVNRKRLVKLEDRSKENDRQAAKNSEKDEERRQFAIQIELQVGMEA
NNLLENKYAELIKKEAEKMQAVTKRVSQLESGIAKTETTKDEQNELGKRLITTQHQVTLQ
RMIEKQLASVMEDELLLPEEALKLLIIRSQVLKSVEEKMKAVSHSLDEQLFSEQSNMEAF
LDEQKIEEKRVNKIIRHQAEDQEKLMEMERKAKMFVQISKLAELEQEQDNKKRREKQLLR
LKNREWDKLTTRSANKEEKEDEKQTHNNKELEEAMRALRHLEDKLGSEENDALVLLSQSD
NQVLEEQNNTLEQESKDAIIQESTKARFNLHQKECSNQAAAEIELKKDRELRSMTAKQEL
CTQEEDKEDEENNATKDSMARKERVTLIEQKAREQLQVKILEIQTRAQNAETEALKLNHH
VSASEEDYQLAKMGGKAVKLMAKEAEEVHLEKELKLRELVKLDSEEDVKLRTQLLLESNE
DDLEKALSGSELDKSIRMRELALHKRIARVREKEINKTQNDSETLNAYSNLERLQLESQK
QTARDTFADQQEIEREMQIRRKTREQELQSEKRAAHMCTAAAVNLTETEDKEETEKIQTK
GAAEKVIGLQEEARIKNYEEEYDEIQKDKQEEEAKAEGRSLSDARAQLLAAEKLDLLLES
AGLAALQQWAKHHLVMTLLAAETLKIKQAEEKRNFEILQFEDIDQTKRAKCDEKEKAWES
YEKERWLTRKAREETERMSAKKLLLELARRDSADGADNDEQQQDLQEKSDVLSKNQRKHM
QKEEDEDDLLELKEEKELFQSEAQTQAVECELKEMKKGEALDSEDNASDVIRKNGLAEQV
AQKNEAKALMENAERLEKLLEDNEKNNQREVLSASLKLEKMLDELEQAVIEQVAASEEAL
RMQRQKGKSDLGVGESKLEQAELLWKAQKDMLEEAAIMLEKRKEQNDAAAKQDVSDRRIL
VSDTEQGRATVSRREEDLSNKDKCLLQDLHLPKQLRTHELLAKERSQKSKLLREVEQALD
REEGKLLNATVKNTLEILLEAELTRLLAVKEILMLKIEEEIKAV
>gi|5360746|dbj|BAA82144.1|
VFRCLRRALKFKEIKVTRKRLIKVEDRSKENERQAAKNSEKEEEKRQFAIQIELQTGLEA
NNLIENKYAELLKKESEKMQAVTKRVSQLESGIGKTESTKDEQNEIGKRLIAQQHQVTLQ
RMIEKQLASTMEDELLLPEELMKLLITRAQYLKSVEEKMKALNHSLDEQLFTEQSGMEAF
IDEQKIEEKRASKISRHQAEDQEKLVQMARKAKMMAQISKLSELDQEQENKKRREKQMAQ
LKNREWDKLTTKSITKDEKEEEKQAHQNKELEEALRALRQLEAKLQGDENEALLLISQSD
GQLLDEQNKTLEQETKDAIIQESTKARFQMHQKECCNQAAGEIELKKDRELRSIQAKQEL
CTNEEDKEDEENNEAKDSMEAKERVTLVEQRAKEQLQLKILEIQTRAQNNETEALKLNLH
VIAMEEDFQLAKMGGKAVKLMAKESEEVHLEKELKLRELVKLDREEDAKLRTQLLLESNE
EDLEKAISANELDKTIRMREQALHKRIARAREKEMQKTQNDAETLSAYSNLERLQLETQK
HSSKDTLADTQEIEREMQVKRKTREQELQSEKRAAHICTAAALNLAEGEDKEETEKLQTK
GAAEKLIGLQEESRIQNYEEDYDEIQKDKQEEEAKAEARSISDARATLLAIERLDVMLES
AGIAHLQQYAKHQLVMTLVAAETLKIKQAEEKRNFEILQYEDIDQTKRAKCDEKEKAWET
YEKERWITRKAKEEAERMSAKKIIIELSRRDGADGGDNDEQQKDLAEKADVLHKNQRKHV
QKEEDEEDLLELKEEKELFHAEAQTRAVECELKEMKKGEALDEEDSAADVCRKHNLAEQL
AQRNEQKALMEAAERLEKLLEDNEKNNQKEVILASQKLEKLLEEFEQAIVEQFATSEEAI
RMQRQKGKSDLGVGESKLEQADLLWKAQKDMTEEAALMLEKRKEQNDAAAKQDMSDRRTI
VADGEQGRTSVSRREEELSNKDKALVQDSHLPKQLRTHELLAKERAQKSKLIRETELALE
REEGKLLNATVKNTLEVLVEAELTRMLAAKELLMLKVEEEIKAI
>gi|547966|sp|P12883|MYH7-HUMAN
ILRALRRAFKFKETKVNRKRLVKLEDRSKENERQAAKNSEKDEERRQFAIQIELQVGMEA
NNLLENKYAELIKKEAEKMQAVTKRVSQLESGIAKTERTKDEQNELGKRLVTTQHQVTLQ
RMIEKQLASVMEDELLLPEEALKLLIIRAQVLKSVEEKMKAVSHSLDEQLFSEQSNMEAF
LDEQKIEEKRVNKIIRHQAEDQEKLMEMERKAKMFAQISKLAELEQEQDNKKRREKQLLR
LKNREWDKLTTRSASKEEKEDEKQTHNNKELEEAMRALRHLEEKLTSEENEALVLLSQSD
NQVLEEQNKTLEQESKDAIIQESTKARFNLHQKECSNQAAAEIELKKDRELRSMTAKQEL
CTQEEDKEDEENNATKDSMASKERVTLIEQKAREQLQVKILEIQTRAQNAETEALKLNHH
VSASEEDYQLAKMGGKAVKLMAKEAEEVHLEKELKLRELVKLDTEEDVKLRTQLLLESNE
DDLEKALSGSELDKSIRMRELALHKRIARAREKEINKTQNESETLNAYSNLERLQLESQK
QTARDTFADQQEIEREMQIRRKTREQELQSEKRAAHMCTAAAVNLTESEDKEETEKIQTK
GAAEKVIGLQEEARIKNYEEEYDEIQKDKQEEESKAEGRSLSDARAQLLAAEKLDLLLES
AGLAALQQWAKHHLVMTLLAAETLKIKQAEEKRNFEILQYEDIDQTKRAKCDEKEKAWES
YEKERWLTRKAREETERMSAKKLLLELARRDSADGADNDEQQQDLQEKSDVLSKNQRKHM
QKEEDEDDLLELKEEKELFQSEAQTQAVECELKEMKKGEALDSEDNASDVVRKNGLAEQV
AQKNEAKALMENAERLEKLLEDNEKNNQREVLSASLKLEKMLDELEQAVIEQVAASEEAL
RMQRQKGKSDLGVGESKLEQAELLWKAQKDMLEEAAIMLEKRKEQNDAAAKQDVSDRRIL
VSDTEQGRATVSRREEDLSNKDKCLLQDMHLPKQLRNHELLAKERSQKSKLLRELEQALD
REEGKLLNATVKNTLEILLEAELTRLLAVKEILMLKIEEEIKAV
>gi|1197168|dbj|BAA08111.1|
IRRALRRSVKNRESKLTRKRLTKLEDRSKENERQTARNSEKVEEKRQFAIQIELQAGLEA
NNLIENKYADLFKKEADRQQALAKRLAVLESTIHRNEATKDEQNELGKRLASFQQQSNLN
RMIESQLASAMEDELLLEEETVKLIVIRMTVLQSTDDKLKSLGHTLDEQLFIEQSNMEAF
LDEQKIEEKKANQLTRHCADDQEKVIEMERKAKFMANLQKLADLEQEQENKKRREKAMLS
LKNRERDKLTNKAAQKDEKEDEKASHSNKELEEAQRSLRALEEKLESEENEALMILAQSD
RQLVEEQNKQLEQESKDAILQEGKKARFQMHQKECLNQAVLEIELKKDRELRAIQAKQEL
ATSDEDKEDEENQNAKDSQCAKERVTLIAQKAKEQLRQKILEIQTRANNQETEALKLNSG
IMSTEEDMQLAKVSGKAVKMLNRETEEVHLEKELRLRELAKLESEEDAKLRTQLLLEANE
EDLEKAHSGTELDKAILMREQEIHKKLARAREKEVAKTENTAETLSTETNLERLQYESSR
QTQKDSLADQQEIERDMQMRRKTREQELQSEKRAAHLNLSSSLGVTEGEDREENEKVATK
SASEKIIGLEEESRVNASEEEYDEVQRDKQEEEAKAEVRAISESRASLLALERLEILLEA
AGVAQLQQSAKHNLVMTLLAAEQLKFKTAEEKRNFEILQYEDVDQSKRAKCEEKEKAWET
YEKERWVTRKSEEEAEKLAGKKLVVELSRREATDNADNDEQKQDFQNKQDVMTKNQRKHI
QKEEDEDDLLEVKEEKELFQVEQQSRASECELQMTKRGEALDEEDSSSDVVRKDGLAEQV
AQKNEHKHLLEESERLEKLLEDNEKNNQKEVIEAANKLEKFLEELEQSVFELKATSEEAL
RMQRTKGKTDLGVAEGRYEQAELLWKGQKDLFEEKELTLEKRKEQQDAGAKQDVSDRRQY
VSESEQSRGTLSRREEDLATEEKQLLQENQLPKQLKQHELLSKERAQKEKIIRELEQSLE
RAEGKQLAALAKNTLEVIQEAEVVQMLAVKDILMLKLEEEIKAI
>gi|127755|sp|P12847|MYH3-RAT
VFRALRRAVKFKEVKVARKRLNKLEDRSKENERQTAKNSEKEEEKRQFAIQIELETGLEA
NNLIESKYAELLKKEGEKLQSVTKRVAQLESSIGKTETTKDEQNELGKRLSSTQHQVTLQ
RMIEKQLASSMEDELLLPEELLKLLFTRMQLLKSVEEKLKALSHGLDEQLFSEQSFMEAF
LDEQKIEEKRAAKLSRHQAEDLEKLVQMARKLKMFAQLTKLTELDQEQENKKRRERQLAK
LKNREWDKLTTKSATKDEKEDEKQAHQNKQLEEALRALRQLEDKLQSEDNEALLLISQTD
NQLLEEQNKTLEQEAKDAIVQDSTKARFQLHQKECCNQAVAEIELKKDRELRSIQSKQEL
CTHEEDKEDEENNEAKDNQNTKERVTLVEQKAREQLQLKILEIQTRAQNQETEALKLNAH
VLAAEEDFQLAKVAGKAVKLLAKESEEVHLEKELKLRELTKLDSEEDTKLRTQLILESNE
EDLEKAQSASELDKSIRIREQALHKRIARAREKEIQKTQNDMETLSTCSNLERLQLETLK
QGSRDTLADTQEIEREMQVKRKTREQELRAEKRAAHICTATALGLAENEDKEETEKLQSK
GASEKVIGLQEEGRVQNFEEDYDEIQKDKQEEEAKAESRSISDARASLLAIERLEMMLES
AGIAQLQQYAKHQLVVTLMAVETLKIKQAEEKRHFEILQFEDIDQTKRAKCDEKEKAWET
YEKERWITRKAKEESERIATKKIIIELSRRDGNDGSDNDEQQQDLSEKADVLYKNQRKHV
QKEEDEEDLYELKEEKELFHAELQSVAAECELKELKKGEALDEEDSASDVCRKHNLAEQS
AQRNELKSLLEAAERLEKLLEDNEKNSQREVISAAQKLEKLLDELEQALIEQFATSEEAI
RLQRQKGKSDLGVSEAKLEQTDLLWKAQKDMVEEALLMLEKRKEQNDAAAKQDVSDRRTY
IAESEQARTSVARREEELSNKDKALLQDAYLPKTLKTHELLAKERAQKSKVVRETEIALE
REEGKLLTATVKNTLEVLQEAELTRMLSTKELLMLKVEEEIKAI
>gi|21907898|dbj|BAC05679.1|
VFRCLRRALKFKEIKVTRKRLIKVEDRSKENERQAAKNSEKEEEKRQFAIQIELQTGLEA
NNLLENKYAELLKKESEKMQAVTKRVSQLESGIGKTETTKDEQSEIGKRLIAQQQQVTLQ
RMIEKQLASTMEDELLLPEELLKLLITRAQYLKSVEEKMKALNHSLDEQLFTEQSGMEAF
IDEQKIEEKRAAKLSRHQAEDQEKLVQMARKAKMMAQISKLSELDQEQENKKRREKQMAQ
LKNREWDKLTTKSITKDEKEEEKQAHQNKELEEALRALRQLEAKLQGDENEALILISQTD
GQLLDEQNKTLEQETKDAIIQESTKARFQMHQKECCNQAAGEIELKKDRELRSIQAKQEL
CTNEEDKEDEENNEAKDSMEAKERVTLVEQRAKEQLQLKILEIQTRAQNNETEALRLNLH
VIAMEEDFQLAKVGGKAVKLMAKESEEVHLEKELKLRELVKLDREEDAKLRTQLLLESNE
EDLEKAISANELDKSIRMREQALHKRIARAREKEMQKTQNDAETLGAYSNLERLQLESQK
HTSKDTLADTQEIEREMQVKRKTREQELQSEKRAAHICTAAALNLAEGEDKEETEKLQTK
GAAEKLIGLQEESRIQNFEEDYDEIQKDKQEEEAKAEGRSISDARATLLAIERLDVMLES
AGIAHLQQYAKHQLVMTLVAAETLKIKQAEEKRNFEILQYEDIDQTKRAKCDEKEKAWET
YEKERWITRKSKEEAERMSAKKIIIELSRRDGADGGDNDEQQKDLAEKADVLHKNQRKHV
QKEEDEEDLLELKEEKELFHAEAQTRAVECELKELKKGEALDEEDSAADICRKHNLAEQL
AQRNEQKALMEAAERLEKLLEDNEKNNQKEVILASQKLEKVLEEFEQAIIEQFATSEEAI
RMQRQKGKSDLGVGESKLEQADLLWKAQKDMTEEAALMLEKRKEQNDAAAKQDMSDRRTI
VADGEQGRTSVSRREEELSNKDKALIQDSHLPKQLRTHELLAKERAQKSKLIRETELALE
REEGKLLNATVKNTLEVLVEAELTRMLAAKEILMLKVEEEIKAI
>gi|1289514|gb|AAC59912.1|
LLRALRRAFKFKETKVNRKRLAKLEDRSKENERQAAKNSEKDEERRQFAIQIELQMGMEA
NNLLENKYAELIKKEAEKMQAVSKRVSQLESGIAKSETTKDEQNELQKRLVASQLQVTLQ
RMIEKQLASVMEDELLLPEESLKLLIIRMQVLKSVEEKLKAVSHNLDEQLFSEQSNMEAF
IDEQKIEEKRANKLIRHQSEDQEKLIEMERKAKMLTQTSKLGELEQEQENKKHREKQLLL
LKNREWDKLTTKSATKEEKEDEKQTHNNKELEESLQALRHLEEKLGSEENQALLLLSQSD
NQVLEEQNKTLDQESKDAIIQESTKARFNLHQKECANQAAAEIEMKKDRELRSMMAKQEL
CTQEEDKEDEENNATKDSTLTKERVTLVEQKAREQLQVKILEIQTQAQNTESEALKLNHH
VAASEEDYQLAKMGGKAVKLMAKEAEEAHLEKELKLRELVKLDSEEDVKLRTQLFLESNE
DELEKAYSGAELDKSIRMRELQLHKRIARSREKEINKTQNEAETLNAFSNLERLQLESQK
QTARDTFADQQELEREMQIRRKTREQELQLEKRAAHMCTAAAINLAESEEKEESEKLQAK
GAAEKAISLQEEARIKNYEEEYDEIQKDKQEEEAKAEARSLSDARAQLLAAEKLDLIIEN
AGLAALQQWAKHHLVMTLLAAETMKIKQAEEKRNFELLQFEDVDQTKRAKCDEKEKAWES
YEKERWLTRKAHEESERMSAKKLLLELARRDGADGADNDEQQQDLQEKADVLSKNQRKHM
QKEEDEEDLLELKEEKELFQTEAQTQAVECELKEMKKGEALDAEDNASDIVRKNGLAEQI
AQKNEAKALLENAERLEKLLEDNEKNTQREVLTASLKLEKMLDELEQAVYEQQAASEEAL
RMQRQKGKSDLGVSEAKLEQAELLWKAQKDMLEEAATMLEKRKEQNDTAAKQDVSDRRNL
VSETEQSRAMVSRREEDLANKEKCLLQDLHLPKQTRTHELLAKERSQKSKLLRELEQALD
REEGKLLNATVKNTLEVLLEAELTRLLAVKEILMLKIEEEIKAV
>gi|2119306|pir||I49464
ILRALRRAFKFKETKVNRKRLGKLEDRSKENERQAAKNSEKDEEKRQFAIQIELQVGMEA
NNLLENKYAELIKKEAEKMQAVTKRVSQLESGIAKTETTKDEQNELGKRLITAQHQVTLQ
RMIEKQLASVMEDELLLPEEALKLLIIRMQLLKSVEEKMKAVSHVNDEQLFSEQSNMEAF
LDEQKIEEKRVNKLIRQQAEDQDKLIEMERKAKMFAQITKLAELELEQENKKRREKQLLR
LKNREWDKLTTKSANKEEKEDEKQSHNNKELEEAMRALRHLEDKLGSEENEALVLLSQSD
NQVLEEQNKTLEQESKDAIIQESTKARFNLHQKECANQAAAEIELKKDRELRSMMAKQEL
STHEEDKEDEENNATKDSILTKERVTLIEQKAREQLQVKVLEIQTRAQNQETEALKLNYH
VLASEEDYQLAKMGGKAVKLMAKESEEVHQEKELKLRELMKLDNEEDVKLRTQLLLESNE
DDLEKAHSGNELDKSIRVRELALHKRIARAREKEINKTQNDSETLSAYSNLERLQLESQK
QTARDTFADQQEIEREMQIRRKTREQELQSEKRAAHMCTAAAVNLTEGEDKEETEKIQTK
GAAEKVIGLQEEARIKNYEEEYDEIQKDKQEEEAKAEARSLSDARAQLLAAEKLDVILES
AGLAALQQWAKHHLVMTLLAAETLKIKQAEEKRNFEILQFEDIDQTKRAKCDEKEKAWES
YEKERWLTRKAREETERMSAKKLLLELSRRDAADGADNDEQQQDLQEKSDVLSKNQRKHM
QKEEDEDDLLELKEEKELFQSESQTQAVECELKEMKKGEALDEEDNASDVVRKNGLAEQV
AQKNEVKALMENAERLEKLLEDNEKNNQKEVMSASLKLEKALEELEQALIEQQAASEEAL
RMQRQKGKSDLGVGESKLEQAELLWKAQKDMSEEANIMLEKRKEQNDAAAKQDVADRRII
VSETEQGHSTVSRREEDFANKEKCLLQDLHLPKQLRTHELLSKERSQKSKLLREVEQALD
REEGKLLNATVKNTLEILLEAELTRLLAVKEILMLKIEEEIKAV
>gi|13431711|sp|Q90339|MYSS-CYP
VYRALRRALKYKEVKISRKRLVKVEDRSKENERQSAKNSEKEEEKRQFAIQIELQAGLES
NSLIENKYAELVKKEAEKMQAVTKRVAHLESGIGKTETTKDEQGELGKRLAANSHQVTLQ
KMIEKQLASTMEDELLLPEEIVKLMITRMQLLKSVEEKMKALSHTLDEQLFSEQSAMEAF
LDEQKIEEKRGNKLARHVAEDQEKIKQMTRKLKMYAGIVKLAELDQEQENKKRREKQMLL
LKNREWDKLTTKSAAKDEKEEEEQAHQNKELEEAVRALRHLEDKLESEENEALVLLAQSD
NQLLDDVNKTLEQEAKDAIIQESTKARFQMHQKECCNQAAAEIELKKDRELRSMQAKQEL
CTQDDDKEDEENNDAKDSQSAKERVTLVEQKAKNQLQVKILEIQTRAQNQETESLKLNIH
VAATEEDYQLAKMSGKAVKLMAKESEEVHLEKELKLREIVKSDSEEEAKMRTQLLLESNE
EDLEKAQSGNELDKSIMMREQALHKRINRAREKEMLKTQNETETLSAYSNLERLQLESQR
QSSKDTLADTQEIEREMQVKRKTREQELQSEKRAAHICAAASLGVAETEDKEENEKLQTK
SASEKIIGLQEEARVVNYEEDYDEIQKDKQEEEAKAEGRAISESRAALLAVERLDMMLES
AGIASLQQYAKHQLVMTLVAAETLKVKTAEEKRNFEIVQFEDIDQTKRAKCDEKEKAWES
YEKERWLTRKAKEETERMTAKKIILELARRDGADGADNDEQQQDLSEKGDVLYKNQRKHT
QKEEDEEDLLELKEEKELFHAEAQTLAVECELKLLKKGEALDEEDSAADVSRKHNLAEQV
AQRNESKAMMENAERLEKLLEDNEKNNQKEVIQASQKLEKLLDEFEQSLIEQYATSEEAL
RMQRQKGKSDLGIGEGKLEQSDLLWKAQKDMVEEASVMLEKRKEQNDAGAKTDVSDRRSI
VAEGEQGRATVARREEEMSNKDKAMVGDSSLPKQLRNQELLAKERAQKAKLIREMEQALD
REEGKQLNATVKNTLEVLQEAELTRMLAVKELLMLKVEEEIKAL
>gi|13638390|sp|P12882|MYH1-HUM
VFRCLRRALKFKEIKVTRKRLIKVEDRSKENERQAAKNSEKEEEKRQFAIQIELQTGLEA
NNLLENKYAELLKKEAEKMQSVTKRVSQLESGISKAETTKDEQNEIGKRLIAQQHQVTLQ
RMIEKQLASIMEDELLLPEEMIKLLITRAQYLKSVEEKMKALNHTLDEQLFTEQSGMEAF
IDEQKIEEKRASKLSRHQAEDQEKLVQMARKAKMMAQISKLSELDQEQENKKRREKQMAQ
LKNREWDKLTTKSINKDEKEDEKQAHQNKELEEALRALRQLEDKLESDENEALLLISQSD
SQLLDEQNKTLEQETKDAIIQESTKARFQIHQKECCNQAAGEIELKKDRELRSIQAKQEL
CTNEEDKEDEENNEAKDSMEAKERVTLVEQRAKEQLQLKILEIQTRAQNGETEALKLNIH
VMATEEDYQLAKMGGKAVKLMAKESEEVHLEKELKLRELIKLDREEDAKLRTQLLLESNE
EDLEKAISANELDKSIRMREQALHKRVARAREKEMQKTQNEAETLSTCSNLERLQLETQK
HSSKDTLADTQEIEREMQVKRKTREQELQSEKRAAHICTAAAINLAEGEDKEETEKLQTK
GAAEKIIGLQEESRIQSFEEDYDEIQKDKQEEEAKAEGRSISDARATLLAIERLDVMLES
AGIAHLQQYAKHQLVMTLVAAETLKIKQAEEKRNFEILQYEDADQTKRAKCDEKEKAWET
YEKERWITRKAKEEAERMSVKKIIIELSRRDAADGADNDEQQQDLAEKADVLHKNQRKHV
QKEEDEEDLLELKEEKELFHAEAQTMAVECELKELKKGEALDEDDSAADVCRKHNLAEQI
AQRNEQKTLMEAAERLEKLLEDNEKNNQKEVILASQKLEKLLEEYEQAIVEQFATSEEAI
RMQRQKGKSDLGVGESKLEQADLLWKAQKDMTEEAALMLEKRKEQNDAAAKQDMSDRRTM
VADGEQGRTSVSRREEDLSNKDKAMIQDSHLPKQLRTHELLAKERAQKTKMIRETELALE
REEGKLLNATVKNTLEVLIEAELTRMLAAKELLMLKVEEEIKAI
>gi|2351223|dbj|BAA22069.1|
VYRALRRALKYKEVKISRKRLVKVEDRSKENERQSAKNSEKEEEKRQFAIQIELQAGLES
NSLIENKYAELVKKEAEKMQAVTKRVAHLESGIGKTETTKDEQGELGKRLAANSHQVTLQ
KMIEKQLASTMEDELLLPEEIVKLMITRMQLLKSVEEKMKALSHTLDEQLFSEQSAMEAF
LDEQKIEEKRGNKLARHVAEDQEKIKQMTRKLKMYAGIVKLAELDQEQENKKRREKQMLL
LKNREWDKLTTKSAAKDEKEEEEQAHQNKELEEAVRALRHLEDKLESEENEALVLLAQSD
NQLLDDVNKTLEQEAKDAIIQESTKARFQMHQKECCNQAAAEIELKKDRELRSMQAKQEL
CTQDDDKEDEENNDAKDSQSAKERVTLVEQKAKNQLQVKILEIQTRAQNQETESLKLNIH
VAATEEDYQLAKMSGKAVKLMAKESEEVHLEKELKLREIVKSDSEEEAKMRTQLLLESNE
EDLEKAQSGNELDKSIMMREQALHKRINRAREKEMLKTQNETETLSAYSNLERLQLESQR
QSSKDTLADTQEIEREMQVKRKTREQELQSEKRAAHICAAASLGVAETEDKEENEKLQTK
SASEKIIGLQEEARVVNYEEDYDEIQKDKQEEEAKAEGRAISESRAALLAVERLDMMLES
AGIASLQQYAKHQLVMTLVAAETLKVKTAEEKRNFEIVQFEDIDQTKRAKCDEKEKAWES
YEKERWLTRKAKEETERMTAKKIILELARRDGADGADNDEQQQDLSEKGDVLYKNQRKHT
QKEEDEEDLLELKEEKELFHAEAQTLAVECELKLLKKGEALDEEDSAADVSRKHNLAEQV
AQRNESKAMMENAERLEKLLEDNEKNNQKEVIQASQKLEKLLDEFEQSLIEQYATSEEAL
RMQRQKGKSDLGIGEGKLEQSDLLWKAQKDMVEEASVMLEKRKEQNDAGAKTDVSDRRSI
VAEGEQGRATVARREEEMSNKDKAMVGDSSLPKQLRNQELLAKERAQKAKLIREMEQALD
REEGKQLNATVKNTLEVLQEAELTRMLAVKELLMLKVEEEIKAL
>gi|11342672|ref|NP-002461.1|
VFRALRRAVKFKEVKVARKRFNKLEDRSKENERQTAKNSEKEEEKRQFAIQIELETGLEA
NNLIESKYAELLKKEGEKLQSVTKRVSQLESSIGKTETMKDEQNELGKRLSSIQHQVTLQ
RMIEKQLASSMEDELLLPEELLKLLFTRMQLLKSVEEKLKALSHGLDEQLFSEQSFMEAF
LDEQKIEEKRAAKLSRHQAEDLEKLVQMARKLKMFAQLMKLTELDQEQENKKKRERQLAK
LKNREWDKLTTKSATEDEKEDEKQAHQNKQLEEALRALRQLEDKLQSEDNEALLLISQTD
NQLLEEQNKTLEQEAKDAIVQDSTKARFQLHQKECCNQAVAEIELKQERELRSIQSKQEL
CTHEEDKEDEENNEAKDNQNTKERVTLVEQKAREQLQLKILEIQTRSQNQETESLKLNAH
VLAAEEDFQLAKMAGKAVKLLAKESEEVHLEKELKLRELTKLDTEEDTKLRTQLILESNE
EDLEKAQSASELDKSIRIREQALHKRIARAREKEIQKTQNDLETLCTCSNLERLQLETLK
QSSRDTLADTQEIEREMQVKRKTREQELRAEKRAAHICTATALGLAENEDKEETEKLQNK
GASEKVIGLQEEGRVQNFEEDYDEIQKDKQEEEAKAEGRSISDARASLLAIERLEVMLES
AGIAQLQQYAKHQLVVTLIAVETLKIKQAEEKRHFEILQFEDIDQTKRAKCDEKEKAWET
YEKERWITRKAKEESERIATKKIIIELSRRDGNDGSDNDEQQQDLSEKADVLYKNQRKHV
QKEEDEEDLYELKEEKELFHAETQSVAVECELKELKKGEALDEEDSASDVCRKHNLAEQS
AQRNELKSLLEAAERLEKLLEDNEKNSQREVTSAAQKLEKLLDELEQALIEQFAASEEAI
RLQRQKGKSDLGVSEAKLEQTDLLWKAQKDMVEEALLMLEKRKEQNDAAAKQDVSDRRTY
IAESEQGRTSVARREEELSNKDKALLQDAYLPKTLKTHELLAKERAQKSKVVRETELALE
REEGKLLTATVKNTLEVLQEAELTRMLSTKELLMLKVEEEIKAI
>gi|13431716|sp|Q9UKX2|MYH2-HUM
VFRCLRRALKFKEIKVTRKRLIKVEDRSKENERQAAKNSEKEEEKRQFAIQIELQTGLEA
NNLLENKYAELLKKESEKMQAVTKRVSQLESGISKTETTKDEQNEIGKRLIAQQLQVTLQ
RMIEKQLASIMEDELLLPEELMKLLITRAQYLKSVEEKMKALNHSLDEQLFTEQSGMEAF
IDEQKIEEKRASKISRHQAEDQEKLVQMARKAKMMAQISKLSELDQEQENKKRREKQMAQ
LKNREWDKLTTKSITKDEKEEEKQAHQNKELEEALRALRQLEAKLQGDENEALLLISQSD
GQLLDEQNKTLEQETKDAIIQESTKARFQIHQKECCNQAAGEIELKKDRELRSIQAKQEL
CTNEEDKEDEENNEAKDSMEAKERVTLVEQRAKEQLQLKILEIQTRAQNNETESLKLNLH
VIATEEDFQLAKVGGKAVKLMAKESEEVHLEKELKLRELIKLDREEDAKLRTQLLLESNE
EDLEKAISANELDKTIRMREQALHKRIARAREKEMQKTQNDAETLSTCSNLERLQLETQK
HSSKDTLADTQEIEREMQVKRKTREQELQSEKRAAHICTAAALNLAEGEDKEETEKLQTK
GAAEKLIGLQEESRIQNFEEDYDEIQKDKQEEEAKAEGRSISDARATLLAIERLDVMLES
AGIAHLQQYAKHQLVMTLVAAETLKIKQAEEKRNFEILQYEDIDQTKRAKCDEKEKAWET
YEKERWITRKAKEEAERMSAKKIIIELSRRDGADGGDNDEQQKDLAEKADVLHKNQRKHV
QKEEDEEDLLELKEEKELFHAEAQTRAVECELKEMKKGEALDEEDSAADVCRKHNLAEQL
AQRNEQKALMEAAERLEKLLEDNERNNQKEVILASQKLEKLLEEFEQAIVEQFATSEEAI
RMQRQKGKSDLGVGESKLEQADLLWKAQKDMTEEAALMLEKRKEQNDAAAKQDMSDRRTI
VADGEQGRTSVSRREEELANKDKALIQDCHLPKQLRTHELLAKERAQKSKLIREIELALE
REEGKLLNATVKNTLEVLIEAELTRMLAAKELLMLKVEEEIKAI
>gi|9971579|dbj|BAB12571.1|
VYRALRRAMKYKEVKISRKRLVKVEDRSKENERQSAKNSEKEEEKRQFAMQIELQAGLES
NGLIENKYAELAKKEAEKMQAVTKRVAQLESGIAKTETTKDEQGELGKRLAANNHQVSLQ
KMIEKQLASTMEDELLLPEEIIKLMITRMQLLKSVEEKMKALSHTLDEQLFGEQSAMEAY
LDEQKIEEKRGNKLARHVAEDQETIKQMARKLKTYAGIVKLAELDQEQENKKRREKLMLA
VKNREWDKLTTKSTNKDEKEDEKQAHQNKELEEAVRALRQLEDKLEGEENEALILLAQSD
NQLLDDVNKTLEQEAKDAIIQESTKARFQMHQKECCNQAAGEIELKKDRELRSMQAKQEL
CTQDDDKEDEENNDAKDSQNGKERVTLVEQKAKNQLQVKILELQTRAQNQETESLKLNLH
VASTEEDYQLAKMSGKAVKLMAKESEEVHLEKELKLRELVKTDSEEESKFRTQLLLESNE
EDLEKAQSGNELDKSIMMREQALHKRVNRAREKEMLKTQNTTEALSAYSNLERLQLESQR
QSGKDTLADTQEIERELQVKRKTREQELQSEKRAAHICAGSSLSVAETEDKEESEKLQTK
SAGEKIIGLQEEARVVNFEEDFDEIQKDKQEEEAKAEGRAISDSRAALLAVERLDMMLES
AGIAQLQQYAKHQLVMTLVAAETIKVKQAEEKRNFEIVQFEDIDQTKRAKCDEKEKAWES
YEKERWLTRKSKEESERMTGKKIILELARRDAADGADNDEQMQDLSEKGDVLYKNQRKHT
QKEEDEDDLLELKEEKEVFHAEAQTLAVECELKLLKKGEALDEEDSAADVTRKNNLAEQV
AQRNETKAMLENVERLEKLLEDNEKNNQKEVIQASQKLEKLLDEFDQSIVEQYATSEEAI
RMQRQKGKSDLGIGESKLEQSDLLWKAQKDMVEEASVMLEKRKEQNDAGAKADVTDRRSI
VAEGEQGRATVSRREEEMANKDKAMVGDSSLPKQLRSQELMAKERAQKAKVIREMEQALD
REEGKQMNATVKNTLEVLQEAELTRMLAVKELLMLKVEEEIKAL
>gi|1346637|sp|P02565|MYH3-CHIC
VFRCLRRALKFKEIKVTRKRLIKVEDRSKENERQAAKNSEKEEEKRQFAIQIELQAGLES
NNLLENKYAELVKKEAEKMQSVTKRVSHLESGISKSESTKDEQSELGKRLVAQQHQVTLQ
RMIEKQLASTMEDELLLPEELIKLLITRMQLMKSVDDKMKALSHTLDEQLFTDQSGMEAF
IDEQKIEEKRASKISRHQAEDQEKLVQMARKAKMLAQISKLSELDQEQENKKRREKQMAQ
VKNREWDKLTTKSTNKDEKEDEKQAHQNKELEEAVRALRHLEDKLESDENEALLLIAQSD
GQLLEEQNKTLEQESKDAIIQESTKARFQMHQKECCNQAAAEIELKKDRELRSIQAKQDL
CTNEEDKEDEENNETKDSQEAKERVTLVEQKAKEQLQLKILEIQTRAQNQETEALKLNIH
VMATEEDFQLAKMGGKAVKLMAKESEEVHIEKELKLRELVKLDAEEDAKLRTQLLLESNE
EDLEKAVSANELDKSIRMREHALHKRVARSREKEMQKTQNETETLSAYSNLERLQLESQK
QSSKDTLADTQEIEREMQIKRKTREQELQSEKKAAHMCTAAALNLTEGEDKEESEKLQTK
AAAEKIIGLQEEARIKKFEEDYDEIQKDKQEEDAKAEGRAISDARASLLCVERLDMMLES
AGIAHLQQYAKHQLVMTLIAAETLKIKQAEEKRNFEILQFEDTDQTKRAKCDEKEKGWET
YEKERWLTRKAKEEAERISAKKIIIELARRDGADGADNDEQQQDLAEKADVVYKNQRKHL
QKEEDEEDLLELKEEKELFHAEAQTRATECELKELKKGEALDEDDSAADVCRKHNLAEQI
AQRNEQKALMEAAERLEKLLEDNEKNNQKEVITASQKPEKLLDEYEQAIIEQFATSEEAI
RMQRQKGKSDLGVGESKLEQADLLWKAQKDMTEEAALMLEKRKEQNDAAAKQDMSDRRTI
VAESEQGRSSVSRREEDISNKDKALVQDSHLPKQLKTHELLAKERAQKSKLIRETEQALD
REEGKLLNATVKNTLEVLLEAELTRMLAAKELLMLKVEEEIKAI
>gi|12003423|gb|AAG43570.1|AF21
VFRCLRRALKFKEIKASHRRLTKLEDKSKENERQNAKNSEKDEEKRQFAIQIELQAGLES
NGLLENKYAELLKTEAEKMQSVTKRLAQLESGISKSEATKDEQGELGKRLTAQQHQVTLQ
RMIEKQLASAMEDELLLPEELCKLLITRMQLMKCAEDKMKTLGHALDEQLFSEQSTMEAF
LDEQKTEEKQANKLSRHTEEDQERLVEMARKAKMLSQIAKLLELNQEQENKKRREKQMLT
VKNREWDKLTTRSSTKEDKEDEKQAHNNKEVEEAARALRQVEEKLESEDNEALLLLSQAD
NQLLDEQNKSLEQQAKDAIIQEATKARFQMHQKECCNQAASEIDLKKDRELRSMQSKQEL
CTHDEDKEDEENNETKDSQDMKERVTLVEQKVKDQLQLKLLEIQTRTQNQETEAMKINIH
VLAVEEDFQLAKISGKAVKLMSKETEETQLEKELKLRDLARVDNKEEAKLRTQLLLESNE
EELEKTQSATELDKSIRMREQALHKRITRAREKEMQKTQNEAETLSTLSNLERVQLETQK
QSSKDSLADTQEIEREMQIRRKTREQELQAEKRAAHMCSATALGLAETEDKEENEKLQIN
AATDKLIGLQEEARVKNLEEDYEEIQKDKQEEEAKAESRSISDARATLLAVERLDMMQDS
AGIANLQQYAKHQLVATLVAAETLKMKQAEEKRNFEILQFEDIDQTKRTKCDEKEKAWES
YEKERWLTRKSREEAERMSAKKIIIELSRRDGVDGADNDEQQQDLTQKADVLYKNQRKHL
QKEEDEEDLLELKEEKELFHAEIQGLAVECELKELKKGEALDEEDNAADLCRKHNLAEQL
AQRNEQKSLLENVERLEKLLEDNEKNHQKEVLLAAQKLEKFLEELEQAILEQYATSEEAM
RMQRQKSKSDLGTGSTRVEQVDLLWKAQKDMVEEAMLMLEKRKEQNDSGAKQDVNDRRNI
VVEAEQGRATVVHKEEELSSKERSLLGDSSLPKQVKNHELLAKEHAQKSRLLREAEQVLE
REEGNLLNATVKNTLEVLQEGELVRLLAIKELLMLKVEEEIKSV
>gi|92509|pir||A24922
VFRALRRAVKFKEVKVARKRLNKLEDRSKENERQTAKNSEKEEEKRQFAIQIELETGLEA
NNLIESKYAELLKKEGEKLQSVTKRVAQLESSIGKTETTKDEQNELGKRLSSTQHQVTLQ
RMIEKQLASSMEDELLLPEELLKLLFTRMQLLKSVEEKLKALSHGLDEQLFSEQSFMEAF
LDEQKIEEKRAAKLSRHQAEDLEKLVQMARKLKMFAQLTKLTELDQEQENKKRRERQLAK
LKNREWDKLTTKSATKDEKEDEKQAHQNKQLEEALRALRQLEDKLQSEDNEALLLISQTD
NQLLEEQNKTLEQEAKDAIVQDSTKARFQLHQKECCNQAVAEIELKKDRELRSIQSKQEL
CTHEEDKEDEENNEAKDNQNTKERVTLVEQKAREQLQLKILEIQTRAQNQETEALKLNAH
VLAAEEDFQLAKVAGKAVKLLAKESEEVHLEKELKLRELTKLDSEEDTKLRTQLILESNE
EDLEKAQSASELDKSIRIREQALHKRIARAREKEIQKTQNDMETLSTCSNLERLQLETLK
QGSRDTLADTQEIEREMQVKRKTREQELRAEKRAAHICTATALGLAENEDKEETEKLQSK
GASEKVIGLQEEGRVQNFEEDYDEIQKDKQEEEAKAESRSISDARASLLAIERLEMMLES
AGIAQLQQYAKHQLVVTLMAVETLKIKQAEEKRHFEILQFEDIDQTKRAKCDEKEKAWET
YEKERWITRKAKEESERIATKKIIIELSRRDGNDGSDNDEQQQDLSEKADVLYKNQRKHV
QKEEDEEDLYELKEEKELFHAELQSVAAECELKELKKGEALDEEDSASDVCRKHNLAEQS
AQRNELKSLLEAAERLEKLLEDNEKNSQREVISAAQKLEKLLDELEQALIEQFATSEEAI
RLQRQKGKSDLGVSEAKLEQTDLLWKAQKDMVEEALLMLEKRKEQNDAAAKQDVSDRRTY
IAESEQARTSVARREEELSNKDKALLQDAYLPKTLKTHELLAKERAQKSKVVRETEIALE
REEGKLLTATVKNTLEVLQEAELTRMLSTKELLMLKVEEEIKAI
>gi|21743235|dbj|BAB40921.2|
VFRCLRRALKFKEIKVTRKRLIKVEDRSKENERQAAKNSEKEEEKRQFAIQIELQTGLEA
NNLIENKYAELLKKEGEKMQSVTKRVSQLESGIGKAETTKDEQNEIGKRLVAQQHQVTLQ
RMIEKQLASTMEDELLLPEELIKLLITRAQYLKSVEEKMKALNHTLDEQLFTEQSGMEAF
IDEQKIEEKRASKISRHQAEDQEKLVQMARKAKMMAQITKLSELDQEQENKKRREKQMAQ
LKNREWDKLTTKSINKDEKEDEKQAHQNKELEEALRALRQLEDKLESDENEALLLISQSD
AQLLDEQNKTLEQETKDAIIQESTKARFQIHQKECCNQAAGEIELKKDRELRSIQAKQEL
CTNDEDKEDEENNEAKDSMETKERVTLVEQKAKEQLQLKILEIQTRAQNNETEALKLNLH
VMATEEDYQLAKMGGKAVKLMAKESEEVHLEKELKLRELIKLDREEDAKLRTQLLLESNE
EDLEKAISASELDKSIRMREQALHKRVARSREKEMQKTQNEAETLSAYSNLERLQLETQK
HSSKDTLADTQEIEREMQVKRKTREQELQSEKRAAHICTAAALNLAEGEDKEETEKLQTK
GAAEKIIGLQEESRIQSFEEDYDEIQKDKQEEEAKAEARSISDARATLLAIERLDVMLES
AGIAHLQQYAKHQLVMTLVAAETLKIKQAEEKRNFEILQYEDTDQTKRAKCDEKEKAWET
YEKERWITRKSKEEAERMSVKKIIIELARRDAADGADNDEQQQDLAEKADVLHKNQRKHV
QKEEDEEDLLELKEEKELFHAEAQTRAVECELKELKKGEALDEDDSAADVCRKHNLAEQI
AQRNEQKALMEAAERLEKLLEDNEKNNQKEVILASQKLEKLLEEFEQAIIEQFATSEEAI
RMQRQKGKSDLGVGESKLEQADLLWKAQKDMTEEAALMLEKRKEQNDAAAKQDMSDRRTM
VADGEQGRTSVSRREEDLSNKDKAMIQDSHLPKQLRTHELLAKERAQKSKTIRETELALE
REEGKLLNATVKNTLEVLIEAELTRMLAAKELLMLKVEEEIKAI
>gi|11276950|pir||A59286
ILRALRRASKFKETKVNRKRLVKLEDRSKENERQAAKNSEKDEERRQFAIQIELQVGMEA
NNLLENKYAELIKNETEKMQAVTKRVSQLESGIAKTETTKDEQNELGKRLVTTQHQVTLQ
RMIEKQLSSVMEDEVLLPEEALKLLIIRSQVLKSVEEKMKAVSHSLDEQLFSEQSNMEAF
LDEQKIEEKRVNEIIRHQAEDQEKLMEMERKAKMFAQISKLAELEQEQENKKRREKQLLR
LKNREWDKLTTRSATKEEKEDEKQTHNNKELEEAMRALRHLEDKLGSEENEALVLLSQSD
NQVLEEQNKTLEQESKDAIIHESTKARFNLHQKECSNQAAAEIELKKDRALRSMTAKQEL
CTQEEDKEDEENNATKDSMASKERVTLIEQKAREQLQVKILEIQTRAQNAETEALKLNHH
VSASEEDYQLAKMGGKAVKLMAKEAEEVHLEKELKLRELVKLDTEEDVKLRTQLLLESNE
DDLEKALSGSELDKSIRMRELALHKRIARAREKEINKTQNESETLNAYSNLERLQLESQK
QTARATFADQQEIEREMQIRRKTREQELQSEKRAAHMATAAAVNLTESEDKEETEKIQTK
GAAEKVIGLQEEARIKNYEEEYDEIQKDKQEEEAKSEGRSLSDARAQLLAAEKLDLLLES
AGLAALQQWAKHHLVMTLLAAETLKIKQAEEKRNFEILQFEDIDQTKRAKCDEKEKAWES
YEKERWLTRKAREETERMSAKKLLLELARRDSADGADNDEQQQDLQEKSDVLSKNQRKHM
QKEEDEDDLLELKEEKELFQSEAQTQAVECELKEMKKGEALDSEDNASDVIRKNSLAEQV
AQKNEAKALMENAERLEKLLEDNEKNNQREVLSASLKLEKMLDELEQAVMEQVAASEEAL
RMQRQKGKSDLGVGESKLEQAELLWKAQKDMLEEASIMLEKRKEQNDAAAKQDVSDRRIL
VSDTEQGRATVSRREEDLSNKDKSLLQDLHLPKQLRTHELLAKERSQKSKLLRELEQALD
REEGKLLNATVKNTLEILLEAELTRLLAVKEILMLKIEEEIKAV
>gi|45595719|gb|AAH67305.1|
VYRALRRALKFKEIKIVRKRLTKLEERSKESERQSAKNSEKEEEKRQFAIQIELQGGLES
NNLLENKYAELVKKEAEKMQSVTKRVAQLESGIAKVETTKDEQGELGKRLAAHQHQLTLQ
KMIEKQLASTMEDELLLPEELLKLFITRMQLLKSVEDKMKALGHALDEQLFGEQSNMEAF
IDEQKIEEKRSTKLSRHQAEDLEKLLQMVRKAKMLSQICKLAELEQEQENKKHREKQMLQ
LKNREWDKLTTKSANKEEKEDEKQGHQNKELEEAVRGLRHLEDKLESEDNESLLLISQTD
TQLLDEQNKTLEQEAKDAIIQESTKARFQMHQKECCNQAAAEIELKKDRELRSIQSKQEL
NTQDEDKEDEENNAAKDSQDTKERVTLVEQKAKEQLQIKVLEIQTRAQNQETESNKINVH
TTATEEDYQLAKLAGKAVKLMAKEGEEVVLEKELRLRELSKTDSEEEAKLRTQLLLESNE
EDLEKAQSGNELDKGIRVREQALHKRLARVREKEVQKTQNEAETLSAYSNLERLQLEAQK
QSSKDTLADSQEIEREMQIRRKTREQELQSEKRAAHSCTAASLSLTESEDKEESEKLQSK
VASEKVIGLQEENRVTNFEEDFDEIQKDKQEEEAKSEGRAISEARANLLAIERLDMMLES
AGIAQLQQYAKHQVVLTLVAAESMKIKQAEEKRNFEILQFEDVDQTKRAKCDEKEKAWES
YEKERWLTRKSKEEAERLSVKKIILELARRDGADGADNDEQQQDLSEKADVLYKNQRKHL
QKEEDEEDLLEFKEEKELFQAEAQSLAVECELKELKKGEAVDEEDSAADVVRKHNLAEQV
AQRNEQKSMLENAERLEKLLEDNEKNNQKEVVLASQKLEKLLDELEQALVEVYATSEEAI
RMQRQKGKTDLGVGESKLEQSDLLWKSQKDMVEEAALMLEKRKEQNDAGAKQDASDRRNI
VAENEQGRSSVARREEELANKEKALIGDNSLPKQIKTHELLSKERAQKAKLIRETEQALD
REEGKLLNATVKNTLEVLQEAELTRMLAVKELLLLKVEEEIKAI
>gi|37720046|gb|AAN71741.1|
IMRSLRRTIKFKETKISRKRLVKLEERSKENERQAAKNSEKDEERRQFAIQIELQIGQEA
NNLLENKYAELIKKEAEKMQAVTRRLAQLESGISKSESTKDEQGELRKRLLAAQHQMALQ
RMIEKQLASVMEDELLLPEEALKLMIIRMQLLKSVDDKLKSLSHSNDEQLFSEQSNMEAF
LDEQKIEEKRANKLVRQQTEDQEKLVEMERKAKLLMQILKMADLEQEQENKKRRDKLLIR
LKNREWDKLTTKSLNKDEKEDEKQSHNNKELEEAVRALRHLEDKLNSEENEALVVMSQSD
TQLLEEQNKTLEQESKDAIIQESTKARFNLHQKECANQATVEIDLKKDRELRGMQAKQEL
CTQEEDKEDEDNNAAKDTQATKERVTLLEQKAREQLQLKVVEIQTRAQNQETDSLKLNHH
LVASDEDFQLTKMGGKAVKLMAKEQEEVHLEKELKLRELMKLDSEEEAKLKTQLLLESNE
DDLEKACSSMDLDKTVGMREQALHKRLARAREKELNKTQNESETLNSYSNLERLQLESQK
QAARDAFADQQEIEREMQIRRKTREQELQSEKRAAHICTAAAVNVTEGEDREESEKVQTK
SAAERLIGLQEEARVQNYDEDFDEIQKDKQEEEAKAESRSLSDSRASLLAAEKIDVLAES
AGLAALQQWVKHHLVMTLLAAETLKLKQAEEKRNFEVLQYEDVDQTKRAKCDEKEKAWES
YEKERWLTRKSKEEAERMSSKKLLLELARRDSSDGADNDEQQQDLQEKGDVLFKNQRKHL
QKEEDEDDLIELKEEKELFQCEAQTFAVECELKDMKKGEGLDEEDNASEVVRKNGLAEQV
AQKNEQKCMIENGERLEKLLEDNEKSNQKEVLAASTKLEKMLDELEQSLFELLATVEEAV
RMTRQKGRNDLGVGEVKLEQMEMLWKAQKDMVEEATTMLEKRKDQNDAAAKQDLGDRRNI
IAENEQGHSTVTRREEDVANKEKNLLQDTYLPKQLKSHELLAKERSQKSKLLRELEQSLE
RDEGKLLNATVKNTLEILQEAEMTRLLAVKEILMLKIEEEIKAV
>gi|41386691|ref|NP-776542.1|
VFRCLRRALKFKEIKVTRKRLIKVEDRSKENERQAAKNSEKEEEKRQFAIQIELQTGLEA
NNLIENKYAELLKKEGEKMQSVTKRVSQLESGIGKAETTKDEQNEIGKRLVAQQHQVTLQ
RMIEKQLASTMEDELLLPEELIKLLITRAQYLKSVEEKMKALNHTLDEQLFTEQSGMEAF
IDEQKIEEKRASKISRHQAEDQEKLVQMARKAKMMAQITKLSELDQEQENKKRREKQMAQ
LKNREWDKLTTKSINKDEKEDEKQAHQNKELEEALRALRQLEDKLESDENEALLLISQSD
AQLLDEQNKTLEQETKDAIIQESTKARFQIHQKECCNQAAGEIELKKDRELRSIQAKQEL
CTNDEDKEDEENNEAKDSMETKERVTLVEQKAKEQLQLKILEIQTRAQNNETEALKLNLH
VMATEEDYQLAKMGGKAVKLMAKESEEVHLEKELKLRELIKLDREEDAKLRTQLLLESNE
EDLEKAISASELDKSIRMREQALHKRVARSREKEMQKTQNEAETLSAYSNLERLQLETQK
HSSKDTLADTQEIEREMQVKRKTREQELQSEKRAAHICTAAALNLAEGEDKEETEKLQTK
GAAEKIIGLQEESRIQSFEEDYDEIQKDKQEEEAKAEARSISDARATLLAIERLDVMLES
AGIAHLQQYAKHQLVMTLVAAETLKIKQAEEKRNFEILQYEDTDQTKRAKCDEKEKAWET
YEKERWITRKSKEEAERMSVKKIIIELARRDAADGADNDEQQQDLAEKADVLHKNQRKHV
QKEEDEEDLLELKEEKELFHAEAQTRAVECELKELKKGEALDEDDSAADVCRKHNLAEQI
AQRNEQKALMEAAERLEKLLEDNEKNNQKEVILASQKLEKLLEEFEQAIIEQFATSEEAI
RMQRQKGKSDLGVGESKLEQADLLWKAQKDMTEEAALMLEKRKEQNDAAAKQDMSDRRTM
VADGEQGRTSVSRREEDLSNKDKAMIQDSHLPKQLRTHELLAKERAQKSKTIRETELALE
REEGKLLNATVKNTLEVLIEAELTRMLAAKELLMLKVEEEIKAI
>gi|45383668|ref|NP-989559.1|
VFRCLRRALKFKEIKVTRKRLIKVEDRSKENERQAAKNSEKEEEKRQFAIQIELQAGLEA
NNLIENKYAELVKKEAEKMQSVTKRVSHLESGITKTESTKDEQSELGKRLVAHQLQVTLQ
RMIEKQLASTMEDELLLPEELIKLLITRMQLMKSVEDKMKALNHSLDEQLFTDQSGMEAF
IDEQKIEEKRASKISRHQAEDQEKLVQMARKAKMLAQIAKLSELDQEQENKKRREKQMAQ
VKNREWDKLTTKSTNKDEKEDEKQAHQNKELEEAVRALRHLEDKLESDENEALLLIAQSD
AQLLEEQNKTLEQEAKDAIIQESTKARFQMHQKECCNQAAAEIELKKDRELRSIQAKQEL
CTNEEDKEDEENNETKDSVETKERVTLVEQKAKEQLQLKILEIQTRAQNQETEALKLNIH
VMATEEDSQLAKMGGKAVKLMAKESEEVHIEKELKLRELIKLDAEEDTKLRTQLLLESNE
EDLKKAVSANELDKSIRMREHALHKRFRRAREKEMQKTQMEAETLSAYSNLERLQLEKQK
QSSKDTLADTQEIEREMQIKRKTREQELQSEKKAAHICTAAALNLSEGEDKEESEKLQTK
AAAEKIIGLQEEARIQNFEEDYDEIQKDKQEEDAKAEGRAISDARASLLALERLDVMLES
AGIAHLQQSAKHQLVMTLIAAETLKIKQAEEKRNFDILQSEDIDQTKRAKCDEKEKGWET
YEKERWLTRKAKEEAERMSAKKIIIELARRDGADGADNDEQQQDLAEKADVLYKNQRKHV
QKEEDEEDLLELKEEKELFHAEAQTRATECELKELKKGEALDEDDSAADVCRKHNLAEQI
AQRNEQKALMEAAERLEKLLEDNERNNQKEVIMASQKLEKLLDEYEQAIIEQFATSEEAI
RMQRQKGKTDLGVGESKLEQADLLWKAQKDMTEEAAMMLEKGKEQNDAAAKQDMSDRRTI
VAESEQGRTSVSRREEDLSNKDKALVQDSHLPKQLRTHELLAKERAQKSKVIRETEQALE
REEGKLLNATVKNTLEVLLEAELTRMLAAKELLMLKVEEEIKAI
>gi|179508|gb|AAA51837.1|
ILRALRRAFKFKETKVNRKRLVKLEDRSKENERQAAKNSEKDEERRQFAIQIELQVGMEA
NNLLENKYAELIKKEAEKMQAVTKRVSQLESGIAKTERTKDEQNELGKRLVTTQHQVTLQ
RMIEKQLASVMEDELLLPEEALKLLIIRAQVLKSVEEKMKAVSHSLDEQLFSEQSNMEAF
LDEQKIEEKRVNKIIRHQAEDQEKLMEMERKAKMFAQISKLAELEQEQDNKKRREKQLLR
LKNREWDKLTTRSASKEEKEDEKQTHNNKELEEAMRALRHLEEKLTSEENEALVLLSQSD
NQVLEEQNKTLEQESKDAIIQESTKARFNLHQKECSNQAAAEIELKKDRELRSMTAKQEL
CTQEEDKEDEENNATKDSMASKERVTLIEQKAREQLQVKILEIQTRAQNAETEALKLNHH
VSASEEDYQLAKMGGKAVKLMAKEAEEVHLEKELKLRELVKLDTEEDVKLRTQLLLESNE
DDLEKALSGSELDKSIRMRELALHKRIARAREKEINKTQNESETLNAYSNLERLQLESQK
QTARDTFADQQEIEREMQIRRKTREQELQSEKRAAHMCTAAAVNLTESEDKEETEKIQTK
GAAEKVIGLQEEARIKNYEEEYDEIQKDKQEEESKAEGRSLSDARAQLLAAEKLDLLLES
AGLAALQQWAKHHLVMTLLAAETLKIKQAEEKRNFEILQYEDIDQTKRAKCDEKEKAWES
YEKERWLTRKAREETERMSAKKLLLELARRDSADGADNDEQQQDLQEKSDVLSKNQRKHM
QKEEDEDDLLELKEEKELFQSEAQTQAVECELKEMKKGEALDSEDNASDVVRKNGLAEQV
AQKNEAKALMENAERLEKLLEDNEKNNQREVLSASLKLEKMLDELEQAVIEQVAASEEAL
RMQRQKGKSDLGVGESKLEQAELLWKAQKDMLEEAAIMLEKRKEQNDAAAKQDVSDRRIL
VSDTEQGRATVSRREEDLSNKDKCLLQDMHLPKQLRNHELLAKERSQKSKLLRELEQALD
REEGKLLNATVKNTLEILLEAELTRLLAVKEILMLKIEEEIKAV
