# Supplementary material for: Detecting coevolution without phylogenetic trees? Tree-ignorant metrics of coevolution perform as well as tree-aware metrics
Source: BMC Evol Biol. 2008 Dec 3;8:327. doi: 10.1186/1471-2148-8-327 (PMC2637866; doi:10.1186/1471-2148-8-327)
Supplement: Additional file 5 — Data recreation. Documentation, scripts, and supporting data to recreate raw coevolution data. [file 1471-2148-8-327-S5.zip]

Archive with 25 entries (19 files):
- data_recreation/
- data_recreation/.DS_Store
- __MACOSX/
- __MACOSX/data_recreation/
- __MACOSX/data_recreation/._.DS_Store
- data_recreation/build_coevolution_matrices.sh
- data_recreation/comap/
- data_recreation/comap/a1.aaindex1
- data_recreation/comap/a2.aaindex1
- data_recreation/comap/a3.aaindex1
- data_recreation/comap/a4.aaindex1
- data_recreation/comap/a5.aaindex1
- data_recreation/comap/comap_runs.sh
- __MACOSX/data_recreation/comap/
- __MACOSX/data_recreation/comap/._comap_runs.sh
- data_recreation/documentation.txt
- __MACOSX/data_recreation/._documentation.txt
- data_recreation/lnlcorr/
- data_recreation/lnlcorr/splitdef.07
- data_recreation/lnlcorr/splitdef.99
- data_recreation/lnlcorr/splitdef.a1
- data_recreation/lnlcorr/splitdef.a2
- data_recreation/lnlcorr/splitdef.a3
- data_recreation/lnlcorr/splitdef.a4
- data_recreation/lnlcorr/splitdef.a5
