# Supplementary material for: Detecting coevolution without phylogenetic trees? Tree-ignorant metrics of coevolution perform as well as tree-aware metrics
Source: BMC Evol Biol. 2008 Dec 3;8:327. doi: 10.1186/1471-2148-8-327 (PMC2637866; doi:10.1186/1471-2148-8-327)
Supplement: Additional file 5 — Data recreation. Documentation, scripts, and supporting data to recreate raw coevolution data. [file 1471-2148-8-327-S5.zip › data_recreation/build_coevolution_matrices.sh]

#!/bin/bash
# This script makes several assumptions about where files are located 
# on your system. If these assumptions can't be met, you should be 
# able to modify this script with global search and replace.
# Assumptions:
#    - PyCogent (pycogent.sourceforge.net) is installed on your system
#    - the GCTMPCA applciation is installed on your system and is in
#          your path (if not, you can delete all lines containing)
#          gctmpca from this file)#    - pycogent/cogent/evolve/coevolution.py is in your path
#    - the alignments and trees are in the current working directory
#    - there is a directory called "out" where the ouput files
#         should be stored.
# This script has been tested with revision 160 of PyCogent.
# Contact Greg Caporaso (gregcaporaso@gmail.com) with questions.
# This script is distributed as Supplementary material to 
#  Caporaso et al., BMC Evolutionary Biology (2008)
coevolution.py -m mi  -a a4_8 -o ./out/ myoglobin_tetrapod.fasta myoglobin_tetrapod.ph
coevolution.py -m mi  -a a5_10 -o ./out/ myoglobin_tetrapod.fasta myoglobin_tetrapod.ph
coevolution.py -m mi  -a a1_9 -o ./out/ myoglobin_tetrapod.fasta myoglobin_tetrapod.ph
coevolution.py -m mi  -a a1_8 -o ./out/ myoglobin_tetrapod.fasta myoglobin_tetrapod.ph
coevolution.py -m mi  -a a1_7 -o ./out/ myoglobin_tetrapod.fasta myoglobin_tetrapod.ph
coevolution.py -m mi  -a a1_6 -o ./out/ myoglobin_tetrapod.fasta myoglobin_tetrapod.ph
coevolution.py -m mi  -a a1_5 -o ./out/ myoglobin_tetrapod.fasta myoglobin_tetrapod.ph
coevolution.py -m mi  -a a1_4 -o ./out/ myoglobin_tetrapod.fasta myoglobin_tetrapod.ph
coevolution.py -m mi  -a a1_3 -o ./out/ myoglobin_tetrapod.fasta myoglobin_tetrapod.ph
coevolution.py -m mi  -a a1_2 -o ./out/ myoglobin_tetrapod.fasta myoglobin_tetrapod.ph
coevolution.py -m mi  -a hydropathy_3 -o ./out/ myoglobin_tetrapod.fasta myoglobin_tetrapod.ph
coevolution.py -m mi  -a a4_5 -o ./out/ myoglobin_tetrapod.fasta myoglobin_tetrapod.ph
coevolution.py -m mi  -a a4_9 -o ./out/ myoglobin_tetrapod.fasta myoglobin_tetrapod.ph
coevolution.py -m mi  -a a2_10 -o ./out/ myoglobin_tetrapod.fasta myoglobin_tetrapod.ph
coevolution.py -m mi  -a a1_10 -o ./out/ myoglobin_tetrapod.fasta myoglobin_tetrapod.ph
coevolution.py -m mi  -a a4_6 -o ./out/ myoglobin_tetrapod.fasta myoglobin_tetrapod.ph
coevolution.py -m mi  -a a4_10 -o ./out/ myoglobin_tetrapod.fasta myoglobin_tetrapod.ph
coevolution.py -m mi  -a charge_3 -o ./out/ myoglobin_tetrapod.fasta myoglobin_tetrapod.ph
coevolution.py -m mi  -a charge_2 -o ./out/ myoglobin_tetrapod.fasta myoglobin_tetrapod.ph
coevolution.py -m mi  -a charge_his_2 -o ./out/ myoglobin_tetrapod.fasta myoglobin_tetrapod.ph
coevolution.py -m mi  -a charge_his_3 -o ./out/ myoglobin_tetrapod.fasta myoglobin_tetrapod.ph
coevolution.py -m mi  -a orig -o ./out/ myoglobin_tetrapod.fasta myoglobin_tetrapod.ph
coevolution.py -m mi  -a a3_10 -o ./out/ myoglobin_tetrapod.fasta myoglobin_tetrapod.ph
coevolution.py -m mi  -a polarity_his_4 -o ./out/ myoglobin_tetrapod.fasta myoglobin_tetrapod.ph
coevolution.py -m mi  -a a4_2 -o ./out/ myoglobin_tetrapod.fasta myoglobin_tetrapod.ph
coevolution.py -m mi  -a a4_3 -o ./out/ myoglobin_tetrapod.fasta myoglobin_tetrapod.ph
coevolution.py -m mi  -a size_2 -o ./out/ myoglobin_tetrapod.fasta myoglobin_tetrapod.ph
coevolution.py -m mi  -a a5_3 -o ./out/ myoglobin_tetrapod.fasta myoglobin_tetrapod.ph
coevolution.py -m mi  -a a5_2 -o ./out/ myoglobin_tetrapod.fasta myoglobin_tetrapod.ph
coevolution.py -m mi  -a a5_7 -o ./out/ myoglobin_tetrapod.fasta myoglobin_tetrapod.ph
coevolution.py -m mi  -a a5_6 -o ./out/ myoglobin_tetrapod.fasta myoglobin_tetrapod.ph
coevolution.py -m mi  -a a5_5 -o ./out/ myoglobin_tetrapod.fasta myoglobin_tetrapod.ph
coevolution.py -m mi  -a a5_4 -o ./out/ myoglobin_tetrapod.fasta myoglobin_tetrapod.ph
coevolution.py -m mi  -a a4_4 -o ./out/ myoglobin_tetrapod.fasta myoglobin_tetrapod.ph
coevolution.py -m mi  -a a5_9 -o ./out/ myoglobin_tetrapod.fasta myoglobin_tetrapod.ph
coevolution.py -m mi  -a a5_8 -o ./out/ myoglobin_tetrapod.fasta myoglobin_tetrapod.ph
coevolution.py -m mi  -a a4_7 -o ./out/ myoglobin_tetrapod.fasta myoglobin_tetrapod.ph
coevolution.py -m mi  -a a3_9 -o ./out/ myoglobin_tetrapod.fasta myoglobin_tetrapod.ph
coevolution.py -m mi  -a a3_8 -o ./out/ myoglobin_tetrapod.fasta myoglobin_tetrapod.ph
coevolution.py -m mi  -a a2_2 -o ./out/ myoglobin_tetrapod.fasta myoglobin_tetrapod.ph
coevolution.py -m mi  -a a2_3 -o ./out/ myoglobin_tetrapod.fasta myoglobin_tetrapod.ph
coevolution.py -m mi  -a a2_4 -o ./out/ myoglobin_tetrapod.fasta myoglobin_tetrapod.ph
coevolution.py -m mi  -a a2_5 -o ./out/ myoglobin_tetrapod.fasta myoglobin_tetrapod.ph
coevolution.py -m mi  -a a2_6 -o ./out/ myoglobin_tetrapod.fasta myoglobin_tetrapod.ph
coevolution.py -m mi  -a a2_7 -o ./out/ myoglobin_tetrapod.fasta myoglobin_tetrapod.ph
coevolution.py -m mi  -a a2_8 -o ./out/ myoglobin_tetrapod.fasta myoglobin_tetrapod.ph
coevolution.py -m mi  -a a2_9 -o ./out/ myoglobin_tetrapod.fasta myoglobin_tetrapod.ph
coevolution.py -m mi  -a a3_3 -o ./out/ myoglobin_tetrapod.fasta myoglobin_tetrapod.ph
coevolution.py -m mi  -a a3_2 -o ./out/ myoglobin_tetrapod.fasta myoglobin_tetrapod.ph
coevolution.py -m mi  -a a3_5 -o ./out/ myoglobin_tetrapod.fasta myoglobin_tetrapod.ph
coevolution.py -m mi  -a a3_4 -o ./out/ myoglobin_tetrapod.fasta myoglobin_tetrapod.ph
coevolution.py -m mi  -a a3_7 -o ./out/ myoglobin_tetrapod.fasta myoglobin_tetrapod.ph
coevolution.py -m mi  -a a3_6 -o ./out/ myoglobin_tetrapod.fasta myoglobin_tetrapod.ph
coevolution.py -m an  -a a4_8 -o ./out/ myoglobin_tetrapod.fasta myoglobin_tetrapod.ph
coevolution.py -m an  -a a5_10 -o ./out/ myoglobin_tetrapod.fasta myoglobin_tetrapod.ph
coevolution.py -m an  -a a1_9 -o ./out/ myoglobin_tetrapod.fasta myoglobin_tetrapod.ph
coevolution.py -m an  -a a1_8 -o ./out/ myoglobin_tetrapod.fasta myoglobin_tetrapod.ph
coevolution.py -m an  -a a1_7 -o ./out/ myoglobin_tetrapod.fasta myoglobin_tetrapod.ph
coevolution.py -m an  -a a1_6 -o ./out/ myoglobin_tetrapod.fasta myoglobin_tetrapod.ph
coevolution.py -m an  -a a1_5 -o ./out/ myoglobin_tetrapod.fasta myoglobin_tetrapod.ph
coevolution.py -m an  -a a1_4 -o ./out/ myoglobin_tetrapod.fasta myoglobin_tetrapod.ph
coevolution.py -m an  -a a1_3 -o ./out/ myoglobin_tetrapod.fasta myoglobin_tetrapod.ph
coevolution.py -m an  -a a1_2 -o ./out/ myoglobin_tetrapod.fasta myoglobin_tetrapod.ph
coevolution.py -m an  -a hydropathy_3 -o ./out/ myoglobin_tetrapod.fasta myoglobin_tetrapod.ph
coevolution.py -m an  -a a4_5 -o ./out/ myoglobin_tetrapod.fasta myoglobin_tetrapod.ph
coevolution.py -m an  -a a4_9 -o ./out/ myoglobin_tetrapod.fasta myoglobin_tetrapod.ph
coevolution.py -m an  -a a2_10 -o ./out/ myoglobin_tetrapod.fasta myoglobin_tetrapod.ph
coevolution.py -m an  -a a1_10 -o ./out/ myoglobin_tetrapod.fasta myoglobin_tetrapod.ph
coevolution.py -m an  -a a4_6 -o ./out/ myoglobin_tetrapod.fasta myoglobin_tetrapod.ph
coevolution.py -m an  -a a4_10 -o ./out/ myoglobin_tetrapod.fasta myoglobin_tetrapod.ph
coevolution.py -m an  -a charge_3 -o ./out/ myoglobin_tetrapod.fasta myoglobin_tetrapod.ph
coevolution.py -m an  -a charge_2 -o ./out/ myoglobin_tetrapod.fasta myoglobin_tetrapod.ph
coevolution.py -m an  -a charge_his_2 -o ./out/ myoglobin_tetrapod.fasta myoglobin_tetrapod.ph
coevolution.py -m an  -a charge_his_3 -o ./out/ myoglobin_tetrapod.fasta myoglobin_tetrapod.ph
coevolution.py -m an  -a orig -o ./out/ myoglobin_tetrapod.fasta myoglobin_tetrapod.ph
coevolution.py -m an  -a a3_10 -o ./out/ myoglobin_tetrapod.fasta myoglobin_tetrapod.ph
coevolution.py -m an  -a polarity_his_4 -o ./out/ myoglobin_tetrapod.fasta myoglobin_tetrapod.ph
coevolution.py -m an  -a a4_2 -o ./out/ myoglobin_tetrapod.fasta myoglobin_tetrapod.ph
coevolution.py -m an  -a a4_3 -o ./out/ myoglobin_tetrapod.fasta myoglobin_tetrapod.ph
coevolution.py -m an  -a size_2 -o ./out/ myoglobin_tetrapod.fasta myoglobin_tetrapod.ph
coevolution.py -m an  -a a5_3 -o ./out/ myoglobin_tetrapod.fasta myoglobin_tetrapod.ph
coevolution.py -m an  -a a5_2 -o ./out/ myoglobin_tetrapod.fasta myoglobin_tetrapod.ph
coevolution.py -m an  -a a5_7 -o ./out/ myoglobin_tetrapod.fasta myoglobin_tetrapod.ph
coevolution.py -m an  -a a5_6 -o ./out/ myoglobin_tetrapod.fasta myoglobin_tetrapod.ph
coevolution.py -m an  -a a5_5 -o ./out/ myoglobin_tetrapod.fasta myoglobin_tetrapod.ph
coevolution.py -m an  -a a5_4 -o ./out/ myoglobin_tetrapod.fasta myoglobin_tetrapod.ph
coevolution.py -m an  -a a4_4 -o ./out/ myoglobin_tetrapod.fasta myoglobin_tetrapod.ph
coevolution.py -m an  -a a5_9 -o ./out/ myoglobin_tetrapod.fasta myoglobin_tetrapod.ph
coevolution.py -m an  -a a5_8 -o ./out/ myoglobin_tetrapod.fasta myoglobin_tetrapod.ph
coevolution.py -m an  -a a4_7 -o ./out/ myoglobin_tetrapod.fasta myoglobin_tetrapod.ph
coevolution.py -m an  -a a3_9 -o ./out/ myoglobin_tetrapod.fasta myoglobin_tetrapod.ph
coevolution.py -m an  -a a3_8 -o ./out/ myoglobin_tetrapod.fasta myoglobin_tetrapod.ph
coevolution.py -m an  -a a2_2 -o ./out/ myoglobin_tetrapod.fasta myoglobin_tetrapod.ph
coevolution.py -m an  -a a2_3 -o ./out/ myoglobin_tetrapod.fasta myoglobin_tetrapod.ph
coevolution.py -m an  -a a2_4 -o ./out/ myoglobin_tetrapod.fasta myoglobin_tetrapod.ph
coevolution.py -m an  -a a2_5 -o ./out/ myoglobin_tetrapod.fasta myoglobin_tetrapod.ph
coevolution.py -m an  -a a2_6 -o ./out/ myoglobin_tetrapod.fasta myoglobin_tetrapod.ph
coevolution.py -m an  -a a2_7 -o ./out/ myoglobin_tetrapod.fasta myoglobin_tetrapod.ph
coevolution.py -m an  -a a2_8 -o ./out/ myoglobin_tetrapod.fasta myoglobin_tetrapod.ph
coevolution.py -m an  -a a2_9 -o ./out/ myoglobin_tetrapod.fasta myoglobin_tetrapod.ph
coevolution.py -m an  -a a3_3 -o ./out/ myoglobin_tetrapod.fasta myoglobin_tetrapod.ph
coevolution.py -m an  -a a3_2 -o ./out/ myoglobin_tetrapod.fasta myoglobin_tetrapod.ph
coevolution.py -m an  -a a3_5 -o ./out/ myoglobin_tetrapod.fasta myoglobin_tetrapod.ph
coevolution.py -m an  -a a3_4 -o ./out/ myoglobin_tetrapod.fasta myoglobin_tetrapod.ph
coevolution.py -m an  -a a3_7 -o ./out/ myoglobin_tetrapod.fasta myoglobin_tetrapod.ph
coevolution.py -m an  -a a3_6 -o ./out/ myoglobin_tetrapod.fasta myoglobin_tetrapod.ph
coevolution.py -m gctmpca  -a a4_8 -o ./out/ myoglobin_tetrapod.fasta myoglobin_tetrapod.ph
coevolution.py -m gctmpca  -a a5_10 -o ./out/ myoglobin_tetrapod.fasta myoglobin_tetrapod.ph
coevolution.py -m gctmpca  -a a1_9 -o ./out/ myoglobin_tetrapod.fasta myoglobin_tetrapod.ph
coevolution.py -m gctmpca  -a a1_8 -o ./out/ myoglobin_tetrapod.fasta myoglobin_tetrapod.ph
coevolution.py -m gctmpca  -a a1_7 -o ./out/ myoglobin_tetrapod.fasta myoglobin_tetrapod.ph
coevolution.py -m gctmpca  -a a1_6 -o ./out/ myoglobin_tetrapod.fasta myoglobin_tetrapod.ph
coevolution.py -m gctmpca  -a a1_5 -o ./out/ myoglobin_tetrapod.fasta myoglobin_tetrapod.ph
coevolution.py -m gctmpca  -a a1_4 -o ./out/ myoglobin_tetrapod.fasta myoglobin_tetrapod.ph
coevolution.py -m gctmpca  -a a1_3 -o ./out/ myoglobin_tetrapod.fasta myoglobin_tetrapod.ph
coevolution.py -m gctmpca  -a a1_2 -o ./out/ myoglobin_tetrapod.fasta myoglobin_tetrapod.ph
coevolution.py -m gctmpca  -a hydropathy_3 -o ./out/ myoglobin_tetrapod.fasta myoglobin_tetrapod.ph
coevolution.py -m gctmpca  -a a4_5 -o ./out/ myoglobin_tetrapod.fasta myoglobin_tetrapod.ph
coevolution.py -m gctmpca  -a a4_9 -o ./out/ myoglobin_tetrapod.fasta myoglobin_tetrapod.ph
coevolution.py -m gctmpca  -a a2_10 -o ./out/ myoglobin_tetrapod.fasta myoglobin_tetrapod.ph
coevolution.py -m gctmpca  -a a1_10 -o ./out/ myoglobin_tetrapod.fasta myoglobin_tetrapod.ph
coevolution.py -m gctmpca  -a a4_6 -o ./out/ myoglobin_tetrapod.fasta myoglobin_tetrapod.ph
coevolution.py -m gctmpca  -a a4_10 -o ./out/ myoglobin_tetrapod.fasta myoglobin_tetrapod.ph
coevolution.py -m gctmpca  -a charge_3 -o ./out/ myoglobin_tetrapod.fasta myoglobin_tetrapod.ph
coevolution.py -m gctmpca  -a charge_2 -o ./out/ myoglobin_tetrapod.fasta myoglobin_tetrapod.ph
coevolution.py -m gctmpca  -a charge_his_2 -o ./out/ myoglobin_tetrapod.fasta myoglobin_tetrapod.ph
coevolution.py -m gctmpca  -a charge_his_3 -o ./out/ myoglobin_tetrapod.fasta myoglobin_tetrapod.ph
coevolution.py -m gctmpca  -a orig -o ./out/ myoglobin_tetrapod.fasta myoglobin_tetrapod.ph
coevolution.py -m gctmpca  -a a3_10 -o ./out/ myoglobin_tetrapod.fasta myoglobin_tetrapod.ph
coevolution.py -m gctmpca  -a polarity_his_4 -o ./out/ myoglobin_tetrapod.fasta myoglobin_tetrapod.ph
coevolution.py -m gctmpca  -a a4_2 -o ./out/ myoglobin_tetrapod.fasta myoglobin_tetrapod.ph
coevolution.py -m gctmpca  -a a4_3 -o ./out/ myoglobin_tetrapod.fasta myoglobin_tetrapod.ph
coevolution.py -m gctmpca  -a size_2 -o ./out/ myoglobin_tetrapod.fasta myoglobin_tetrapod.ph
coevolution.py -m gctmpca  -a a5_3 -o ./out/ myoglobin_tetrapod.fasta myoglobin_tetrapod.ph
coevolution.py -m gctmpca  -a a5_2 -o ./out/ myoglobin_tetrapod.fasta myoglobin_tetrapod.ph
coevolution.py -m gctmpca  -a a5_7 -o ./out/ myoglobin_tetrapod.fasta myoglobin_tetrapod.ph
coevolution.py -m gctmpca  -a a5_6 -o ./out/ myoglobin_tetrapod.fasta myoglobin_tetrapod.ph
coevolution.py -m gctmpca  -a a5_5 -o ./out/ myoglobin_tetrapod.fasta myoglobin_tetrapod.ph
coevolution.py -m gctmpca  -a a5_4 -o ./out/ myoglobin_tetrapod.fasta myoglobin_tetrapod.ph
coevolution.py -m gctmpca  -a a4_4 -o ./out/ myoglobin_tetrapod.fasta myoglobin_tetrapod.ph
coevolution.py -m gctmpca  -a a5_9 -o ./out/ myoglobin_tetrapod.fasta myoglobin_tetrapod.ph
coevolution.py -m gctmpca  -a a5_8 -o ./out/ myoglobin_tetrapod.fasta myoglobin_tetrapod.ph
coevolution.py -m gctmpca  -a a4_7 -o ./out/ myoglobin_tetrapod.fasta myoglobin_tetrapod.ph
coevolution.py -m gctmpca  -a a3_9 -o ./out/ myoglobin_tetrapod.fasta myoglobin_tetrapod.ph
coevolution.py -m gctmpca  -a a3_8 -o ./out/ myoglobin_tetrapod.fasta myoglobin_tetrapod.ph
coevolution.py -m gctmpca  -a a2_2 -o ./out/ myoglobin_tetrapod.fasta myoglobin_tetrapod.ph
coevolution.py -m gctmpca  -a a2_3 -o ./out/ myoglobin_tetrapod.fasta myoglobin_tetrapod.ph
coevolution.py -m gctmpca  -a a2_4 -o ./out/ myoglobin_tetrapod.fasta myoglobin_tetrapod.ph
coevolution.py -m gctmpca  -a a2_5 -o ./out/ myoglobin_tetrapod.fasta myoglobin_tetrapod.ph
coevolution.py -m gctmpca  -a a2_6 -o ./out/ myoglobin_tetrapod.fasta myoglobin_tetrapod.ph
coevolution.py -m gctmpca  -a a2_7 -o ./out/ myoglobin_tetrapod.fasta myoglobin_tetrapod.ph
coevolution.py -m gctmpca  -a a2_8 -o ./out/ myoglobin_tetrapod.fasta myoglobin_tetrapod.ph
coevolution.py -m gctmpca  -a a2_9 -o ./out/ myoglobin_tetrapod.fasta myoglobin_tetrapod.ph
coevolution.py -m gctmpca  -a a3_3 -o ./out/ myoglobin_tetrapod.fasta myoglobin_tetrapod.ph
coevolution.py -m gctmpca  -a a3_2 -o ./out/ myoglobin_tetrapod.fasta myoglobin_tetrapod.ph
coevolution.py -m gctmpca  -a a3_5 -o ./out/ myoglobin_tetrapod.fasta myoglobin_tetrapod.ph
coevolution.py -m gctmpca  -a a3_4 -o ./out/ myoglobin_tetrapod.fasta myoglobin_tetrapod.ph
coevolution.py -m gctmpca  -a a3_7 -o ./out/ myoglobin_tetrapod.fasta myoglobin_tetrapod.ph
coevolution.py -m gctmpca  -a a3_6 -o ./out/ myoglobin_tetrapod.fasta myoglobin_tetrapod.ph
coevolution.py -m rmi  -a a4_8 -o ./out/ myoglobin_tetrapod.fasta myoglobin_tetrapod.ph
coevolution.py -m rmi  -a a5_10 -o ./out/ myoglobin_tetrapod.fasta myoglobin_tetrapod.ph
coevolution.py -m rmi  -a a1_9 -o ./out/ myoglobin_tetrapod.fasta myoglobin_tetrapod.ph
coevolution.py -m rmi  -a a1_8 -o ./out/ myoglobin_tetrapod.fasta myoglobin_tetrapod.ph
coevolution.py -m rmi  -a a1_7 -o ./out/ myoglobin_tetrapod.fasta myoglobin_tetrapod.ph
coevolution.py -m rmi  -a a1_6 -o ./out/ myoglobin_tetrapod.fasta myoglobin_tetrapod.ph
coevolution.py -m rmi  -a a1_5 -o ./out/ myoglobin_tetrapod.fasta myoglobin_tetrapod.ph
coevolution.py -m rmi  -a a1_4 -o ./out/ myoglobin_tetrapod.fasta myoglobin_tetrapod.ph
coevolution.py -m rmi  -a a1_3 -o ./out/ myoglobin_tetrapod.fasta myoglobin_tetrapod.ph
coevolution.py -m rmi  -a a1_2 -o ./out/ myoglobin_tetrapod.fasta myoglobin_tetrapod.ph
coevolution.py -m rmi  -a hydropathy_3 -o ./out/ myoglobin_tetrapod.fasta myoglobin_tetrapod.ph
coevolution.py -m rmi  -a a4_5 -o ./out/ myoglobin_tetrapod.fasta myoglobin_tetrapod.ph
coevolution.py -m rmi  -a a4_9 -o ./out/ myoglobin_tetrapod.fasta myoglobin_tetrapod.ph
coevolution.py -m rmi  -a a2_10 -o ./out/ myoglobin_tetrapod.fasta myoglobin_tetrapod.ph
coevolution.py -m rmi  -a a1_10 -o ./out/ myoglobin_tetrapod.fasta myoglobin_tetrapod.ph
coevolution.py -m rmi  -a a4_6 -o ./out/ myoglobin_tetrapod.fasta myoglobin_tetrapod.ph
coevolution.py -m rmi  -a a4_10 -o ./out/ myoglobin_tetrapod.fasta myoglobin_tetrapod.ph
coevolution.py -m rmi  -a charge_3 -o ./out/ myoglobin_tetrapod.fasta myoglobin_tetrapod.ph
coevolution.py -m rmi  -a charge_2 -o ./out/ myoglobin_tetrapod.fasta myoglobin_tetrapod.ph
coevolution.py -m rmi  -a charge_his_2 -o ./out/ myoglobin_tetrapod.fasta myoglobin_tetrapod.ph
coevolution.py -m rmi  -a charge_his_3 -o ./out/ myoglobin_tetrapod.fasta myoglobin_tetrapod.ph
coevolution.py -m rmi  -a orig -o ./out/ myoglobin_tetrapod.fasta myoglobin_tetrapod.ph
coevolution.py -m rmi  -a a3_10 -o ./out/ myoglobin_tetrapod.fasta myoglobin_tetrapod.ph
coevolution.py -m rmi  -a polarity_his_4 -o ./out/ myoglobin_tetrapod.fasta myoglobin_tetrapod.ph
coevolution.py -m rmi  -a a4_2 -o ./out/ myoglobin_tetrapod.fasta myoglobin_tetrapod.ph
coevolution.py -m rmi  -a a4_3 -o ./out/ myoglobin_tetrapod.fasta myoglobin_tetrapod.ph
coevolution.py -m rmi  -a size_2 -o ./out/ myoglobin_tetrapod.fasta myoglobin_tetrapod.ph
coevolution.py -m rmi  -a a5_3 -o ./out/ myoglobin_tetrapod.fasta myoglobin_tetrapod.ph
coevolution.py -m rmi  -a a5_2 -o ./out/ myoglobin_tetrapod.fasta myoglobin_tetrapod.ph
coevolution.py -m rmi  -a a5_7 -o ./out/ myoglobin_tetrapod.fasta myoglobin_tetrapod.ph
coevolution.py -m rmi  -a a5_6 -o ./out/ myoglobin_tetrapod.fasta myoglobin_tetrapod.ph
coevolution.py -m rmi  -a a5_5 -o ./out/ myoglobin_tetrapod.fasta myoglobin_tetrapod.ph
coevolution.py -m rmi  -a a5_4 -o ./out/ myoglobin_tetrapod.fasta myoglobin_tetrapod.ph
coevolution.py -m rmi  -a a4_4 -o ./out/ myoglobin_tetrapod.fasta myoglobin_tetrapod.ph
coevolution.py -m rmi  -a a5_9 -o ./out/ myoglobin_tetrapod.fasta myoglobin_tetrapod.ph
coevolution.py -m rmi  -a a5_8 -o ./out/ myoglobin_tetrapod.fasta myoglobin_tetrapod.ph
coevolution.py -m rmi  -a a4_7 -o ./out/ myoglobin_tetrapod.fasta myoglobin_tetrapod.ph
coevolution.py -m rmi  -a a3_9 -o ./out/ myoglobin_tetrapod.fasta myoglobin_tetrapod.ph
coevolution.py -m rmi  -a a3_8 -o ./out/ myoglobin_tetrapod.fasta myoglobin_tetrapod.ph
coevolution.py -m rmi  -a a2_2 -o ./out/ myoglobin_tetrapod.fasta myoglobin_tetrapod.ph
coevolution.py -m rmi  -a a2_3 -o ./out/ myoglobin_tetrapod.fasta myoglobin_tetrapod.ph
coevolution.py -m rmi  -a a2_4 -o ./out/ myoglobin_tetrapod.fasta myoglobin_tetrapod.ph
coevolution.py -m rmi  -a a2_5 -o ./out/ myoglobin_tetrapod.fasta myoglobin_tetrapod.ph
coevolution.py -m rmi  -a a2_6 -o ./out/ myoglobin_tetrapod.fasta myoglobin_tetrapod.ph
coevolution.py -m rmi  -a a2_7 -o ./out/ myoglobin_tetrapod.fasta myoglobin_tetrapod.ph
coevolution.py -m rmi  -a a2_8 -o ./out/ myoglobin_tetrapod.fasta myoglobin_tetrapod.ph
coevolution.py -m rmi  -a a2_9 -o ./out/ myoglobin_tetrapod.fasta myoglobin_tetrapod.ph
coevolution.py -m rmi  -a a3_3 -o ./out/ myoglobin_tetrapod.fasta myoglobin_tetrapod.ph
coevolution.py -m rmi  -a a3_2 -o ./out/ myoglobin_tetrapod.fasta myoglobin_tetrapod.ph
coevolution.py -m rmi  -a a3_5 -o ./out/ myoglobin_tetrapod.fasta myoglobin_tetrapod.ph
coevolution.py -m rmi  -a a3_4 -o ./out/ myoglobin_tetrapod.fasta myoglobin_tetrapod.ph
coevolution.py -m rmi  -a a3_7 -o ./out/ myoglobin_tetrapod.fasta myoglobin_tetrapod.ph
coevolution.py -m rmi  -a a3_6 -o ./out/ myoglobin_tetrapod.fasta myoglobin_tetrapod.ph
coevolution.py -m nmi  -a a4_8 -o ./out/ myoglobin_tetrapod.fasta myoglobin_tetrapod.ph
coevolution.py -m nmi  -a a5_10 -o ./out/ myoglobin_tetrapod.fasta myoglobin_tetrapod.ph
coevolution.py -m nmi  -a a1_9 -o ./out/ myoglobin_tetrapod.fasta myoglobin_tetrapod.ph
coevolution.py -m nmi  -a a1_8 -o ./out/ myoglobin_tetrapod.fasta myoglobin_tetrapod.ph
coevolution.py -m nmi  -a a1_7 -o ./out/ myoglobin_tetrapod.fasta myoglobin_tetrapod.ph
coevolution.py -m nmi  -a a1_6 -o ./out/ myoglobin_tetrapod.fasta myoglobin_tetrapod.ph
coevolution.py -m nmi  -a a1_5 -o ./out/ myoglobin_tetrapod.fasta myoglobin_tetrapod.ph
coevolution.py -m nmi  -a a1_4 -o ./out/ myoglobin_tetrapod.fasta myoglobin_tetrapod.ph
coevolution.py -m nmi  -a a1_3 -o ./out/ myoglobin_tetrapod.fasta myoglobin_tetrapod.ph
coevolution.py -m nmi  -a a1_2 -o ./out/ myoglobin_tetrapod.fasta myoglobin_tetrapod.ph
coevolution.py -m nmi  -a hydropathy_3 -o ./out/ myoglobin_tetrapod.fasta myoglobin_tetrapod.ph
coevolution.py -m nmi  -a a4_5 -o ./out/ myoglobin_tetrapod.fasta myoglobin_tetrapod.ph
coevolution.py -m nmi  -a a4_9 -o ./out/ myoglobin_tetrapod.fasta myoglobin_tetrapod.ph
coevolution.py -m nmi  -a a2_10 -o ./out/ myoglobin_tetrapod.fasta myoglobin_tetrapod.ph
coevolution.py -m nmi  -a a1_10 -o ./out/ myoglobin_tetrapod.fasta myoglobin_tetrapod.ph
coevolution.py -m nmi  -a a4_6 -o ./out/ myoglobin_tetrapod.fasta myoglobin_tetrapod.ph
coevolution.py -m nmi  -a a4_10 -o ./out/ myoglobin_tetrapod.fasta myoglobin_tetrapod.ph
coevolution.py -m nmi  -a charge_3 -o ./out/ myoglobin_tetrapod.fasta myoglobin_tetrapod.ph
coevolution.py -m nmi  -a charge_2 -o ./out/ myoglobin_tetrapod.fasta myoglobin_tetrapod.ph
coevolution.py -m nmi  -a charge_his_2 -o ./out/ myoglobin_tetrapod.fasta myoglobin_tetrapod.ph
coevolution.py -m nmi  -a charge_his_3 -o ./out/ myoglobin_tetrapod.fasta myoglobin_tetrapod.ph
coevolution.py -m nmi  -a orig -o ./out/ myoglobin_tetrapod.fasta myoglobin_tetrapod.ph
coevolution.py -m nmi  -a a3_10 -o ./out/ myoglobin_tetrapod.fasta myoglobin_tetrapod.ph
coevolution.py -m nmi  -a polarity_his_4 -o ./out/ myoglobin_tetrapod.fasta myoglobin_tetrapod.ph
coevolution.py -m nmi  -a a4_2 -o ./out/ myoglobin_tetrapod.fasta myoglobin_tetrapod.ph
coevolution.py -m nmi  -a a4_3 -o ./out/ myoglobin_tetrapod.fasta myoglobin_tetrapod.ph
coevolution.py -m nmi  -a size_2 -o ./out/ myoglobin_tetrapod.fasta myoglobin_tetrapod.ph
coevolution.py -m nmi  -a a5_3 -o ./out/ myoglobin_tetrapod.fasta myoglobin_tetrapod.ph
coevolution.py -m nmi  -a a5_2 -o ./out/ myoglobin_tetrapod.fasta myoglobin_tetrapod.ph
coevolution.py -m nmi  -a a5_7 -o ./out/ myoglobin_tetrapod.fasta myoglobin_tetrapod.ph
coevolution.py -m nmi  -a a5_6 -o ./out/ myoglobin_tetrapod.fasta myoglobin_tetrapod.ph
coevolution.py -m nmi  -a a5_5 -o ./out/ myoglobin_tetrapod.fasta myoglobin_tetrapod.ph
coevolution.py -m nmi  -a a5_4 -o ./out/ myoglobin_tetrapod.fasta myoglobin_tetrapod.ph
coevolution.py -m nmi  -a a4_4 -o ./out/ myoglobin_tetrapod.fasta myoglobin_tetrapod.ph
coevolution.py -m nmi  -a a5_9 -o ./out/ myoglobin_tetrapod.fasta myoglobin_tetrapod.ph
coevolution.py -m nmi  -a a5_8 -o ./out/ myoglobin_tetrapod.fasta myoglobin_tetrapod.ph
coevolution.py -m nmi  -a a4_7 -o ./out/ myoglobin_tetrapod.fasta myoglobin_tetrapod.ph
coevolution.py -m nmi  -a a3_9 -o ./out/ myoglobin_tetrapod.fasta myoglobin_tetrapod.ph
coevolution.py -m nmi  -a a3_8 -o ./out/ myoglobin_tetrapod.fasta myoglobin_tetrapod.ph
coevolution.py -m nmi  -a a2_2 -o ./out/ myoglobin_tetrapod.fasta myoglobin_tetrapod.ph
coevolution.py -m nmi  -a a2_3 -o ./out/ myoglobin_tetrapod.fasta myoglobin_tetrapod.ph
coevolution.py -m nmi  -a a2_4 -o ./out/ myoglobin_tetrapod.fasta myoglobin_tetrapod.ph
coevolution.py -m nmi  -a a2_5 -o ./out/ myoglobin_tetrapod.fasta myoglobin_tetrapod.ph
coevolution.py -m nmi  -a a2_6 -o ./out/ myoglobin_tetrapod.fasta myoglobin_tetrapod.ph
coevolution.py -m nmi  -a a2_7 -o ./out/ myoglobin_tetrapod.fasta myoglobin_tetrapod.ph
coevolution.py -m nmi  -a a2_8 -o ./out/ myoglobin_tetrapod.fasta myoglobin_tetrapod.ph
coevolution.py -m nmi  -a a2_9 -o ./out/ myoglobin_tetrapod.fasta myoglobin_tetrapod.ph
coevolution.py -m nmi  -a a3_3 -o ./out/ myoglobin_tetrapod.fasta myoglobin_tetrapod.ph
coevolution.py -m nmi  -a a3_2 -o ./out/ myoglobin_tetrapod.fasta myoglobin_tetrapod.ph
coevolution.py -m nmi  -a a3_5 -o ./out/ myoglobin_tetrapod.fasta myoglobin_tetrapod.ph
coevolution.py -m nmi  -a a3_4 -o ./out/ myoglobin_tetrapod.fasta myoglobin_tetrapod.ph
coevolution.py -m nmi  -a a3_7 -o ./out/ myoglobin_tetrapod.fasta myoglobin_tetrapod.ph
coevolution.py -m nmi  -a a3_6 -o ./out/ myoglobin_tetrapod.fasta myoglobin_tetrapod.ph
coevolution.py -m sca -c 0.4 -a a4_8 -o ./out/ myoglobin_tetrapod.fasta myoglobin_tetrapod.ph
coevolution.py -m sca -c 0.4 -a a5_10 -o ./out/ myoglobin_tetrapod.fasta myoglobin_tetrapod.ph
coevolution.py -m sca -c 0.4 -a a1_9 -o ./out/ myoglobin_tetrapod.fasta myoglobin_tetrapod.ph
coevolution.py -m sca -c 0.4 -a a1_8 -o ./out/ myoglobin_tetrapod.fasta myoglobin_tetrapod.ph
coevolution.py -m sca -c 0.4 -a a1_7 -o ./out/ myoglobin_tetrapod.fasta myoglobin_tetrapod.ph
coevolution.py -m sca -c 0.4 -a a1_6 -o ./out/ myoglobin_tetrapod.fasta myoglobin_tetrapod.ph
coevolution.py -m sca -c 0.4 -a a1_5 -o ./out/ myoglobin_tetrapod.fasta myoglobin_tetrapod.ph
coevolution.py -m sca -c 0.4 -a a1_4 -o ./out/ myoglobin_tetrapod.fasta myoglobin_tetrapod.ph
coevolution.py -m sca -c 0.4 -a a1_3 -o ./out/ myoglobin_tetrapod.fasta myoglobin_tetrapod.ph
coevolution.py -m sca -c 0.4 -a a1_2 -o ./out/ myoglobin_tetrapod.fasta myoglobin_tetrapod.ph
coevolution.py -m sca -c 0.4 -a hydropathy_3 -o ./out/ myoglobin_tetrapod.fasta myoglobin_tetrapod.ph
coevolution.py -m sca -c 0.4 -a a4_5 -o ./out/ myoglobin_tetrapod.fasta myoglobin_tetrapod.ph
coevolution.py -m sca -c 0.4 -a a4_9 -o ./out/ myoglobin_tetrapod.fasta myoglobin_tetrapod.ph
coevolution.py -m sca -c 0.4 -a a2_10 -o ./out/ myoglobin_tetrapod.fasta myoglobin_tetrapod.ph
coevolution.py -m sca -c 0.4 -a a1_10 -o ./out/ myoglobin_tetrapod.fasta myoglobin_tetrapod.ph
coevolution.py -m sca -c 0.4 -a a4_6 -o ./out/ myoglobin_tetrapod.fasta myoglobin_tetrapod.ph
coevolution.py -m sca -c 0.4 -a a4_10 -o ./out/ myoglobin_tetrapod.fasta myoglobin_tetrapod.ph
coevolution.py -m sca -c 0.4 -a charge_3 -o ./out/ myoglobin_tetrapod.fasta myoglobin_tetrapod.ph
coevolution.py -m sca -c 0.4 -a charge_2 -o ./out/ myoglobin_tetrapod.fasta myoglobin_tetrapod.ph
coevolution.py -m sca -c 0.4 -a charge_his_2 -o ./out/ myoglobin_tetrapod.fasta myoglobin_tetrapod.ph
coevolution.py -m sca -c 0.4 -a charge_his_3 -o ./out/ myoglobin_tetrapod.fasta myoglobin_tetrapod.ph
coevolution.py -m sca -c 0.4 -a orig -o ./out/ myoglobin_tetrapod.fasta myoglobin_tetrapod.ph
coevolution.py -m sca -c 0.4 -a a3_10 -o ./out/ myoglobin_tetrapod.fasta myoglobin_tetrapod.ph
coevolution.py -m sca -c 0.4 -a polarity_his_4 -o ./out/ myoglobin_tetrapod.fasta myoglobin_tetrapod.ph
coevolution.py -m sca -c 0.4 -a a4_2 -o ./out/ myoglobin_tetrapod.fasta myoglobin_tetrapod.ph
coevolution.py -m sca -c 0.4 -a a4_3 -o ./out/ myoglobin_tetrapod.fasta myoglobin_tetrapod.ph
coevolution.py -m sca -c 0.4 -a size_2 -o ./out/ myoglobin_tetrapod.fasta myoglobin_tetrapod.ph
coevolution.py -m sca -c 0.4 -a a5_3 -o ./out/ myoglobin_tetrapod.fasta myoglobin_tetrapod.ph
coevolution.py -m sca -c 0.4 -a a5_2 -o ./out/ myoglobin_tetrapod.fasta myoglobin_tetrapod.ph
coevolution.py -m sca -c 0.4 -a a5_7 -o ./out/ myoglobin_tetrapod.fasta myoglobin_tetrapod.ph
coevolution.py -m sca -c 0.4 -a a5_6 -o ./out/ myoglobin_tetrapod.fasta myoglobin_tetrapod.ph
coevolution.py -m sca -c 0.4 -a a5_5 -o ./out/ myoglobin_tetrapod.fasta myoglobin_tetrapod.ph
coevolution.py -m sca -c 0.4 -a a5_4 -o ./out/ myoglobin_tetrapod.fasta myoglobin_tetrapod.ph
coevolution.py -m sca -c 0.4 -a a4_4 -o ./out/ myoglobin_tetrapod.fasta myoglobin_tetrapod.ph
coevolution.py -m sca -c 0.4 -a a5_9 -o ./out/ myoglobin_tetrapod.fasta myoglobin_tetrapod.ph
coevolution.py -m sca -c 0.4 -a a5_8 -o ./out/ myoglobin_tetrapod.fasta myoglobin_tetrapod.ph
coevolution.py -m sca -c 0.4 -a a4_7 -o ./out/ myoglobin_tetrapod.fasta myoglobin_tetrapod.ph
coevolution.py -m sca -c 0.4 -a a3_9 -o ./out/ myoglobin_tetrapod.fasta myoglobin_tetrapod.ph
coevolution.py -m sca -c 0.4 -a a3_8 -o ./out/ myoglobin_tetrapod.fasta myoglobin_tetrapod.ph
coevolution.py -m sca -c 0.4 -a a2_2 -o ./out/ myoglobin_tetrapod.fasta myoglobin_tetrapod.ph
coevolution.py -m sca -c 0.4 -a a2_3 -o ./out/ myoglobin_tetrapod.fasta myoglobin_tetrapod.ph
coevolution.py -m sca -c 0.4 -a a2_4 -o ./out/ myoglobin_tetrapod.fasta myoglobin_tetrapod.ph
coevolution.py -m sca -c 0.4 -a a2_5 -o ./out/ myoglobin_tetrapod.fasta myoglobin_tetrapod.ph
coevolution.py -m sca -c 0.4 -a a2_6 -o ./out/ myoglobin_tetrapod.fasta myoglobin_tetrapod.ph
coevolution.py -m sca -c 0.4 -a a2_7 -o ./out/ myoglobin_tetrapod.fasta myoglobin_tetrapod.ph
coevolution.py -m sca -c 0.4 -a a2_8 -o ./out/ myoglobin_tetrapod.fasta myoglobin_tetrapod.ph
coevolution.py -m sca -c 0.4 -a a2_9 -o ./out/ myoglobin_tetrapod.fasta myoglobin_tetrapod.ph
coevolution.py -m sca -c 0.4 -a a3_3 -o ./out/ myoglobin_tetrapod.fasta myoglobin_tetrapod.ph
coevolution.py -m sca -c 0.4 -a a3_2 -o ./out/ myoglobin_tetrapod.fasta myoglobin_tetrapod.ph
coevolution.py -m sca -c 0.4 -a a3_5 -o ./out/ myoglobin_tetrapod.fasta myoglobin_tetrapod.ph
coevolution.py -m sca -c 0.4 -a a3_4 -o ./out/ myoglobin_tetrapod.fasta myoglobin_tetrapod.ph
coevolution.py -m sca -c 0.4 -a a3_7 -o ./out/ myoglobin_tetrapod.fasta myoglobin_tetrapod.ph
coevolution.py -m sca -c 0.4 -a a3_6 -o ./out/ myoglobin_tetrapod.fasta myoglobin_tetrapod.ph
coevolution.py -m sca -c 0.5 -a a4_8 -o ./out/ myoglobin_tetrapod.fasta myoglobin_tetrapod.ph
coevolution.py -m sca -c 0.5 -a a5_10 -o ./out/ myoglobin_tetrapod.fasta myoglobin_tetrapod.ph
coevolution.py -m sca -c 0.5 -a a1_9 -o ./out/ myoglobin_tetrapod.fasta myoglobin_tetrapod.ph
coevolution.py -m sca -c 0.5 -a a1_8 -o ./out/ myoglobin_tetrapod.fasta myoglobin_tetrapod.ph
coevolution.py -m sca -c 0.5 -a a1_7 -o ./out/ myoglobin_tetrapod.fasta myoglobin_tetrapod.ph
coevolution.py -m sca -c 0.5 -a a1_6 -o ./out/ myoglobin_tetrapod.fasta myoglobin_tetrapod.ph
coevolution.py -m sca -c 0.5 -a a1_5 -o ./out/ myoglobin_tetrapod.fasta myoglobin_tetrapod.ph
coevolution.py -m sca -c 0.5 -a a1_4 -o ./out/ myoglobin_tetrapod.fasta myoglobin_tetrapod.ph
coevolution.py -m sca -c 0.5 -a a1_3 -o ./out/ myoglobin_tetrapod.fasta myoglobin_tetrapod.ph
coevolution.py -m sca -c 0.5 -a a1_2 -o ./out/ myoglobin_tetrapod.fasta myoglobin_tetrapod.ph
coevolution.py -m sca -c 0.5 -a hydropathy_3 -o ./out/ myoglobin_tetrapod.fasta myoglobin_tetrapod.ph
coevolution.py -m sca -c 0.5 -a a4_5 -o ./out/ myoglobin_tetrapod.fasta myoglobin_tetrapod.ph
coevolution.py -m sca -c 0.5 -a a4_9 -o ./out/ myoglobin_tetrapod.fasta myoglobin_tetrapod.ph
coevolution.py -m sca -c 0.5 -a a2_10 -o ./out/ myoglobin_tetrapod.fasta myoglobin_tetrapod.ph
coevolution.py -m sca -c 0.5 -a a1_10 -o ./out/ myoglobin_tetrapod.fasta myoglobin_tetrapod.ph
coevolution.py -m sca -c 0.5 -a a4_6 -o ./out/ myoglobin_tetrapod.fasta myoglobin_tetrapod.ph
coevolution.py -m sca -c 0.5 -a a4_10 -o ./out/ myoglobin_tetrapod.fasta myoglobin_tetrapod.ph
coevolution.py -m sca -c 0.5 -a charge_3 -o ./out/ myoglobin_tetrapod.fasta myoglobin_tetrapod.ph
coevolution.py -m sca -c 0.5 -a charge_2 -o ./out/ myoglobin_tetrapod.fasta myoglobin_tetrapod.ph
coevolution.py -m sca -c 0.5 -a charge_his_2 -o ./out/ myoglobin_tetrapod.fasta myoglobin_tetrapod.ph
coevolution.py -m sca -c 0.5 -a charge_his_3 -o ./out/ myoglobin_tetrapod.fasta myoglobin_tetrapod.ph
coevolution.py -m sca -c 0.5 -a orig -o ./out/ myoglobin_tetrapod.fasta myoglobin_tetrapod.ph
coevolution.py -m sca -c 0.5 -a a3_10 -o ./out/ myoglobin_tetrapod.fasta myoglobin_tetrapod.ph
coevolution.py -m sca -c 0.5 -a polarity_his_4 -o ./out/ myoglobin_tetrapod.fasta myoglobin_tetrapod.ph
coevolution.py -m sca -c 0.5 -a a4_2 -o ./out/ myoglobin_tetrapod.fasta myoglobin_tetrapod.ph
coevolution.py -m sca -c 0.5 -a a4_3 -o ./out/ myoglobin_tetrapod.fasta myoglobin_tetrapod.ph
coevolution.py -m sca -c 0.5 -a size_2 -o ./out/ myoglobin_tetrapod.fasta myoglobin_tetrapod.ph
coevolution.py -m sca -c 0.5 -a a5_3 -o ./out/ myoglobin_tetrapod.fasta myoglobin_tetrapod.ph
coevolution.py -m sca -c 0.5 -a a5_2 -o ./out/ myoglobin_tetrapod.fasta myoglobin_tetrapod.ph
coevolution.py -m sca -c 0.5 -a a5_7 -o ./out/ myoglobin_tetrapod.fasta myoglobin_tetrapod.ph
coevolution.py -m sca -c 0.5 -a a5_6 -o ./out/ myoglobin_tetrapod.fasta myoglobin_tetrapod.ph
coevolution.py -m sca -c 0.5 -a a5_5 -o ./out/ myoglobin_tetrapod.fasta myoglobin_tetrapod.ph
coevolution.py -m sca -c 0.5 -a a5_4 -o ./out/ myoglobin_tetrapod.fasta myoglobin_tetrapod.ph
coevolution.py -m sca -c 0.5 -a a4_4 -o ./out/ myoglobin_tetrapod.fasta myoglobin_tetrapod.ph
coevolution.py -m sca -c 0.5 -a a5_9 -o ./out/ myoglobin_tetrapod.fasta myoglobin_tetrapod.ph
coevolution.py -m sca -c 0.5 -a a5_8 -o ./out/ myoglobin_tetrapod.fasta myoglobin_tetrapod.ph
coevolution.py -m sca -c 0.5 -a a4_7 -o ./out/ myoglobin_tetrapod.fasta myoglobin_tetrapod.ph
coevolution.py -m sca -c 0.5 -a a3_9 -o ./out/ myoglobin_tetrapod.fasta myoglobin_tetrapod.ph
coevolution.py -m sca -c 0.5 -a a3_8 -o ./out/ myoglobin_tetrapod.fasta myoglobin_tetrapod.ph
coevolution.py -m sca -c 0.5 -a a2_2 -o ./out/ myoglobin_tetrapod.fasta myoglobin_tetrapod.ph
coevolution.py -m sca -c 0.5 -a a2_3 -o ./out/ myoglobin_tetrapod.fasta myoglobin_tetrapod.ph
coevolution.py -m sca -c 0.5 -a a2_4 -o ./out/ myoglobin_tetrapod.fasta myoglobin_tetrapod.ph
coevolution.py -m sca -c 0.5 -a a2_5 -o ./out/ myoglobin_tetrapod.fasta myoglobin_tetrapod.ph
coevolution.py -m sca -c 0.5 -a a2_6 -o ./out/ myoglobin_tetrapod.fasta myoglobin_tetrapod.ph
coevolution.py -m sca -c 0.5 -a a2_7 -o ./out/ myoglobin_tetrapod.fasta myoglobin_tetrapod.ph
coevolution.py -m sca -c 0.5 -a a2_8 -o ./out/ myoglobin_tetrapod.fasta myoglobin_tetrapod.ph
coevolution.py -m sca -c 0.5 -a a2_9 -o ./out/ myoglobin_tetrapod.fasta myoglobin_tetrapod.ph
coevolution.py -m sca -c 0.5 -a a3_3 -o ./out/ myoglobin_tetrapod.fasta myoglobin_tetrapod.ph
coevolution.py -m sca -c 0.5 -a a3_2 -o ./out/ myoglobin_tetrapod.fasta myoglobin_tetrapod.ph
coevolution.py -m sca -c 0.5 -a a3_5 -o ./out/ myoglobin_tetrapod.fasta myoglobin_tetrapod.ph
coevolution.py -m sca -c 0.5 -a a3_4 -o ./out/ myoglobin_tetrapod.fasta myoglobin_tetrapod.ph
coevolution.py -m sca -c 0.5 -a a3_7 -o ./out/ myoglobin_tetrapod.fasta myoglobin_tetrapod.ph
coevolution.py -m sca -c 0.5 -a a3_6 -o ./out/ myoglobin_tetrapod.fasta myoglobin_tetrapod.ph
coevolution.py -m sca -c 0.6 -a a4_8 -o ./out/ myoglobin_tetrapod.fasta myoglobin_tetrapod.ph
coevolution.py -m sca -c 0.6 -a a5_10 -o ./out/ myoglobin_tetrapod.fasta myoglobin_tetrapod.ph
coevolution.py -m sca -c 0.6 -a a1_9 -o ./out/ myoglobin_tetrapod.fasta myoglobin_tetrapod.ph
coevolution.py -m sca -c 0.6 -a a1_8 -o ./out/ myoglobin_tetrapod.fasta myoglobin_tetrapod.ph
coevolution.py -m sca -c 0.6 -a a1_7 -o ./out/ myoglobin_tetrapod.fasta myoglobin_tetrapod.ph
coevolution.py -m sca -c 0.6 -a a1_6 -o ./out/ myoglobin_tetrapod.fasta myoglobin_tetrapod.ph
coevolution.py -m sca -c 0.6 -a a1_5 -o ./out/ myoglobin_tetrapod.fasta myoglobin_tetrapod.ph
coevolution.py -m sca -c 0.6 -a a1_4 -o ./out/ myoglobin_tetrapod.fasta myoglobin_tetrapod.ph
coevolution.py -m sca -c 0.6 -a a1_3 -o ./out/ myoglobin_tetrapod.fasta myoglobin_tetrapod.ph
coevolution.py -m sca -c 0.6 -a a1_2 -o ./out/ myoglobin_tetrapod.fasta myoglobin_tetrapod.ph
coevolution.py -m sca -c 0.6 -a hydropathy_3 -o ./out/ myoglobin_tetrapod.fasta myoglobin_tetrapod.ph
coevolution.py -m sca -c 0.6 -a a4_5 -o ./out/ myoglobin_tetrapod.fasta myoglobin_tetrapod.ph
coevolution.py -m sca -c 0.6 -a a4_9 -o ./out/ myoglobin_tetrapod.fasta myoglobin_tetrapod.ph
coevolution.py -m sca -c 0.6 -a a2_10 -o ./out/ myoglobin_tetrapod.fasta myoglobin_tetrapod.ph
coevolution.py -m sca -c 0.6 -a a1_10 -o ./out/ myoglobin_tetrapod.fasta myoglobin_tetrapod.ph
coevolution.py -m sca -c 0.6 -a a4_6 -o ./out/ myoglobin_tetrapod.fasta myoglobin_tetrapod.ph
coevolution.py -m sca -c 0.6 -a a4_10 -o ./out/ myoglobin_tetrapod.fasta myoglobin_tetrapod.ph
coevolution.py -m sca -c 0.6 -a charge_3 -o ./out/ myoglobin_tetrapod.fasta myoglobin_tetrapod.ph
coevolution.py -m sca -c 0.6 -a charge_2 -o ./out/ myoglobin_tetrapod.fasta myoglobin_tetrapod.ph
coevolution.py -m sca -c 0.6 -a charge_his_2 -o ./out/ myoglobin_tetrapod.fasta myoglobin_tetrapod.ph
coevolution.py -m sca -c 0.6 -a charge_his_3 -o ./out/ myoglobin_tetrapod.fasta myoglobin_tetrapod.ph
coevolution.py -m sca -c 0.6 -a orig -o ./out/ myoglobin_tetrapod.fasta myoglobin_tetrapod.ph
coevolution.py -m sca -c 0.6 -a a3_10 -o ./out/ myoglobin_tetrapod.fasta myoglobin_tetrapod.ph
coevolution.py -m sca -c 0.6 -a polarity_his_4 -o ./out/ myoglobin_tetrapod.fasta myoglobin_tetrapod.ph
coevolution.py -m sca -c 0.6 -a a4_2 -o ./out/ myoglobin_tetrapod.fasta myoglobin_tetrapod.ph
coevolution.py -m sca -c 0.6 -a a4_3 -o ./out/ myoglobin_tetrapod.fasta myoglobin_tetrapod.ph
coevolution.py -m sca -c 0.6 -a size_2 -o ./out/ myoglobin_tetrapod.fasta myoglobin_tetrapod.ph
coevolution.py -m sca -c 0.6 -a a5_3 -o ./out/ myoglobin_tetrapod.fasta myoglobin_tetrapod.ph
coevolution.py -m sca -c 0.6 -a a5_2 -o ./out/ myoglobin_tetrapod.fasta myoglobin_tetrapod.ph
coevolution.py -m sca -c 0.6 -a a5_7 -o ./out/ myoglobin_tetrapod.fasta myoglobin_tetrapod.ph
coevolution.py -m sca -c 0.6 -a a5_6 -o ./out/ myoglobin_tetrapod.fasta myoglobin_tetrapod.ph
coevolution.py -m sca -c 0.6 -a a5_5 -o ./out/ myoglobin_tetrapod.fasta myoglobin_tetrapod.ph
coevolution.py -m sca -c 0.6 -a a5_4 -o ./out/ myoglobin_tetrapod.fasta myoglobin_tetrapod.ph
coevolution.py -m sca -c 0.6 -a a4_4 -o ./out/ myoglobin_tetrapod.fasta myoglobin_tetrapod.ph
coevolution.py -m sca -c 0.6 -a a5_9 -o ./out/ myoglobin_tetrapod.fasta myoglobin_tetrapod.ph
coevolution.py -m sca -c 0.6 -a a5_8 -o ./out/ myoglobin_tetrapod.fasta myoglobin_tetrapod.ph
coevolution.py -m sca -c 0.6 -a a4_7 -o ./out/ myoglobin_tetrapod.fasta myoglobin_tetrapod.ph
coevolution.py -m sca -c 0.6 -a a3_9 -o ./out/ myoglobin_tetrapod.fasta myoglobin_tetrapod.ph
coevolution.py -m sca -c 0.6 -a a3_8 -o ./out/ myoglobin_tetrapod.fasta myoglobin_tetrapod.ph
coevolution.py -m sca -c 0.6 -a a2_2 -o ./out/ myoglobin_tetrapod.fasta myoglobin_tetrapod.ph
coevolution.py -m sca -c 0.6 -a a2_3 -o ./out/ myoglobin_tetrapod.fasta myoglobin_tetrapod.ph
coevolution.py -m sca -c 0.6 -a a2_4 -o ./out/ myoglobin_tetrapod.fasta myoglobin_tetrapod.ph
coevolution.py -m sca -c 0.6 -a a2_5 -o ./out/ myoglobin_tetrapod.fasta myoglobin_tetrapod.ph
coevolution.py -m sca -c 0.6 -a a2_6 -o ./out/ myoglobin_tetrapod.fasta myoglobin_tetrapod.ph
coevolution.py -m sca -c 0.6 -a a2_7 -o ./out/ myoglobin_tetrapod.fasta myoglobin_tetrapod.ph
coevolution.py -m sca -c 0.6 -a a2_8 -o ./out/ myoglobin_tetrapod.fasta myoglobin_tetrapod.ph
coevolution.py -m sca -c 0.6 -a a2_9 -o ./out/ myoglobin_tetrapod.fasta myoglobin_tetrapod.ph
coevolution.py -m sca -c 0.6 -a a3_3 -o ./out/ myoglobin_tetrapod.fasta myoglobin_tetrapod.ph
coevolution.py -m sca -c 0.6 -a a3_2 -o ./out/ myoglobin_tetrapod.fasta myoglobin_tetrapod.ph
coevolution.py -m sca -c 0.6 -a a3_5 -o ./out/ myoglobin_tetrapod.fasta myoglobin_tetrapod.ph
coevolution.py -m sca -c 0.6 -a a3_4 -o ./out/ myoglobin_tetrapod.fasta myoglobin_tetrapod.ph
coevolution.py -m sca -c 0.6 -a a3_7 -o ./out/ myoglobin_tetrapod.fasta myoglobin_tetrapod.ph
coevolution.py -m sca -c 0.6 -a a3_6 -o ./out/ myoglobin_tetrapod.fasta myoglobin_tetrapod.ph
coevolution.py -m sca -c 0.7 -a a4_8 -o ./out/ myoglobin_tetrapod.fasta myoglobin_tetrapod.ph
coevolution.py -m sca -c 0.7 -a a5_10 -o ./out/ myoglobin_tetrapod.fasta myoglobin_tetrapod.ph
coevolution.py -m sca -c 0.7 -a a1_9 -o ./out/ myoglobin_tetrapod.fasta myoglobin_tetrapod.ph
coevolution.py -m sca -c 0.7 -a a1_8 -o ./out/ myoglobin_tetrapod.fasta myoglobin_tetrapod.ph
coevolution.py -m sca -c 0.7 -a a1_7 -o ./out/ myoglobin_tetrapod.fasta myoglobin_tetrapod.ph
coevolution.py -m sca -c 0.7 -a a1_6 -o ./out/ myoglobin_tetrapod.fasta myoglobin_tetrapod.ph
coevolution.py -m sca -c 0.7 -a a1_5 -o ./out/ myoglobin_tetrapod.fasta myoglobin_tetrapod.ph
coevolution.py -m sca -c 0.7 -a a1_4 -o ./out/ myoglobin_tetrapod.fasta myoglobin_tetrapod.ph
coevolution.py -m sca -c 0.7 -a a1_3 -o ./out/ myoglobin_tetrapod.fasta myoglobin_tetrapod.ph
coevolution.py -m sca -c 0.7 -a a1_2 -o ./out/ myoglobin_tetrapod.fasta myoglobin_tetrapod.ph
coevolution.py -m sca -c 0.7 -a hydropathy_3 -o ./out/ myoglobin_tetrapod.fasta myoglobin_tetrapod.ph
coevolution.py -m sca -c 0.7 -a a4_5 -o ./out/ myoglobin_tetrapod.fasta myoglobin_tetrapod.ph
coevolution.py -m sca -c 0.7 -a a4_9 -o ./out/ myoglobin_tetrapod.fasta myoglobin_tetrapod.ph
coevolution.py -m sca -c 0.7 -a a2_10 -o ./out/ myoglobin_tetrapod.fasta myoglobin_tetrapod.ph
coevolution.py -m sca -c 0.7 -a a1_10 -o ./out/ myoglobin_tetrapod.fasta myoglobin_tetrapod.ph
coevolution.py -m sca -c 0.7 -a a4_6 -o ./out/ myoglobin_tetrapod.fasta myoglobin_tetrapod.ph
coevolution.py -m sca -c 0.7 -a a4_10 -o ./out/ myoglobin_tetrapod.fasta myoglobin_tetrapod.ph
coevolution.py -m sca -c 0.7 -a charge_3 -o ./out/ myoglobin_tetrapod.fasta myoglobin_tetrapod.ph
coevolution.py -m sca -c 0.7 -a charge_2 -o ./out/ myoglobin_tetrapod.fasta myoglobin_tetrapod.ph
coevolution.py -m sca -c 0.7 -a charge_his_2 -o ./out/ myoglobin_tetrapod.fasta myoglobin_tetrapod.ph
coevolution.py -m sca -c 0.7 -a charge_his_3 -o ./out/ myoglobin_tetrapod.fasta myoglobin_tetrapod.ph
coevolution.py -m sca -c 0.7 -a orig -o ./out/ myoglobin_tetrapod.fasta myoglobin_tetrapod.ph
coevolution.py -m sca -c 0.7 -a a3_10 -o ./out/ myoglobin_tetrapod.fasta myoglobin_tetrapod.ph
coevolution.py -m sca -c 0.7 -a polarity_his_4 -o ./out/ myoglobin_tetrapod.fasta myoglobin_tetrapod.ph
coevolution.py -m sca -c 0.7 -a a4_2 -o ./out/ myoglobin_tetrapod.fasta myoglobin_tetrapod.ph
coevolution.py -m sca -c 0.7 -a a4_3 -o ./out/ myoglobin_tetrapod.fasta myoglobin_tetrapod.ph
coevolution.py -m sca -c 0.7 -a size_2 -o ./out/ myoglobin_tetrapod.fasta myoglobin_tetrapod.ph
coevolution.py -m sca -c 0.7 -a a5_3 -o ./out/ myoglobin_tetrapod.fasta myoglobin_tetrapod.ph
coevolution.py -m sca -c 0.7 -a a5_2 -o ./out/ myoglobin_tetrapod.fasta myoglobin_tetrapod.ph
coevolution.py -m sca -c 0.7 -a a5_7 -o ./out/ myoglobin_tetrapod.fasta myoglobin_tetrapod.ph
coevolution.py -m sca -c 0.7 -a a5_6 -o ./out/ myoglobin_tetrapod.fasta myoglobin_tetrapod.ph
coevolution.py -m sca -c 0.7 -a a5_5 -o ./out/ myoglobin_tetrapod.fasta myoglobin_tetrapod.ph
coevolution.py -m sca -c 0.7 -a a5_4 -o ./out/ myoglobin_tetrapod.fasta myoglobin_tetrapod.ph
coevolution.py -m sca -c 0.7 -a a4_4 -o ./out/ myoglobin_tetrapod.fasta myoglobin_tetrapod.ph
coevolution.py -m sca -c 0.7 -a a5_9 -o ./out/ myoglobin_tetrapod.fasta myoglobin_tetrapod.ph
coevolution.py -m sca -c 0.7 -a a5_8 -o ./out/ myoglobin_tetrapod.fasta myoglobin_tetrapod.ph
coevolution.py -m sca -c 0.7 -a a4_7 -o ./out/ myoglobin_tetrapod.fasta myoglobin_tetrapod.ph
coevolution.py -m sca -c 0.7 -a a3_9 -o ./out/ myoglobin_tetrapod.fasta myoglobin_tetrapod.ph
coevolution.py -m sca -c 0.7 -a a3_8 -o ./out/ myoglobin_tetrapod.fasta myoglobin_tetrapod.ph
coevolution.py -m sca -c 0.7 -a a2_2 -o ./out/ myoglobin_tetrapod.fasta myoglobin_tetrapod.ph
coevolution.py -m sca -c 0.7 -a a2_3 -o ./out/ myoglobin_tetrapod.fasta myoglobin_tetrapod.ph
coevolution.py -m sca -c 0.7 -a a2_4 -o ./out/ myoglobin_tetrapod.fasta myoglobin_tetrapod.ph
coevolution.py -m sca -c 0.7 -a a2_5 -o ./out/ myoglobin_tetrapod.fasta myoglobin_tetrapod.ph
coevolution.py -m sca -c 0.7 -a a2_6 -o ./out/ myoglobin_tetrapod.fasta myoglobin_tetrapod.ph
coevolution.py -m sca -c 0.7 -a a2_7 -o ./out/ myoglobin_tetrapod.fasta myoglobin_tetrapod.ph
coevolution.py -m sca -c 0.7 -a a2_8 -o ./out/ myoglobin_tetrapod.fasta myoglobin_tetrapod.ph
coevolution.py -m sca -c 0.7 -a a2_9 -o ./out/ myoglobin_tetrapod.fasta myoglobin_tetrapod.ph
coevolution.py -m sca -c 0.7 -a a3_3 -o ./out/ myoglobin_tetrapod.fasta myoglobin_tetrapod.ph
coevolution.py -m sca -c 0.7 -a a3_2 -o ./out/ myoglobin_tetrapod.fasta myoglobin_tetrapod.ph
coevolution.py -m sca -c 0.7 -a a3_5 -o ./out/ myoglobin_tetrapod.fasta myoglobin_tetrapod.ph
coevolution.py -m sca -c 0.7 -a a3_4 -o ./out/ myoglobin_tetrapod.fasta myoglobin_tetrapod.ph
coevolution.py -m sca -c 0.7 -a a3_7 -o ./out/ myoglobin_tetrapod.fasta myoglobin_tetrapod.ph
coevolution.py -m sca -c 0.7 -a a3_6 -o ./out/ myoglobin_tetrapod.fasta myoglobin_tetrapod.ph
coevolution.py -m sca -c 0.8 -a a4_8 -o ./out/ myoglobin_tetrapod.fasta myoglobin_tetrapod.ph
coevolution.py -m sca -c 0.8 -a a5_10 -o ./out/ myoglobin_tetrapod.fasta myoglobin_tetrapod.ph
coevolution.py -m sca -c 0.8 -a a1_9 -o ./out/ myoglobin_tetrapod.fasta myoglobin_tetrapod.ph
coevolution.py -m sca -c 0.8 -a a1_8 -o ./out/ myoglobin_tetrapod.fasta myoglobin_tetrapod.ph
coevolution.py -m sca -c 0.8 -a a1_7 -o ./out/ myoglobin_tetrapod.fasta myoglobin_tetrapod.ph
coevolution.py -m sca -c 0.8 -a a1_6 -o ./out/ myoglobin_tetrapod.fasta myoglobin_tetrapod.ph
coevolution.py -m sca -c 0.8 -a a1_5 -o ./out/ myoglobin_tetrapod.fasta myoglobin_tetrapod.ph
coevolution.py -m sca -c 0.8 -a a1_4 -o ./out/ myoglobin_tetrapod.fasta myoglobin_tetrapod.ph
coevolution.py -m sca -c 0.8 -a a1_3 -o ./out/ myoglobin_tetrapod.fasta myoglobin_tetrapod.ph
coevolution.py -m sca -c 0.8 -a a1_2 -o ./out/ myoglobin_tetrapod.fasta myoglobin_tetrapod.ph
coevolution.py -m sca -c 0.8 -a hydropathy_3 -o ./out/ myoglobin_tetrapod.fasta myoglobin_tetrapod.ph
coevolution.py -m sca -c 0.8 -a a4_5 -o ./out/ myoglobin_tetrapod.fasta myoglobin_tetrapod.ph
coevolution.py -m sca -c 0.8 -a a4_9 -o ./out/ myoglobin_tetrapod.fasta myoglobin_tetrapod.ph
coevolution.py -m sca -c 0.8 -a a2_10 -o ./out/ myoglobin_tetrapod.fasta myoglobin_tetrapod.ph
coevolution.py -m sca -c 0.8 -a a1_10 -o ./out/ myoglobin_tetrapod.fasta myoglobin_tetrapod.ph
coevolution.py -m sca -c 0.8 -a a4_6 -o ./out/ myoglobin_tetrapod.fasta myoglobin_tetrapod.ph
coevolution.py -m sca -c 0.8 -a a4_10 -o ./out/ myoglobin_tetrapod.fasta myoglobin_tetrapod.ph
coevolution.py -m sca -c 0.8 -a charge_3 -o ./out/ myoglobin_tetrapod.fasta myoglobin_tetrapod.ph
coevolution.py -m sca -c 0.8 -a charge_2 -o ./out/ myoglobin_tetrapod.fasta myoglobin_tetrapod.ph
coevolution.py -m sca -c 0.8 -a charge_his_2 -o ./out/ myoglobin_tetrapod.fasta myoglobin_tetrapod.ph
coevolution.py -m sca -c 0.8 -a charge_his_3 -o ./out/ myoglobin_tetrapod.fasta myoglobin_tetrapod.ph
coevolution.py -m sca -c 0.8 -a orig -o ./out/ myoglobin_tetrapod.fasta myoglobin_tetrapod.ph
coevolution.py -m sca -c 0.8 -a a3_10 -o ./out/ myoglobin_tetrapod.fasta myoglobin_tetrapod.ph
coevolution.py -m sca -c 0.8 -a polarity_his_4 -o ./out/ myoglobin_tetrapod.fasta myoglobin_tetrapod.ph
coevolution.py -m sca -c 0.8 -a a4_2 -o ./out/ myoglobin_tetrapod.fasta myoglobin_tetrapod.ph
coevolution.py -m sca -c 0.8 -a a4_3 -o ./out/ myoglobin_tetrapod.fasta myoglobin_tetrapod.ph
coevolution.py -m sca -c 0.8 -a size_2 -o ./out/ myoglobin_tetrapod.fasta myoglobin_tetrapod.ph
coevolution.py -m sca -c 0.8 -a a5_3 -o ./out/ myoglobin_tetrapod.fasta myoglobin_tetrapod.ph
coevolution.py -m sca -c 0.8 -a a5_2 -o ./out/ myoglobin_tetrapod.fasta myoglobin_tetrapod.ph
coevolution.py -m sca -c 0.8 -a a5_7 -o ./out/ myoglobin_tetrapod.fasta myoglobin_tetrapod.ph
coevolution.py -m sca -c 0.8 -a a5_6 -o ./out/ myoglobin_tetrapod.fasta myoglobin_tetrapod.ph
coevolution.py -m sca -c 0.8 -a a5_5 -o ./out/ myoglobin_tetrapod.fasta myoglobin_tetrapod.ph
coevolution.py -m sca -c 0.8 -a a5_4 -o ./out/ myoglobin_tetrapod.fasta myoglobin_tetrapod.ph
coevolution.py -m sca -c 0.8 -a a4_4 -o ./out/ myoglobin_tetrapod.fasta myoglobin_tetrapod.ph
coevolution.py -m sca -c 0.8 -a a5_9 -o ./out/ myoglobin_tetrapod.fasta myoglobin_tetrapod.ph
coevolution.py -m sca -c 0.8 -a a5_8 -o ./out/ myoglobin_tetrapod.fasta myoglobin_tetrapod.ph
coevolution.py -m sca -c 0.8 -a a4_7 -o ./out/ myoglobin_tetrapod.fasta myoglobin_tetrapod.ph
coevolution.py -m sca -c 0.8 -a a3_9 -o ./out/ myoglobin_tetrapod.fasta myoglobin_tetrapod.ph
coevolution.py -m sca -c 0.8 -a a3_8 -o ./out/ myoglobin_tetrapod.fasta myoglobin_tetrapod.ph
coevolution.py -m sca -c 0.8 -a a2_2 -o ./out/ myoglobin_tetrapod.fasta myoglobin_tetrapod.ph
coevolution.py -m sca -c 0.8 -a a2_3 -o ./out/ myoglobin_tetrapod.fasta myoglobin_tetrapod.ph
coevolution.py -m sca -c 0.8 -a a2_4 -o ./out/ myoglobin_tetrapod.fasta myoglobin_tetrapod.ph
coevolution.py -m sca -c 0.8 -a a2_5 -o ./out/ myoglobin_tetrapod.fasta myoglobin_tetrapod.ph
coevolution.py -m sca -c 0.8 -a a2_6 -o ./out/ myoglobin_tetrapod.fasta myoglobin_tetrapod.ph
coevolution.py -m sca -c 0.8 -a a2_7 -o ./out/ myoglobin_tetrapod.fasta myoglobin_tetrapod.ph
coevolution.py -m sca -c 0.8 -a a2_8 -o ./out/ myoglobin_tetrapod.fasta myoglobin_tetrapod.ph
coevolution.py -m sca -c 0.8 -a a2_9 -o ./out/ myoglobin_tetrapod.fasta myoglobin_tetrapod.ph
coevolution.py -m sca -c 0.8 -a a3_3 -o ./out/ myoglobin_tetrapod.fasta myoglobin_tetrapod.ph
coevolution.py -m sca -c 0.8 -a a3_2 -o ./out/ myoglobin_tetrapod.fasta myoglobin_tetrapod.ph
coevolution.py -m sca -c 0.8 -a a3_5 -o ./out/ myoglobin_tetrapod.fasta myoglobin_tetrapod.ph
coevolution.py -m sca -c 0.8 -a a3_4 -o ./out/ myoglobin_tetrapod.fasta myoglobin_tetrapod.ph
coevolution.py -m sca -c 0.8 -a a3_7 -o ./out/ myoglobin_tetrapod.fasta myoglobin_tetrapod.ph
coevolution.py -m sca -c 0.8 -a a3_6 -o ./out/ myoglobin_tetrapod.fasta myoglobin_tetrapod.ph
coevolution.py -m sca -c 0.9 -a a4_8 -o ./out/ myoglobin_tetrapod.fasta myoglobin_tetrapod.ph
coevolution.py -m sca -c 0.9 -a a5_10 -o ./out/ myoglobin_tetrapod.fasta myoglobin_tetrapod.ph
coevolution.py -m sca -c 0.9 -a a1_9 -o ./out/ myoglobin_tetrapod.fasta myoglobin_tetrapod.ph
coevolution.py -m sca -c 0.9 -a a1_8 -o ./out/ myoglobin_tetrapod.fasta myoglobin_tetrapod.ph
coevolution.py -m sca -c 0.9 -a a1_7 -o ./out/ myoglobin_tetrapod.fasta myoglobin_tetrapod.ph
coevolution.py -m sca -c 0.9 -a a1_6 -o ./out/ myoglobin_tetrapod.fasta myoglobin_tetrapod.ph
coevolution.py -m sca -c 0.9 -a a1_5 -o ./out/ myoglobin_tetrapod.fasta myoglobin_tetrapod.ph
coevolution.py -m sca -c 0.9 -a a1_4 -o ./out/ myoglobin_tetrapod.fasta myoglobin_tetrapod.ph
coevolution.py -m sca -c 0.9 -a a1_3 -o ./out/ myoglobin_tetrapod.fasta myoglobin_tetrapod.ph
coevolution.py -m sca -c 0.9 -a a1_2 -o ./out/ myoglobin_tetrapod.fasta myoglobin_tetrapod.ph
coevolution.py -m sca -c 0.9 -a hydropathy_3 -o ./out/ myoglobin_tetrapod.fasta myoglobin_tetrapod.ph
coevolution.py -m sca -c 0.9 -a a4_5 -o ./out/ myoglobin_tetrapod.fasta myoglobin_tetrapod.ph
coevolution.py -m sca -c 0.9 -a a4_9 -o ./out/ myoglobin_tetrapod.fasta myoglobin_tetrapod.ph
coevolution.py -m sca -c 0.9 -a a2_10 -o ./out/ myoglobin_tetrapod.fasta myoglobin_tetrapod.ph
coevolution.py -m sca -c 0.9 -a a1_10 -o ./out/ myoglobin_tetrapod.fasta myoglobin_tetrapod.ph
coevolution.py -m sca -c 0.9 -a a4_6 -o ./out/ myoglobin_tetrapod.fasta myoglobin_tetrapod.ph
coevolution.py -m sca -c 0.9 -a a4_10 -o ./out/ myoglobin_tetrapod.fasta myoglobin_tetrapod.ph
coevolution.py -m sca -c 0.9 -a charge_3 -o ./out/ myoglobin_tetrapod.fasta myoglobin_tetrapod.ph
coevolution.py -m sca -c 0.9 -a charge_2 -o ./out/ myoglobin_tetrapod.fasta myoglobin_tetrapod.ph
coevolution.py -m sca -c 0.9 -a charge_his_2 -o ./out/ myoglobin_tetrapod.fasta myoglobin_tetrapod.ph
coevolution.py -m sca -c 0.9 -a charge_his_3 -o ./out/ myoglobin_tetrapod.fasta myoglobin_tetrapod.ph
coevolution.py -m sca -c 0.9 -a orig -o ./out/ myoglobin_tetrapod.fasta myoglobin_tetrapod.ph
coevolution.py -m sca -c 0.9 -a a3_10 -o ./out/ myoglobin_tetrapod.fasta myoglobin_tetrapod.ph
coevolution.py -m sca -c 0.9 -a polarity_his_4 -o ./out/ myoglobin_tetrapod.fasta myoglobin_tetrapod.ph
coevolution.py -m sca -c 0.9 -a a4_2 -o ./out/ myoglobin_tetrapod.fasta myoglobin_tetrapod.ph
coevolution.py -m sca -c 0.9 -a a4_3 -o ./out/ myoglobin_tetrapod.fasta myoglobin_tetrapod.ph
coevolution.py -m sca -c 0.9 -a size_2 -o ./out/ myoglobin_tetrapod.fasta myoglobin_tetrapod.ph
coevolution.py -m sca -c 0.9 -a a5_3 -o ./out/ myoglobin_tetrapod.fasta myoglobin_tetrapod.ph
coevolution.py -m sca -c 0.9 -a a5_2 -o ./out/ myoglobin_tetrapod.fasta myoglobin_tetrapod.ph
coevolution.py -m sca -c 0.9 -a a5_7 -o ./out/ myoglobin_tetrapod.fasta myoglobin_tetrapod.ph
coevolution.py -m sca -c 0.9 -a a5_6 -o ./out/ myoglobin_tetrapod.fasta myoglobin_tetrapod.ph
coevolution.py -m sca -c 0.9 -a a5_5 -o ./out/ myoglobin_tetrapod.fasta myoglobin_tetrapod.ph
coevolution.py -m sca -c 0.9 -a a5_4 -o ./out/ myoglobin_tetrapod.fasta myoglobin_tetrapod.ph
coevolution.py -m sca -c 0.9 -a a4_4 -o ./out/ myoglobin_tetrapod.fasta myoglobin_tetrapod.ph
coevolution.py -m sca -c 0.9 -a a5_9 -o ./out/ myoglobin_tetrapod.fasta myoglobin_tetrapod.ph
coevolution.py -m sca -c 0.9 -a a5_8 -o ./out/ myoglobin_tetrapod.fasta myoglobin_tetrapod.ph
coevolution.py -m sca -c 0.9 -a a4_7 -o ./out/ myoglobin_tetrapod.fasta myoglobin_tetrapod.ph
coevolution.py -m sca -c 0.9 -a a3_9 -o ./out/ myoglobin_tetrapod.fasta myoglobin_tetrapod.ph
coevolution.py -m sca -c 0.9 -a a3_8 -o ./out/ myoglobin_tetrapod.fasta myoglobin_tetrapod.ph
coevolution.py -m sca -c 0.9 -a a2_2 -o ./out/ myoglobin_tetrapod.fasta myoglobin_tetrapod.ph
coevolution.py -m sca -c 0.9 -a a2_3 -o ./out/ myoglobin_tetrapod.fasta myoglobin_tetrapod.ph
coevolution.py -m sca -c 0.9 -a a2_4 -o ./out/ myoglobin_tetrapod.fasta myoglobin_tetrapod.ph
coevolution.py -m sca -c 0.9 -a a2_5 -o ./out/ myoglobin_tetrapod.fasta myoglobin_tetrapod.ph
coevolution.py -m sca -c 0.9 -a a2_6 -o ./out/ myoglobin_tetrapod.fasta myoglobin_tetrapod.ph
coevolution.py -m sca -c 0.9 -a a2_7 -o ./out/ myoglobin_tetrapod.fasta myoglobin_tetrapod.ph
coevolution.py -m sca -c 0.9 -a a2_8 -o ./out/ myoglobin_tetrapod.fasta myoglobin_tetrapod.ph
coevolution.py -m sca -c 0.9 -a a2_9 -o ./out/ myoglobin_tetrapod.fasta myoglobin_tetrapod.ph
coevolution.py -m sca -c 0.9 -a a3_3 -o ./out/ myoglobin_tetrapod.fasta myoglobin_tetrapod.ph
coevolution.py -m sca -c 0.9 -a a3_2 -o ./out/ myoglobin_tetrapod.fasta myoglobin_tetrapod.ph
coevolution.py -m sca -c 0.9 -a a3_5 -o ./out/ myoglobin_tetrapod.fasta myoglobin_tetrapod.ph
coevolution.py -m sca -c 0.9 -a a3_4 -o ./out/ myoglobin_tetrapod.fasta myoglobin_tetrapod.ph
coevolution.py -m sca -c 0.9 -a a3_7 -o ./out/ myoglobin_tetrapod.fasta myoglobin_tetrapod.ph
coevolution.py -m sca -c 0.9 -a a3_6 -o ./out/ myoglobin_tetrapod.fasta myoglobin_tetrapod.ph
coevolution.py -m mi  -a a4_8 -o ./out/ randomized_myoglobin_tetrapod.fasta myoglobin_tetrapod.ph
coevolution.py -m mi  -a a5_10 -o ./out/ randomized_myoglobin_tetrapod.fasta myoglobin_tetrapod.ph
coevolution.py -m mi  -a a1_9 -o ./out/ randomized_myoglobin_tetrapod.fasta myoglobin_tetrapod.ph
coevolution.py -m mi  -a a1_8 -o ./out/ randomized_myoglobin_tetrapod.fasta myoglobin_tetrapod.ph
coevolution.py -m mi  -a a1_7 -o ./out/ randomized_myoglobin_tetrapod.fasta myoglobin_tetrapod.ph
coevolution.py -m mi  -a a1_6 -o ./out/ randomized_myoglobin_tetrapod.fasta myoglobin_tetrapod.ph
coevolution.py -m mi  -a a1_5 -o ./out/ randomized_myoglobin_tetrapod.fasta myoglobin_tetrapod.ph
coevolution.py -m mi  -a a1_4 -o ./out/ randomized_myoglobin_tetrapod.fasta myoglobin_tetrapod.ph
coevolution.py -m mi  -a a1_3 -o ./out/ randomized_myoglobin_tetrapod.fasta myoglobin_tetrapod.ph
coevolution.py -m mi  -a a1_2 -o ./out/ randomized_myoglobin_tetrapod.fasta myoglobin_tetrapod.ph
coevolution.py -m mi  -a hydropathy_3 -o ./out/ randomized_myoglobin_tetrapod.fasta myoglobin_tetrapod.ph
coevolution.py -m mi  -a a4_5 -o ./out/ randomized_myoglobin_tetrapod.fasta myoglobin_tetrapod.ph
coevolution.py -m mi  -a a4_9 -o ./out/ randomized_myoglobin_tetrapod.fasta myoglobin_tetrapod.ph
coevolution.py -m mi  -a a2_10 -o ./out/ randomized_myoglobin_tetrapod.fasta myoglobin_tetrapod.ph
coevolution.py -m mi  -a a1_10 -o ./out/ randomized_myoglobin_tetrapod.fasta myoglobin_tetrapod.ph
coevolution.py -m mi  -a a4_6 -o ./out/ randomized_myoglobin_tetrapod.fasta myoglobin_tetrapod.ph
coevolution.py -m mi  -a a4_10 -o ./out/ randomized_myoglobin_tetrapod.fasta myoglobin_tetrapod.ph
coevolution.py -m mi  -a charge_3 -o ./out/ randomized_myoglobin_tetrapod.fasta myoglobin_tetrapod.ph
coevolution.py -m mi  -a charge_2 -o ./out/ randomized_myoglobin_tetrapod.fasta myoglobin_tetrapod.ph
coevolution.py -m mi  -a charge_his_2 -o ./out/ randomized_myoglobin_tetrapod.fasta myoglobin_tetrapod.ph
coevolution.py -m mi  -a charge_his_3 -o ./out/ randomized_myoglobin_tetrapod.fasta myoglobin_tetrapod.ph
coevolution.py -m mi  -a orig -o ./out/ randomized_myoglobin_tetrapod.fasta myoglobin_tetrapod.ph
coevolution.py -m mi  -a a3_10 -o ./out/ randomized_myoglobin_tetrapod.fasta myoglobin_tetrapod.ph
coevolution.py -m mi  -a polarity_his_4 -o ./out/ randomized_myoglobin_tetrapod.fasta myoglobin_tetrapod.ph
coevolution.py -m mi  -a a4_2 -o ./out/ randomized_myoglobin_tetrapod.fasta myoglobin_tetrapod.ph
coevolution.py -m mi  -a a4_3 -o ./out/ randomized_myoglobin_tetrapod.fasta myoglobin_tetrapod.ph
coevolution.py -m mi  -a size_2 -o ./out/ randomized_myoglobin_tetrapod.fasta myoglobin_tetrapod.ph
coevolution.py -m mi  -a a5_3 -o ./out/ randomized_myoglobin_tetrapod.fasta myoglobin_tetrapod.ph
coevolution.py -m mi  -a a5_2 -o ./out/ randomized_myoglobin_tetrapod.fasta myoglobin_tetrapod.ph
coevolution.py -m mi  -a a5_7 -o ./out/ randomized_myoglobin_tetrapod.fasta myoglobin_tetrapod.ph
coevolution.py -m mi  -a a5_6 -o ./out/ randomized_myoglobin_tetrapod.fasta myoglobin_tetrapod.ph
coevolution.py -m mi  -a a5_5 -o ./out/ randomized_myoglobin_tetrapod.fasta myoglobin_tetrapod.ph
coevolution.py -m mi  -a a5_4 -o ./out/ randomized_myoglobin_tetrapod.fasta myoglobin_tetrapod.ph
coevolution.py -m mi  -a a4_4 -o ./out/ randomized_myoglobin_tetrapod.fasta myoglobin_tetrapod.ph
coevolution.py -m mi  -a a5_9 -o ./out/ randomized_myoglobin_tetrapod.fasta myoglobin_tetrapod.ph
coevolution.py -m mi  -a a5_8 -o ./out/ randomized_myoglobin_tetrapod.fasta myoglobin_tetrapod.ph
coevolution.py -m mi  -a a4_7 -o ./out/ randomized_myoglobin_tetrapod.fasta myoglobin_tetrapod.ph
coevolution.py -m mi  -a a3_9 -o ./out/ randomized_myoglobin_tetrapod.fasta myoglobin_tetrapod.ph
coevolution.py -m mi  -a a3_8 -o ./out/ randomized_myoglobin_tetrapod.fasta myoglobin_tetrapod.ph
coevolution.py -m mi  -a a2_2 -o ./out/ randomized_myoglobin_tetrapod.fasta myoglobin_tetrapod.ph
coevolution.py -m mi  -a a2_3 -o ./out/ randomized_myoglobin_tetrapod.fasta myoglobin_tetrapod.ph
coevolution.py -m mi  -a a2_4 -o ./out/ randomized_myoglobin_tetrapod.fasta myoglobin_tetrapod.ph
coevolution.py -m mi  -a a2_5 -o ./out/ randomized_myoglobin_tetrapod.fasta myoglobin_tetrapod.ph
coevolution.py -m mi  -a a2_6 -o ./out/ randomized_myoglobin_tetrapod.fasta myoglobin_tetrapod.ph
coevolution.py -m mi  -a a2_7 -o ./out/ randomized_myoglobin_tetrapod.fasta myoglobin_tetrapod.ph
coevolution.py -m mi  -a a2_8 -o ./out/ randomized_myoglobin_tetrapod.fasta myoglobin_tetrapod.ph
coevolution.py -m mi  -a a2_9 -o ./out/ randomized_myoglobin_tetrapod.fasta myoglobin_tetrapod.ph
coevolution.py -m mi  -a a3_3 -o ./out/ randomized_myoglobin_tetrapod.fasta myoglobin_tetrapod.ph
coevolution.py -m mi  -a a3_2 -o ./out/ randomized_myoglobin_tetrapod.fasta myoglobin_tetrapod.ph
coevolution.py -m mi  -a a3_5 -o ./out/ randomized_myoglobin_tetrapod.fasta myoglobin_tetrapod.ph
coevolution.py -m mi  -a a3_4 -o ./out/ randomized_myoglobin_tetrapod.fasta myoglobin_tetrapod.ph
coevolution.py -m mi  -a a3_7 -o ./out/ randomized_myoglobin_tetrapod.fasta myoglobin_tetrapod.ph
coevolution.py -m mi  -a a3_6 -o ./out/ randomized_myoglobin_tetrapod.fasta myoglobin_tetrapod.ph
coevolution.py -m an  -a a4_8 -o ./out/ randomized_myoglobin_tetrapod.fasta myoglobin_tetrapod.ph
coevolution.py -m an  -a a5_10 -o ./out/ randomized_myoglobin_tetrapod.fasta myoglobin_tetrapod.ph
coevolution.py -m an  -a a1_9 -o ./out/ randomized_myoglobin_tetrapod.fasta myoglobin_tetrapod.ph
coevolution.py -m an  -a a1_8 -o ./out/ randomized_myoglobin_tetrapod.fasta myoglobin_tetrapod.ph
coevolution.py -m an  -a a1_7 -o ./out/ randomized_myoglobin_tetrapod.fasta myoglobin_tetrapod.ph
coevolution.py -m an  -a a1_6 -o ./out/ randomized_myoglobin_tetrapod.fasta myoglobin_tetrapod.ph
coevolution.py -m an  -a a1_5 -o ./out/ randomized_myoglobin_tetrapod.fasta myoglobin_tetrapod.ph
coevolution.py -m an  -a a1_4 -o ./out/ randomized_myoglobin_tetrapod.fasta myoglobin_tetrapod.ph
coevolution.py -m an  -a a1_3 -o ./out/ randomized_myoglobin_tetrapod.fasta myoglobin_tetrapod.ph
coevolution.py -m an  -a a1_2 -o ./out/ randomized_myoglobin_tetrapod.fasta myoglobin_tetrapod.ph
coevolution.py -m an  -a hydropathy_3 -o ./out/ randomized_myoglobin_tetrapod.fasta myoglobin_tetrapod.ph
coevolution.py -m an  -a a4_5 -o ./out/ randomized_myoglobin_tetrapod.fasta myoglobin_tetrapod.ph
coevolution.py -m an  -a a4_9 -o ./out/ randomized_myoglobin_tetrapod.fasta myoglobin_tetrapod.ph
coevolution.py -m an  -a a2_10 -o ./out/ randomized_myoglobin_tetrapod.fasta myoglobin_tetrapod.ph
coevolution.py -m an  -a a1_10 -o ./out/ randomized_myoglobin_tetrapod.fasta myoglobin_tetrapod.ph
coevolution.py -m an  -a a4_6 -o ./out/ randomized_myoglobin_tetrapod.fasta myoglobin_tetrapod.ph
coevolution.py -m an  -a a4_10 -o ./out/ randomized_myoglobin_tetrapod.fasta myoglobin_tetrapod.ph
coevolution.py -m an  -a charge_3 -o ./out/ randomized_myoglobin_tetrapod.fasta myoglobin_tetrapod.ph
coevolution.py -m an  -a charge_2 -o ./out/ randomized_myoglobin_tetrapod.fasta myoglobin_tetrapod.ph
coevolution.py -m an  -a charge_his_2 -o ./out/ randomized_myoglobin_tetrapod.fasta myoglobin_tetrapod.ph
coevolution.py -m an  -a charge_his_3 -o ./out/ randomized_myoglobin_tetrapod.fasta myoglobin_tetrapod.ph
coevolution.py -m an  -a orig -o ./out/ randomized_myoglobin_tetrapod.fasta myoglobin_tetrapod.ph
coevolution.py -m an  -a a3_10 -o ./out/ randomized_myoglobin_tetrapod.fasta myoglobin_tetrapod.ph
coevolution.py -m an  -a polarity_his_4 -o ./out/ randomized_myoglobin_tetrapod.fasta myoglobin_tetrapod.ph
coevolution.py -m an  -a a4_2 -o ./out/ randomized_myoglobin_tetrapod.fasta myoglobin_tetrapod.ph
coevolution.py -m an  -a a4_3 -o ./out/ randomized_myoglobin_tetrapod.fasta myoglobin_tetrapod.ph
coevolution.py -m an  -a size_2 -o ./out/ randomized_myoglobin_tetrapod.fasta myoglobin_tetrapod.ph
coevolution.py -m an  -a a5_3 -o ./out/ randomized_myoglobin_tetrapod.fasta myoglobin_tetrapod.ph
coevolution.py -m an  -a a5_2 -o ./out/ randomized_myoglobin_tetrapod.fasta myoglobin_tetrapod.ph
coevolution.py -m an  -a a5_7 -o ./out/ randomized_myoglobin_tetrapod.fasta myoglobin_tetrapod.ph
coevolution.py -m an  -a a5_6 -o ./out/ randomized_myoglobin_tetrapod.fasta myoglobin_tetrapod.ph
coevolution.py -m an  -a a5_5 -o ./out/ randomized_myoglobin_tetrapod.fasta myoglobin_tetrapod.ph
coevolution.py -m an  -a a5_4 -o ./out/ randomized_myoglobin_tetrapod.fasta myoglobin_tetrapod.ph
coevolution.py -m an  -a a4_4 -o ./out/ randomized_myoglobin_tetrapod.fasta myoglobin_tetrapod.ph
coevolution.py -m an  -a a5_9 -o ./out/ randomized_myoglobin_tetrapod.fasta myoglobin_tetrapod.ph
coevolution.py -m an  -a a5_8 -o ./out/ randomized_myoglobin_tetrapod.fasta myoglobin_tetrapod.ph
coevolution.py -m an  -a a4_7 -o ./out/ randomized_myoglobin_tetrapod.fasta myoglobin_tetrapod.ph
coevolution.py -m an  -a a3_9 -o ./out/ randomized_myoglobin_tetrapod.fasta myoglobin_tetrapod.ph
coevolution.py -m an  -a a3_8 -o ./out/ randomized_myoglobin_tetrapod.fasta myoglobin_tetrapod.ph
coevolution.py -m an  -a a2_2 -o ./out/ randomized_myoglobin_tetrapod.fasta myoglobin_tetrapod.ph
coevolution.py -m an  -a a2_3 -o ./out/ randomized_myoglobin_tetrapod.fasta myoglobin_tetrapod.ph
coevolution.py -m an  -a a2_4 -o ./out/ randomized_myoglobin_tetrapod.fasta myoglobin_tetrapod.ph
coevolution.py -m an  -a a2_5 -o ./out/ randomized_myoglobin_tetrapod.fasta myoglobin_tetrapod.ph
coevolution.py -m an  -a a2_6 -o ./out/ randomized_myoglobin_tetrapod.fasta myoglobin_tetrapod.ph
coevolution.py -m an  -a a2_7 -o ./out/ randomized_myoglobin_tetrapod.fasta myoglobin_tetrapod.ph
coevolution.py -m an  -a a2_8 -o ./out/ randomized_myoglobin_tetrapod.fasta myoglobin_tetrapod.ph
coevolution.py -m an  -a a2_9 -o ./out/ randomized_myoglobin_tetrapod.fasta myoglobin_tetrapod.ph
coevolution.py -m an  -a a3_3 -o ./out/ randomized_myoglobin_tetrapod.fasta myoglobin_tetrapod.ph
coevolution.py -m an  -a a3_2 -o ./out/ randomized_myoglobin_tetrapod.fasta myoglobin_tetrapod.ph
coevolution.py -m an  -a a3_5 -o ./out/ randomized_myoglobin_tetrapod.fasta myoglobin_tetrapod.ph
coevolution.py -m an  -a a3_4 -o ./out/ randomized_myoglobin_tetrapod.fasta myoglobin_tetrapod.ph
coevolution.py -m an  -a a3_7 -o ./out/ randomized_myoglobin_tetrapod.fasta myoglobin_tetrapod.ph
coevolution.py -m an  -a a3_6 -o ./out/ randomized_myoglobin_tetrapod.fasta myoglobin_tetrapod.ph
coevolution.py -m gctmpca  -a a4_8 -o ./out/ randomized_myoglobin_tetrapod.fasta myoglobin_tetrapod.ph
coevolution.py -m gctmpca  -a a5_10 -o ./out/ randomized_myoglobin_tetrapod.fasta myoglobin_tetrapod.ph
coevolution.py -m gctmpca  -a a1_9 -o ./out/ randomized_myoglobin_tetrapod.fasta myoglobin_tetrapod.ph
coevolution.py -m gctmpca  -a a1_8 -o ./out/ randomized_myoglobin_tetrapod.fasta myoglobin_tetrapod.ph
coevolution.py -m gctmpca  -a a1_7 -o ./out/ randomized_myoglobin_tetrapod.fasta myoglobin_tetrapod.ph
coevolution.py -m gctmpca  -a a1_6 -o ./out/ randomized_myoglobin_tetrapod.fasta myoglobin_tetrapod.ph
coevolution.py -m gctmpca  -a a1_5 -o ./out/ randomized_myoglobin_tetrapod.fasta myoglobin_tetrapod.ph
coevolution.py -m gctmpca  -a a1_4 -o ./out/ randomized_myoglobin_tetrapod.fasta myoglobin_tetrapod.ph
coevolution.py -m gctmpca  -a a1_3 -o ./out/ randomized_myoglobin_tetrapod.fasta myoglobin_tetrapod.ph
coevolution.py -m gctmpca  -a a1_2 -o ./out/ randomized_myoglobin_tetrapod.fasta myoglobin_tetrapod.ph
coevolution.py -m gctmpca  -a hydropathy_3 -o ./out/ randomized_myoglobin_tetrapod.fasta myoglobin_tetrapod.ph
coevolution.py -m gctmpca  -a a4_5 -o ./out/ randomized_myoglobin_tetrapod.fasta myoglobin_tetrapod.ph
coevolution.py -m gctmpca  -a a4_9 -o ./out/ randomized_myoglobin_tetrapod.fasta myoglobin_tetrapod.ph
coevolution.py -m gctmpca  -a a2_10 -o ./out/ randomized_myoglobin_tetrapod.fasta myoglobin_tetrapod.ph
coevolution.py -m gctmpca  -a a1_10 -o ./out/ randomized_myoglobin_tetrapod.fasta myoglobin_tetrapod.ph
coevolution.py -m gctmpca  -a a4_6 -o ./out/ randomized_myoglobin_tetrapod.fasta myoglobin_tetrapod.ph
coevolution.py -m gctmpca  -a a4_10 -o ./out/ randomized_myoglobin_tetrapod.fasta myoglobin_tetrapod.ph
coevolution.py -m gctmpca  -a charge_3 -o ./out/ randomized_myoglobin_tetrapod.fasta myoglobin_tetrapod.ph
coevolution.py -m gctmpca  -a charge_2 -o ./out/ randomized_myoglobin_tetrapod.fasta myoglobin_tetrapod.ph
coevolution.py -m gctmpca  -a charge_his_2 -o ./out/ randomized_myoglobin_tetrapod.fasta myoglobin_tetrapod.ph
coevolution.py -m gctmpca  -a charge_his_3 -o ./out/ randomized_myoglobin_tetrapod.fasta myoglobin_tetrapod.ph
coevolution.py -m gctmpca  -a orig -o ./out/ randomized_myoglobin_tetrapod.fasta myoglobin_tetrapod.ph
coevolution.py -m gctmpca  -a a3_10 -o ./out/ randomized_myoglobin_tetrapod.fasta myoglobin_tetrapod.ph
coevolution.py -m gctmpca  -a polarity_his_4 -o ./out/ randomized_myoglobin_tetrapod.fasta myoglobin_tetrapod.ph
coevolution.py -m gctmpca  -a a4_2 -o ./out/ randomized_myoglobin_tetrapod.fasta myoglobin_tetrapod.ph
coevolution.py -m gctmpca  -a a4_3 -o ./out/ randomized_myoglobin_tetrapod.fasta myoglobin_tetrapod.ph
coevolution.py -m gctmpca  -a size_2 -o ./out/ randomized_myoglobin_tetrapod.fasta myoglobin_tetrapod.ph
coevolution.py -m gctmpca  -a a5_3 -o ./out/ randomized_myoglobin_tetrapod.fasta myoglobin_tetrapod.ph
coevolution.py -m gctmpca  -a a5_2 -o ./out/ randomized_myoglobin_tetrapod.fasta myoglobin_tetrapod.ph
coevolution.py -m gctmpca  -a a5_7 -o ./out/ randomized_myoglobin_tetrapod.fasta myoglobin_tetrapod.ph
coevolution.py -m gctmpca  -a a5_6 -o ./out/ randomized_myoglobin_tetrapod.fasta myoglobin_tetrapod.ph
coevolution.py -m gctmpca  -a a5_5 -o ./out/ randomized_myoglobin_tetrapod.fasta myoglobin_tetrapod.ph
coevolution.py -m gctmpca  -a a5_4 -o ./out/ randomized_myoglobin_tetrapod.fasta myoglobin_tetrapod.ph
coevolution.py -m gctmpca  -a a4_4 -o ./out/ randomized_myoglobin_tetrapod.fasta myoglobin_tetrapod.ph
coevolution.py -m gctmpca  -a a5_9 -o ./out/ randomized_myoglobin_tetrapod.fasta myoglobin_tetrapod.ph
coevolution.py -m gctmpca  -a a5_8 -o ./out/ randomized_myoglobin_tetrapod.fasta myoglobin_tetrapod.ph
coevolution.py -m gctmpca  -a a4_7 -o ./out/ randomized_myoglobin_tetrapod.fasta myoglobin_tetrapod.ph
coevolution.py -m gctmpca  -a a3_9 -o ./out/ randomized_myoglobin_tetrapod.fasta myoglobin_tetrapod.ph
coevolution.py -m gctmpca  -a a3_8 -o ./out/ randomized_myoglobin_tetrapod.fasta myoglobin_tetrapod.ph
coevolution.py -m gctmpca  -a a2_2 -o ./out/ randomized_myoglobin_tetrapod.fasta myoglobin_tetrapod.ph
coevolution.py -m gctmpca  -a a2_3 -o ./out/ randomized_myoglobin_tetrapod.fasta myoglobin_tetrapod.ph
coevolution.py -m gctmpca  -a a2_4 -o ./out/ randomized_myoglobin_tetrapod.fasta myoglobin_tetrapod.ph
coevolution.py -m gctmpca  -a a2_5 -o ./out/ randomized_myoglobin_tetrapod.fasta myoglobin_tetrapod.ph
coevolution.py -m gctmpca  -a a2_6 -o ./out/ randomized_myoglobin_tetrapod.fasta myoglobin_tetrapod.ph
coevolution.py -m gctmpca  -a a2_7 -o ./out/ randomized_myoglobin_tetrapod.fasta myoglobin_tetrapod.ph
coevolution.py -m gctmpca  -a a2_8 -o ./out/ randomized_myoglobin_tetrapod.fasta myoglobin_tetrapod.ph
coevolution.py -m gctmpca  -a a2_9 -o ./out/ randomized_myoglobin_tetrapod.fasta myoglobin_tetrapod.ph
coevolution.py -m gctmpca  -a a3_3 -o ./out/ randomized_myoglobin_tetrapod.fasta myoglobin_tetrapod.ph
coevolution.py -m gctmpca  -a a3_2 -o ./out/ randomized_myoglobin_tetrapod.fasta myoglobin_tetrapod.ph
coevolution.py -m gctmpca  -a a3_5 -o ./out/ randomized_myoglobin_tetrapod.fasta myoglobin_tetrapod.ph
coevolution.py -m gctmpca  -a a3_4 -o ./out/ randomized_myoglobin_tetrapod.fasta myoglobin_tetrapod.ph
coevolution.py -m gctmpca  -a a3_7 -o ./out/ randomized_myoglobin_tetrapod.fasta myoglobin_tetrapod.ph
coevolution.py -m gctmpca  -a a3_6 -o ./out/ randomized_myoglobin_tetrapod.fasta myoglobin_tetrapod.ph
coevolution.py -m rmi  -a a4_8 -o ./out/ randomized_myoglobin_tetrapod.fasta myoglobin_tetrapod.ph
coevolution.py -m rmi  -a a5_10 -o ./out/ randomized_myoglobin_tetrapod.fasta myoglobin_tetrapod.ph
coevolution.py -m rmi  -a a1_9 -o ./out/ randomized_myoglobin_tetrapod.fasta myoglobin_tetrapod.ph
coevolution.py -m rmi  -a a1_8 -o ./out/ randomized_myoglobin_tetrapod.fasta myoglobin_tetrapod.ph
coevolution.py -m rmi  -a a1_7 -o ./out/ randomized_myoglobin_tetrapod.fasta myoglobin_tetrapod.ph
coevolution.py -m rmi  -a a1_6 -o ./out/ randomized_myoglobin_tetrapod.fasta myoglobin_tetrapod.ph
coevolution.py -m rmi  -a a1_5 -o ./out/ randomized_myoglobin_tetrapod.fasta myoglobin_tetrapod.ph
coevolution.py -m rmi  -a a1_4 -o ./out/ randomized_myoglobin_tetrapod.fasta myoglobin_tetrapod.ph
coevolution.py -m rmi  -a a1_3 -o ./out/ randomized_myoglobin_tetrapod.fasta myoglobin_tetrapod.ph
coevolution.py -m rmi  -a a1_2 -o ./out/ randomized_myoglobin_tetrapod.fasta myoglobin_tetrapod.ph
coevolution.py -m rmi  -a hydropathy_3 -o ./out/ randomized_myoglobin_tetrapod.fasta myoglobin_tetrapod.ph
coevolution.py -m rmi  -a a4_5 -o ./out/ randomized_myoglobin_tetrapod.fasta myoglobin_tetrapod.ph
coevolution.py -m rmi  -a a4_9 -o ./out/ randomized_myoglobin_tetrapod.fasta myoglobin_tetrapod.ph
coevolution.py -m rmi  -a a2_10 -o ./out/ randomized_myoglobin_tetrapod.fasta myoglobin_tetrapod.ph
coevolution.py -m rmi  -a a1_10 -o ./out/ randomized_myoglobin_tetrapod.fasta myoglobin_tetrapod.ph
coevolution.py -m rmi  -a a4_6 -o ./out/ randomized_myoglobin_tetrapod.fasta myoglobin_tetrapod.ph
coevolution.py -m rmi  -a a4_10 -o ./out/ randomized_myoglobin_tetrapod.fasta myoglobin_tetrapod.ph
coevolution.py -m rmi  -a charge_3 -o ./out/ randomized_myoglobin_tetrapod.fasta myoglobin_tetrapod.ph
coevolution.py -m rmi  -a charge_2 -o ./out/ randomized_myoglobin_tetrapod.fasta myoglobin_tetrapod.ph
coevolution.py -m rmi  -a charge_his_2 -o ./out/ randomized_myoglobin_tetrapod.fasta myoglobin_tetrapod.ph
coevolution.py -m rmi  -a charge_his_3 -o ./out/ randomized_myoglobin_tetrapod.fasta myoglobin_tetrapod.ph
coevolution.py -m rmi  -a orig -o ./out/ randomized_myoglobin_tetrapod.fasta myoglobin_tetrapod.ph
coevolution.py -m rmi  -a a3_10 -o ./out/ randomized_myoglobin_tetrapod.fasta myoglobin_tetrapod.ph
coevolution.py -m rmi  -a polarity_his_4 -o ./out/ randomized_myoglobin_tetrapod.fasta myoglobin_tetrapod.ph
coevolution.py -m rmi  -a a4_2 -o ./out/ randomized_myoglobin_tetrapod.fasta myoglobin_tetrapod.ph
coevolution.py -m rmi  -a a4_3 -o ./out/ randomized_myoglobin_tetrapod.fasta myoglobin_tetrapod.ph
coevolution.py -m rmi  -a size_2 -o ./out/ randomized_myoglobin_tetrapod.fasta myoglobin_tetrapod.ph
coevolution.py -m rmi  -a a5_3 -o ./out/ randomized_myoglobin_tetrapod.fasta myoglobin_tetrapod.ph
coevolution.py -m rmi  -a a5_2 -o ./out/ randomized_myoglobin_tetrapod.fasta myoglobin_tetrapod.ph
coevolution.py -m rmi  -a a5_7 -o ./out/ randomized_myoglobin_tetrapod.fasta myoglobin_tetrapod.ph
coevolution.py -m rmi  -a a5_6 -o ./out/ randomized_myoglobin_tetrapod.fasta myoglobin_tetrapod.ph
coevolution.py -m rmi  -a a5_5 -o ./out/ randomized_myoglobin_tetrapod.fasta myoglobin_tetrapod.ph
coevolution.py -m rmi  -a a5_4 -o ./out/ randomized_myoglobin_tetrapod.fasta myoglobin_tetrapod.ph
coevolution.py -m rmi  -a a4_4 -o ./out/ randomized_myoglobin_tetrapod.fasta myoglobin_tetrapod.ph
coevolution.py -m rmi  -a a5_9 -o ./out/ randomized_myoglobin_tetrapod.fasta myoglobin_tetrapod.ph
coevolution.py -m rmi  -a a5_8 -o ./out/ randomized_myoglobin_tetrapod.fasta myoglobin_tetrapod.ph
coevolution.py -m rmi  -a a4_7 -o ./out/ randomized_myoglobin_tetrapod.fasta myoglobin_tetrapod.ph
coevolution.py -m rmi  -a a3_9 -o ./out/ randomized_myoglobin_tetrapod.fasta myoglobin_tetrapod.ph
coevolution.py -m rmi  -a a3_8 -o ./out/ randomized_myoglobin_tetrapod.fasta myoglobin_tetrapod.ph
coevolution.py -m rmi  -a a2_2 -o ./out/ randomized_myoglobin_tetrapod.fasta myoglobin_tetrapod.ph
coevolution.py -m rmi  -a a2_3 -o ./out/ randomized_myoglobin_tetrapod.fasta myoglobin_tetrapod.ph
coevolution.py -m rmi  -a a2_4 -o ./out/ randomized_myoglobin_tetrapod.fasta myoglobin_tetrapod.ph
coevolution.py -m rmi  -a a2_5 -o ./out/ randomized_myoglobin_tetrapod.fasta myoglobin_tetrapod.ph
coevolution.py -m rmi  -a a2_6 -o ./out/ randomized_myoglobin_tetrapod.fasta myoglobin_tetrapod.ph
coevolution.py -m rmi  -a a2_7 -o ./out/ randomized_myoglobin_tetrapod.fasta myoglobin_tetrapod.ph
coevolution.py -m rmi  -a a2_8 -o ./out/ randomized_myoglobin_tetrapod.fasta myoglobin_tetrapod.ph
coevolution.py -m rmi  -a a2_9 -o ./out/ randomized_myoglobin_tetrapod.fasta myoglobin_tetrapod.ph
coevolution.py -m rmi  -a a3_3 -o ./out/ randomized_myoglobin_tetrapod.fasta myoglobin_tetrapod.ph
coevolution.py -m rmi  -a a3_2 -o ./out/ randomized_myoglobin_tetrapod.fasta myoglobin_tetrapod.ph
coevolution.py -m rmi  -a a3_5 -o ./out/ randomized_myoglobin_tetrapod.fasta myoglobin_tetrapod.ph
coevolution.py -m rmi  -a a3_4 -o ./out/ randomized_myoglobin_tetrapod.fasta myoglobin_tetrapod.ph
coevolution.py -m rmi  -a a3_7 -o ./out/ randomized_myoglobin_tetrapod.fasta myoglobin_tetrapod.ph
coevolution.py -m rmi  -a a3_6 -o ./out/ randomized_myoglobin_tetrapod.fasta myoglobin_tetrapod.ph
coevolution.py -m nmi  -a a4_8 -o ./out/ randomized_myoglobin_tetrapod.fasta myoglobin_tetrapod.ph
coevolution.py -m nmi  -a a5_10 -o ./out/ randomized_myoglobin_tetrapod.fasta myoglobin_tetrapod.ph
coevolution.py -m nmi  -a a1_9 -o ./out/ randomized_myoglobin_tetrapod.fasta myoglobin_tetrapod.ph
coevolution.py -m nmi  -a a1_8 -o ./out/ randomized_myoglobin_tetrapod.fasta myoglobin_tetrapod.ph
coevolution.py -m nmi  -a a1_7 -o ./out/ randomized_myoglobin_tetrapod.fasta myoglobin_tetrapod.ph
coevolution.py -m nmi  -a a1_6 -o ./out/ randomized_myoglobin_tetrapod.fasta myoglobin_tetrapod.ph
coevolution.py -m nmi  -a a1_5 -o ./out/ randomized_myoglobin_tetrapod.fasta myoglobin_tetrapod.ph
coevolution.py -m nmi  -a a1_4 -o ./out/ randomized_myoglobin_tetrapod.fasta myoglobin_tetrapod.ph
coevolution.py -m nmi  -a a1_3 -o ./out/ randomized_myoglobin_tetrapod.fasta myoglobin_tetrapod.ph
coevolution.py -m nmi  -a a1_2 -o ./out/ randomized_myoglobin_tetrapod.fasta myoglobin_tetrapod.ph
coevolution.py -m nmi  -a hydropathy_3 -o ./out/ randomized_myoglobin_tetrapod.fasta myoglobin_tetrapod.ph
coevolution.py -m nmi  -a a4_5 -o ./out/ randomized_myoglobin_tetrapod.fasta myoglobin_tetrapod.ph
coevolution.py -m nmi  -a a4_9 -o ./out/ randomized_myoglobin_tetrapod.fasta myoglobin_tetrapod.ph
coevolution.py -m nmi  -a a2_10 -o ./out/ randomized_myoglobin_tetrapod.fasta myoglobin_tetrapod.ph
coevolution.py -m nmi  -a a1_10 -o ./out/ randomized_myoglobin_tetrapod.fasta myoglobin_tetrapod.ph
coevolution.py -m nmi  -a a4_6 -o ./out/ randomized_myoglobin_tetrapod.fasta myoglobin_tetrapod.ph
coevolution.py -m nmi  -a a4_10 -o ./out/ randomized_myoglobin_tetrapod.fasta myoglobin_tetrapod.ph
coevolution.py -m nmi  -a charge_3 -o ./out/ randomized_myoglobin_tetrapod.fasta myoglobin_tetrapod.ph
coevolution.py -m nmi  -a charge_2 -o ./out/ randomized_myoglobin_tetrapod.fasta myoglobin_tetrapod.ph
coevolution.py -m nmi  -a charge_his_2 -o ./out/ randomized_myoglobin_tetrapod.fasta myoglobin_tetrapod.ph
coevolution.py -m nmi  -a charge_his_3 -o ./out/ randomized_myoglobin_tetrapod.fasta myoglobin_tetrapod.ph
coevolution.py -m nmi  -a orig -o ./out/ randomized_myoglobin_tetrapod.fasta myoglobin_tetrapod.ph
coevolution.py -m nmi  -a a3_10 -o ./out/ randomized_myoglobin_tetrapod.fasta myoglobin_tetrapod.ph
coevolution.py -m nmi  -a polarity_his_4 -o ./out/ randomized_myoglobin_tetrapod.fasta myoglobin_tetrapod.ph
coevolution.py -m nmi  -a a4_2 -o ./out/ randomized_myoglobin_tetrapod.fasta myoglobin_tetrapod.ph
coevolution.py -m nmi  -a a4_3 -o ./out/ randomized_myoglobin_tetrapod.fasta myoglobin_tetrapod.ph
coevolution.py -m nmi  -a size_2 -o ./out/ randomized_myoglobin_tetrapod.fasta myoglobin_tetrapod.ph
coevolution.py -m nmi  -a a5_3 -o ./out/ randomized_myoglobin_tetrapod.fasta myoglobin_tetrapod.ph
coevolution.py -m nmi  -a a5_2 -o ./out/ randomized_myoglobin_tetrapod.fasta myoglobin_tetrapod.ph
coevolution.py -m nmi  -a a5_7 -o ./out/ randomized_myoglobin_tetrapod.fasta myoglobin_tetrapod.ph
coevolution.py -m nmi  -a a5_6 -o ./out/ randomized_myoglobin_tetrapod.fasta myoglobin_tetrapod.ph
coevolution.py -m nmi  -a a5_5 -o ./out/ randomized_myoglobin_tetrapod.fasta myoglobin_tetrapod.ph
coevolution.py -m nmi  -a a5_4 -o ./out/ randomized_myoglobin_tetrapod.fasta myoglobin_tetrapod.ph
coevolution.py -m nmi  -a a4_4 -o ./out/ randomized_myoglobin_tetrapod.fasta myoglobin_tetrapod.ph
coevolution.py -m nmi  -a a5_9 -o ./out/ randomized_myoglobin_tetrapod.fasta myoglobin_tetrapod.ph
coevolution.py -m nmi  -a a5_8 -o ./out/ randomized_myoglobin_tetrapod.fasta myoglobin_tetrapod.ph
coevolution.py -m nmi  -a a4_7 -o ./out/ randomized_myoglobin_tetrapod.fasta myoglobin_tetrapod.ph
coevolution.py -m nmi  -a a3_9 -o ./out/ randomized_myoglobin_tetrapod.fasta myoglobin_tetrapod.ph
coevolution.py -m nmi  -a a3_8 -o ./out/ randomized_myoglobin_tetrapod.fasta myoglobin_tetrapod.ph
coevolution.py -m nmi  -a a2_2 -o ./out/ randomized_myoglobin_tetrapod.fasta myoglobin_tetrapod.ph
coevolution.py -m nmi  -a a2_3 -o ./out/ randomized_myoglobin_tetrapod.fasta myoglobin_tetrapod.ph
coevolution.py -m nmi  -a a2_4 -o ./out/ randomized_myoglobin_tetrapod.fasta myoglobin_tetrapod.ph
coevolution.py -m nmi  -a a2_5 -o ./out/ randomized_myoglobin_tetrapod.fasta myoglobin_tetrapod.ph
coevolution.py -m nmi  -a a2_6 -o ./out/ randomized_myoglobin_tetrapod.fasta myoglobin_tetrapod.ph
coevolution.py -m nmi  -a a2_7 -o ./out/ randomized_myoglobin_tetrapod.fasta myoglobin_tetrapod.ph
coevolution.py -m nmi  -a a2_8 -o ./out/ randomized_myoglobin_tetrapod.fasta myoglobin_tetrapod.ph
coevolution.py -m nmi  -a a2_9 -o ./out/ randomized_myoglobin_tetrapod.fasta myoglobin_tetrapod.ph
coevolution.py -m nmi  -a a3_3 -o ./out/ randomized_myoglobin_tetrapod.fasta myoglobin_tetrapod.ph
coevolution.py -m nmi  -a a3_2 -o ./out/ randomized_myoglobin_tetrapod.fasta myoglobin_tetrapod.ph
coevolution.py -m nmi  -a a3_5 -o ./out/ randomized_myoglobin_tetrapod.fasta myoglobin_tetrapod.ph
coevolution.py -m nmi  -a a3_4 -o ./out/ randomized_myoglobin_tetrapod.fasta myoglobin_tetrapod.ph
coevolution.py -m nmi  -a a3_7 -o ./out/ randomized_myoglobin_tetrapod.fasta myoglobin_tetrapod.ph
coevolution.py -m nmi  -a a3_6 -o ./out/ randomized_myoglobin_tetrapod.fasta myoglobin_tetrapod.ph
coevolution.py -m sca -c 0.4 -a a4_8 -o ./out/ randomized_myoglobin_tetrapod.fasta myoglobin_tetrapod.ph
coevolution.py -m sca -c 0.4 -a a5_10 -o ./out/ randomized_myoglobin_tetrapod.fasta myoglobin_tetrapod.ph
coevolution.py -m sca -c 0.4 -a a1_9 -o ./out/ randomized_myoglobin_tetrapod.fasta myoglobin_tetrapod.ph
coevolution.py -m sca -c 0.4 -a a1_8 -o ./out/ randomized_myoglobin_tetrapod.fasta myoglobin_tetrapod.ph
coevolution.py -m sca -c 0.4 -a a1_7 -o ./out/ randomized_myoglobin_tetrapod.fasta myoglobin_tetrapod.ph
coevolution.py -m sca -c 0.4 -a a1_6 -o ./out/ randomized_myoglobin_tetrapod.fasta myoglobin_tetrapod.ph
coevolution.py -m sca -c 0.4 -a a1_5 -o ./out/ randomized_myoglobin_tetrapod.fasta myoglobin_tetrapod.ph
coevolution.py -m sca -c 0.4 -a a1_4 -o ./out/ randomized_myoglobin_tetrapod.fasta myoglobin_tetrapod.ph
coevolution.py -m sca -c 0.4 -a a1_3 -o ./out/ randomized_myoglobin_tetrapod.fasta myoglobin_tetrapod.ph
coevolution.py -m sca -c 0.4 -a a1_2 -o ./out/ randomized_myoglobin_tetrapod.fasta myoglobin_tetrapod.ph
coevolution.py -m sca -c 0.4 -a hydropathy_3 -o ./out/ randomized_myoglobin_tetrapod.fasta myoglobin_tetrapod.ph
coevolution.py -m sca -c 0.4 -a a4_5 -o ./out/ randomized_myoglobin_tetrapod.fasta myoglobin_tetrapod.ph
coevolution.py -m sca -c 0.4 -a a4_9 -o ./out/ randomized_myoglobin_tetrapod.fasta myoglobin_tetrapod.ph
coevolution.py -m sca -c 0.4 -a a2_10 -o ./out/ randomized_myoglobin_tetrapod.fasta myoglobin_tetrapod.ph
coevolution.py -m sca -c 0.4 -a a1_10 -o ./out/ randomized_myoglobin_tetrapod.fasta myoglobin_tetrapod.ph
coevolution.py -m sca -c 0.4 -a a4_6 -o ./out/ randomized_myoglobin_tetrapod.fasta myoglobin_tetrapod.ph
coevolution.py -m sca -c 0.4 -a a4_10 -o ./out/ randomized_myoglobin_tetrapod.fasta myoglobin_tetrapod.ph
coevolution.py -m sca -c 0.4 -a charge_3 -o ./out/ randomized_myoglobin_tetrapod.fasta myoglobin_tetrapod.ph
coevolution.py -m sca -c 0.4 -a charge_2 -o ./out/ randomized_myoglobin_tetrapod.fasta myoglobin_tetrapod.ph
coevolution.py -m sca -c 0.4 -a charge_his_2 -o ./out/ randomized_myoglobin_tetrapod.fasta myoglobin_tetrapod.ph
coevolution.py -m sca -c 0.4 -a charge_his_3 -o ./out/ randomized_myoglobin_tetrapod.fasta myoglobin_tetrapod.ph
coevolution.py -m sca -c 0.4 -a orig -o ./out/ randomized_myoglobin_tetrapod.fasta myoglobin_tetrapod.ph
coevolution.py -m sca -c 0.4 -a a3_10 -o ./out/ randomized_myoglobin_tetrapod.fasta myoglobin_tetrapod.ph
coevolution.py -m sca -c 0.4 -a polarity_his_4 -o ./out/ randomized_myoglobin_tetrapod.fasta myoglobin_tetrapod.ph
coevolution.py -m sca -c 0.4 -a a4_2 -o ./out/ randomized_myoglobin_tetrapod.fasta myoglobin_tetrapod.ph
coevolution.py -m sca -c 0.4 -a a4_3 -o ./out/ randomized_myoglobin_tetrapod.fasta myoglobin_tetrapod.ph
coevolution.py -m sca -c 0.4 -a size_2 -o ./out/ randomized_myoglobin_tetrapod.fasta myoglobin_tetrapod.ph
coevolution.py -m sca -c 0.4 -a a5_3 -o ./out/ randomized_myoglobin_tetrapod.fasta myoglobin_tetrapod.ph
coevolution.py -m sca -c 0.4 -a a5_2 -o ./out/ randomized_myoglobin_tetrapod.fasta myoglobin_tetrapod.ph
coevolution.py -m sca -c 0.4 -a a5_7 -o ./out/ randomized_myoglobin_tetrapod.fasta myoglobin_tetrapod.ph
coevolution.py -m sca -c 0.4 -a a5_6 -o ./out/ randomized_myoglobin_tetrapod.fasta myoglobin_tetrapod.ph
coevolution.py -m sca -c 0.4 -a a5_5 -o ./out/ randomized_myoglobin_tetrapod.fasta myoglobin_tetrapod.ph
coevolution.py -m sca -c 0.4 -a a5_4 -o ./out/ randomized_myoglobin_tetrapod.fasta myoglobin_tetrapod.ph
coevolution.py -m sca -c 0.4 -a a4_4 -o ./out/ randomized_myoglobin_tetrapod.fasta myoglobin_tetrapod.ph
coevolution.py -m sca -c 0.4 -a a5_9 -o ./out/ randomized_myoglobin_tetrapod.fasta myoglobin_tetrapod.ph
coevolution.py -m sca -c 0.4 -a a5_8 -o ./out/ randomized_myoglobin_tetrapod.fasta myoglobin_tetrapod.ph
coevolution.py -m sca -c 0.4 -a a4_7 -o ./out/ randomized_myoglobin_tetrapod.fasta myoglobin_tetrapod.ph
coevolution.py -m sca -c 0.4 -a a3_9 -o ./out/ randomized_myoglobin_tetrapod.fasta myoglobin_tetrapod.ph
coevolution.py -m sca -c 0.4 -a a3_8 -o ./out/ randomized_myoglobin_tetrapod.fasta myoglobin_tetrapod.ph
coevolution.py -m sca -c 0.4 -a a2_2 -o ./out/ randomized_myoglobin_tetrapod.fasta myoglobin_tetrapod.ph
coevolution.py -m sca -c 0.4 -a a2_3 -o ./out/ randomized_myoglobin_tetrapod.fasta myoglobin_tetrapod.ph
coevolution.py -m sca -c 0.4 -a a2_4 -o ./out/ randomized_myoglobin_tetrapod.fasta myoglobin_tetrapod.ph
coevolution.py -m sca -c 0.4 -a a2_5 -o ./out/ randomized_myoglobin_tetrapod.fasta myoglobin_tetrapod.ph
coevolution.py -m sca -c 0.4 -a a2_6 -o ./out/ randomized_myoglobin_tetrapod.fasta myoglobin_tetrapod.ph
coevolution.py -m sca -c 0.4 -a a2_7 -o ./out/ randomized_myoglobin_tetrapod.fasta myoglobin_tetrapod.ph
coevolution.py -m sca -c 0.4 -a a2_8 -o ./out/ randomized_myoglobin_tetrapod.fasta myoglobin_tetrapod.ph
coevolution.py -m sca -c 0.4 -a a2_9 -o ./out/ randomized_myoglobin_tetrapod.fasta myoglobin_tetrapod.ph
coevolution.py -m sca -c 0.4 -a a3_3 -o ./out/ randomized_myoglobin_tetrapod.fasta myoglobin_tetrapod.ph
coevolution.py -m sca -c 0.4 -a a3_2 -o ./out/ randomized_myoglobin_tetrapod.fasta myoglobin_tetrapod.ph
coevolution.py -m sca -c 0.4 -a a3_5 -o ./out/ randomized_myoglobin_tetrapod.fasta myoglobin_tetrapod.ph
coevolution.py -m sca -c 0.4 -a a3_4 -o ./out/ randomized_myoglobin_tetrapod.fasta myoglobin_tetrapod.ph
coevolution.py -m sca -c 0.4 -a a3_7 -o ./out/ randomized_myoglobin_tetrapod.fasta myoglobin_tetrapod.ph
coevolution.py -m sca -c 0.4 -a a3_6 -o ./out/ randomized_myoglobin_tetrapod.fasta myoglobin_tetrapod.ph
coevolution.py -m sca -c 0.5 -a a4_8 -o ./out/ randomized_myoglobin_tetrapod.fasta myoglobin_tetrapod.ph
coevolution.py -m sca -c 0.5 -a a5_10 -o ./out/ randomized_myoglobin_tetrapod.fasta myoglobin_tetrapod.ph
coevolution.py -m sca -c 0.5 -a a1_9 -o ./out/ randomized_myoglobin_tetrapod.fasta myoglobin_tetrapod.ph
coevolution.py -m sca -c 0.5 -a a1_8 -o ./out/ randomized_myoglobin_tetrapod.fasta myoglobin_tetrapod.ph
coevolution.py -m sca -c 0.5 -a a1_7 -o ./out/ randomized_myoglobin_tetrapod.fasta myoglobin_tetrapod.ph
coevolution.py -m sca -c 0.5 -a a1_6 -o ./out/ randomized_myoglobin_tetrapod.fasta myoglobin_tetrapod.ph
coevolution.py -m sca -c 0.5 -a a1_5 -o ./out/ randomized_myoglobin_tetrapod.fasta myoglobin_tetrapod.ph
coevolution.py -m sca -c 0.5 -a a1_4 -o ./out/ randomized_myoglobin_tetrapod.fasta myoglobin_tetrapod.ph
coevolution.py -m sca -c 0.5 -a a1_3 -o ./out/ randomized_myoglobin_tetrapod.fasta myoglobin_tetrapod.ph
coevolution.py -m sca -c 0.5 -a a1_2 -o ./out/ randomized_myoglobin_tetrapod.fasta myoglobin_tetrapod.ph
coevolution.py -m sca -c 0.5 -a hydropathy_3 -o ./out/ randomized_myoglobin_tetrapod.fasta myoglobin_tetrapod.ph
coevolution.py -m sca -c 0.5 -a a4_5 -o ./out/ randomized_myoglobin_tetrapod.fasta myoglobin_tetrapod.ph
coevolution.py -m sca -c 0.5 -a a4_9 -o ./out/ randomized_myoglobin_tetrapod.fasta myoglobin_tetrapod.ph
coevolution.py -m sca -c 0.5 -a a2_10 -o ./out/ randomized_myoglobin_tetrapod.fasta myoglobin_tetrapod.ph
coevolution.py -m sca -c 0.5 -a a1_10 -o ./out/ randomized_myoglobin_tetrapod.fasta myoglobin_tetrapod.ph
coevolution.py -m sca -c 0.5 -a a4_6 -o ./out/ randomized_myoglobin_tetrapod.fasta myoglobin_tetrapod.ph
coevolution.py -m sca -c 0.5 -a a4_10 -o ./out/ randomized_myoglobin_tetrapod.fasta myoglobin_tetrapod.ph
coevolution.py -m sca -c 0.5 -a charge_3 -o ./out/ randomized_myoglobin_tetrapod.fasta myoglobin_tetrapod.ph
coevolution.py -m sca -c 0.5 -a charge_2 -o ./out/ randomized_myoglobin_tetrapod.fasta myoglobin_tetrapod.ph
coevolution.py -m sca -c 0.5 -a charge_his_2 -o ./out/ randomized_myoglobin_tetrapod.fasta myoglobin_tetrapod.ph
coevolution.py -m sca -c 0.5 -a charge_his_3 -o ./out/ randomized_myoglobin_tetrapod.fasta myoglobin_tetrapod.ph
coevolution.py -m sca -c 0.5 -a orig -o ./out/ randomized_myoglobin_tetrapod.fasta myoglobin_tetrapod.ph
coevolution.py -m sca -c 0.5 -a a3_10 -o ./out/ randomized_myoglobin_tetrapod.fasta myoglobin_tetrapod.ph
coevolution.py -m sca -c 0.5 -a polarity_his_4 -o ./out/ randomized_myoglobin_tetrapod.fasta myoglobin_tetrapod.ph
coevolution.py -m sca -c 0.5 -a a4_2 -o ./out/ randomized_myoglobin_tetrapod.fasta myoglobin_tetrapod.ph
coevolution.py -m sca -c 0.5 -a a4_3 -o ./out/ randomized_myoglobin_tetrapod.fasta myoglobin_tetrapod.ph
coevolution.py -m sca -c 0.5 -a size_2 -o ./out/ randomized_myoglobin_tetrapod.fasta myoglobin_tetrapod.ph
coevolution.py -m sca -c 0.5 -a a5_3 -o ./out/ randomized_myoglobin_tetrapod.fasta myoglobin_tetrapod.ph
coevolution.py -m sca -c 0.5 -a a5_2 -o ./out/ randomized_myoglobin_tetrapod.fasta myoglobin_tetrapod.ph
coevolution.py -m sca -c 0.5 -a a5_7 -o ./out/ randomized_myoglobin_tetrapod.fasta myoglobin_tetrapod.ph
coevolution.py -m sca -c 0.5 -a a5_6 -o ./out/ randomized_myoglobin_tetrapod.fasta myoglobin_tetrapod.ph
coevolution.py -m sca -c 0.5 -a a5_5 -o ./out/ randomized_myoglobin_tetrapod.fasta myoglobin_tetrapod.ph
coevolution.py -m sca -c 0.5 -a a5_4 -o ./out/ randomized_myoglobin_tetrapod.fasta myoglobin_tetrapod.ph
coevolution.py -m sca -c 0.5 -a a4_4 -o ./out/ randomized_myoglobin_tetrapod.fasta myoglobin_tetrapod.ph
coevolution.py -m sca -c 0.5 -a a5_9 -o ./out/ randomized_myoglobin_tetrapod.fasta myoglobin_tetrapod.ph
coevolution.py -m sca -c 0.5 -a a5_8 -o ./out/ randomized_myoglobin_tetrapod.fasta myoglobin_tetrapod.ph
coevolution.py -m sca -c 0.5 -a a4_7 -o ./out/ randomized_myoglobin_tetrapod.fasta myoglobin_tetrapod.ph
coevolution.py -m sca -c 0.5 -a a3_9 -o ./out/ randomized_myoglobin_tetrapod.fasta myoglobin_tetrapod.ph
coevolution.py -m sca -c 0.5 -a a3_8 -o ./out/ randomized_myoglobin_tetrapod.fasta myoglobin_tetrapod.ph
coevolution.py -m sca -c 0.5 -a a2_2 -o ./out/ randomized_myoglobin_tetrapod.fasta myoglobin_tetrapod.ph
coevolution.py -m sca -c 0.5 -a a2_3 -o ./out/ randomized_myoglobin_tetrapod.fasta myoglobin_tetrapod.ph
coevolution.py -m sca -c 0.5 -a a2_4 -o ./out/ randomized_myoglobin_tetrapod.fasta myoglobin_tetrapod.ph
coevolution.py -m sca -c 0.5 -a a2_5 -o ./out/ randomized_myoglobin_tetrapod.fasta myoglobin_tetrapod.ph
coevolution.py -m sca -c 0.5 -a a2_6 -o ./out/ randomized_myoglobin_tetrapod.fasta myoglobin_tetrapod.ph
coevolution.py -m sca -c 0.5 -a a2_7 -o ./out/ randomized_myoglobin_tetrapod.fasta myoglobin_tetrapod.ph
coevolution.py -m sca -c 0.5 -a a2_8 -o ./out/ randomized_myoglobin_tetrapod.fasta myoglobin_tetrapod.ph
coevolution.py -m sca -c 0.5 -a a2_9 -o ./out/ randomized_myoglobin_tetrapod.fasta myoglobin_tetrapod.ph
coevolution.py -m sca -c 0.5 -a a3_3 -o ./out/ randomized_myoglobin_tetrapod.fasta myoglobin_tetrapod.ph
coevolution.py -m sca -c 0.5 -a a3_2 -o ./out/ randomized_myoglobin_tetrapod.fasta myoglobin_tetrapod.ph
coevolution.py -m sca -c 0.5 -a a3_5 -o ./out/ randomized_myoglobin_tetrapod.fasta myoglobin_tetrapod.ph
coevolution.py -m sca -c 0.5 -a a3_4 -o ./out/ randomized_myoglobin_tetrapod.fasta myoglobin_tetrapod.ph
coevolution.py -m sca -c 0.5 -a a3_7 -o ./out/ randomized_myoglobin_tetrapod.fasta myoglobin_tetrapod.ph
coevolution.py -m sca -c 0.5 -a a3_6 -o ./out/ randomized_myoglobin_tetrapod.fasta myoglobin_tetrapod.ph
coevolution.py -m sca -c 0.6 -a a4_8 -o ./out/ randomized_myoglobin_tetrapod.fasta myoglobin_tetrapod.ph
coevolution.py -m sca -c 0.6 -a a5_10 -o ./out/ randomized_myoglobin_tetrapod.fasta myoglobin_tetrapod.ph
coevolution.py -m sca -c 0.6 -a a1_9 -o ./out/ randomized_myoglobin_tetrapod.fasta myoglobin_tetrapod.ph
coevolution.py -m sca -c 0.6 -a a1_8 -o ./out/ randomized_myoglobin_tetrapod.fasta myoglobin_tetrapod.ph
coevolution.py -m sca -c 0.6 -a a1_7 -o ./out/ randomized_myoglobin_tetrapod.fasta myoglobin_tetrapod.ph
coevolution.py -m sca -c 0.6 -a a1_6 -o ./out/ randomized_myoglobin_tetrapod.fasta myoglobin_tetrapod.ph
coevolution.py -m sca -c 0.6 -a a1_5 -o ./out/ randomized_myoglobin_tetrapod.fasta myoglobin_tetrapod.ph
coevolution.py -m sca -c 0.6 -a a1_4 -o ./out/ randomized_myoglobin_tetrapod.fasta myoglobin_tetrapod.ph
coevolution.py -m sca -c 0.6 -a a1_3 -o ./out/ randomized_myoglobin_tetrapod.fasta myoglobin_tetrapod.ph
coevolution.py -m sca -c 0.6 -a a1_2 -o ./out/ randomized_myoglobin_tetrapod.fasta myoglobin_tetrapod.ph
coevolution.py -m sca -c 0.6 -a hydropathy_3 -o ./out/ randomized_myoglobin_tetrapod.fasta myoglobin_tetrapod.ph
coevolution.py -m sca -c 0.6 -a a4_5 -o ./out/ randomized_myoglobin_tetrapod.fasta myoglobin_tetrapod.ph
coevolution.py -m sca -c 0.6 -a a4_9 -o ./out/ randomized_myoglobin_tetrapod.fasta myoglobin_tetrapod.ph
coevolution.py -m sca -c 0.6 -a a2_10 -o ./out/ randomized_myoglobin_tetrapod.fasta myoglobin_tetrapod.ph
coevolution.py -m sca -c 0.6 -a a1_10 -o ./out/ randomized_myoglobin_tetrapod.fasta myoglobin_tetrapod.ph
coevolution.py -m sca -c 0.6 -a a4_6 -o ./out/ randomized_myoglobin_tetrapod.fasta myoglobin_tetrapod.ph
coevolution.py -m sca -c 0.6 -a a4_10 -o ./out/ randomized_myoglobin_tetrapod.fasta myoglobin_tetrapod.ph
coevolution.py -m sca -c 0.6 -a charge_3 -o ./out/ randomized_myoglobin_tetrapod.fasta myoglobin_tetrapod.ph
coevolution.py -m sca -c 0.6 -a charge_2 -o ./out/ randomized_myoglobin_tetrapod.fasta myoglobin_tetrapod.ph
coevolution.py -m sca -c 0.6 -a charge_his_2 -o ./out/ randomized_myoglobin_tetrapod.fasta myoglobin_tetrapod.ph
coevolution.py -m sca -c 0.6 -a charge_his_3 -o ./out/ randomized_myoglobin_tetrapod.fasta myoglobin_tetrapod.ph
coevolution.py -m sca -c 0.6 -a orig -o ./out/ randomized_myoglobin_tetrapod.fasta myoglobin_tetrapod.ph
coevolution.py -m sca -c 0.6 -a a3_10 -o ./out/ randomized_myoglobin_tetrapod.fasta myoglobin_tetrapod.ph
coevolution.py -m sca -c 0.6 -a polarity_his_4 -o ./out/ randomized_myoglobin_tetrapod.fasta myoglobin_tetrapod.ph
coevolution.py -m sca -c 0.6 -a a4_2 -o ./out/ randomized_myoglobin_tetrapod.fasta myoglobin_tetrapod.ph
coevolution.py -m sca -c 0.6 -a a4_3 -o ./out/ randomized_myoglobin_tetrapod.fasta myoglobin_tetrapod.ph
coevolution.py -m sca -c 0.6 -a size_2 -o ./out/ randomized_myoglobin_tetrapod.fasta myoglobin_tetrapod.ph
coevolution.py -m sca -c 0.6 -a a5_3 -o ./out/ randomized_myoglobin_tetrapod.fasta myoglobin_tetrapod.ph
coevolution.py -m sca -c 0.6 -a a5_2 -o ./out/ randomized_myoglobin_tetrapod.fasta myoglobin_tetrapod.ph
coevolution.py -m sca -c 0.6 -a a5_7 -o ./out/ randomized_myoglobin_tetrapod.fasta myoglobin_tetrapod.ph
coevolution.py -m sca -c 0.6 -a a5_6 -o ./out/ randomized_myoglobin_tetrapod.fasta myoglobin_tetrapod.ph
coevolution.py -m sca -c 0.6 -a a5_5 -o ./out/ randomized_myoglobin_tetrapod.fasta myoglobin_tetrapod.ph
coevolution.py -m sca -c 0.6 -a a5_4 -o ./out/ randomized_myoglobin_tetrapod.fasta myoglobin_tetrapod.ph
coevolution.py -m sca -c 0.6 -a a4_4 -o ./out/ randomized_myoglobin_tetrapod.fasta myoglobin_tetrapod.ph
coevolution.py -m sca -c 0.6 -a a5_9 -o ./out/ randomized_myoglobin_tetrapod.fasta myoglobin_tetrapod.ph
coevolution.py -m sca -c 0.6 -a a5_8 -o ./out/ randomized_myoglobin_tetrapod.fasta myoglobin_tetrapod.ph
coevolution.py -m sca -c 0.6 -a a4_7 -o ./out/ randomized_myoglobin_tetrapod.fasta myoglobin_tetrapod.ph
coevolution.py -m sca -c 0.6 -a a3_9 -o ./out/ randomized_myoglobin_tetrapod.fasta myoglobin_tetrapod.ph
coevolution.py -m sca -c 0.6 -a a3_8 -o ./out/ randomized_myoglobin_tetrapod.fasta myoglobin_tetrapod.ph
coevolution.py -m sca -c 0.6 -a a2_2 -o ./out/ randomized_myoglobin_tetrapod.fasta myoglobin_tetrapod.ph
coevolution.py -m sca -c 0.6 -a a2_3 -o ./out/ randomized_myoglobin_tetrapod.fasta myoglobin_tetrapod.ph
coevolution.py -m sca -c 0.6 -a a2_4 -o ./out/ randomized_myoglobin_tetrapod.fasta myoglobin_tetrapod.ph
coevolution.py -m sca -c 0.6 -a a2_5 -o ./out/ randomized_myoglobin_tetrapod.fasta myoglobin_tetrapod.ph
coevolution.py -m sca -c 0.6 -a a2_6 -o ./out/ randomized_myoglobin_tetrapod.fasta myoglobin_tetrapod.ph
coevolution.py -m sca -c 0.6 -a a2_7 -o ./out/ randomized_myoglobin_tetrapod.fasta myoglobin_tetrapod.ph
coevolution.py -m sca -c 0.6 -a a2_8 -o ./out/ randomized_myoglobin_tetrapod.fasta myoglobin_tetrapod.ph
coevolution.py -m sca -c 0.6 -a a2_9 -o ./out/ randomized_myoglobin_tetrapod.fasta myoglobin_tetrapod.ph
coevolution.py -m sca -c 0.6 -a a3_3 -o ./out/ randomized_myoglobin_tetrapod.fasta myoglobin_tetrapod.ph
coevolution.py -m sca -c 0.6 -a a3_2 -o ./out/ randomized_myoglobin_tetrapod.fasta myoglobin_tetrapod.ph
coevolution.py -m sca -c 0.6 -a a3_5 -o ./out/ randomized_myoglobin_tetrapod.fasta myoglobin_tetrapod.ph
coevolution.py -m sca -c 0.6 -a a3_4 -o ./out/ randomized_myoglobin_tetrapod.fasta myoglobin_tetrapod.ph
coevolution.py -m sca -c 0.6 -a a3_7 -o ./out/ randomized_myoglobin_tetrapod.fasta myoglobin_tetrapod.ph
coevolution.py -m sca -c 0.6 -a a3_6 -o ./out/ randomized_myoglobin_tetrapod.fasta myoglobin_tetrapod.ph
coevolution.py -m sca -c 0.7 -a a4_8 -o ./out/ randomized_myoglobin_tetrapod.fasta myoglobin_tetrapod.ph
coevolution.py -m sca -c 0.7 -a a5_10 -o ./out/ randomized_myoglobin_tetrapod.fasta myoglobin_tetrapod.ph
coevolution.py -m sca -c 0.7 -a a1_9 -o ./out/ randomized_myoglobin_tetrapod.fasta myoglobin_tetrapod.ph
coevolution.py -m sca -c 0.7 -a a1_8 -o ./out/ randomized_myoglobin_tetrapod.fasta myoglobin_tetrapod.ph
coevolution.py -m sca -c 0.7 -a a1_7 -o ./out/ randomized_myoglobin_tetrapod.fasta myoglobin_tetrapod.ph
coevolution.py -m sca -c 0.7 -a a1_6 -o ./out/ randomized_myoglobin_tetrapod.fasta myoglobin_tetrapod.ph
coevolution.py -m sca -c 0.7 -a a1_5 -o ./out/ randomized_myoglobin_tetrapod.fasta myoglobin_tetrapod.ph
coevolution.py -m sca -c 0.7 -a a1_4 -o ./out/ randomized_myoglobin_tetrapod.fasta myoglobin_tetrapod.ph
coevolution.py -m sca -c 0.7 -a a1_3 -o ./out/ randomized_myoglobin_tetrapod.fasta myoglobin_tetrapod.ph
coevolution.py -m sca -c 0.7 -a a1_2 -o ./out/ randomized_myoglobin_tetrapod.fasta myoglobin_tetrapod.ph
coevolution.py -m sca -c 0.7 -a hydropathy_3 -o ./out/ randomized_myoglobin_tetrapod.fasta myoglobin_tetrapod.ph
coevolution.py -m sca -c 0.7 -a a4_5 -o ./out/ randomized_myoglobin_tetrapod.fasta myoglobin_tetrapod.ph
coevolution.py -m sca -c 0.7 -a a4_9 -o ./out/ randomized_myoglobin_tetrapod.fasta myoglobin_tetrapod.ph
coevolution.py -m sca -c 0.7 -a a2_10 -o ./out/ randomized_myoglobin_tetrapod.fasta myoglobin_tetrapod.ph
coevolution.py -m sca -c 0.7 -a a1_10 -o ./out/ randomized_myoglobin_tetrapod.fasta myoglobin_tetrapod.ph
coevolution.py -m sca -c 0.7 -a a4_6 -o ./out/ randomized_myoglobin_tetrapod.fasta myoglobin_tetrapod.ph
coevolution.py -m sca -c 0.7 -a a4_10 -o ./out/ randomized_myoglobin_tetrapod.fasta myoglobin_tetrapod.ph
coevolution.py -m sca -c 0.7 -a charge_3 -o ./out/ randomized_myoglobin_tetrapod.fasta myoglobin_tetrapod.ph
coevolution.py -m sca -c 0.7 -a charge_2 -o ./out/ randomized_myoglobin_tetrapod.fasta myoglobin_tetrapod.ph
coevolution.py -m sca -c 0.7 -a charge_his_2 -o ./out/ randomized_myoglobin_tetrapod.fasta myoglobin_tetrapod.ph
coevolution.py -m sca -c 0.7 -a charge_his_3 -o ./out/ randomized_myoglobin_tetrapod.fasta myoglobin_tetrapod.ph
coevolution.py -m sca -c 0.7 -a orig -o ./out/ randomized_myoglobin_tetrapod.fasta myoglobin_tetrapod.ph
coevolution.py -m sca -c 0.7 -a a3_10 -o ./out/ randomized_myoglobin_tetrapod.fasta myoglobin_tetrapod.ph
coevolution.py -m sca -c 0.7 -a polarity_his_4 -o ./out/ randomized_myoglobin_tetrapod.fasta myoglobin_tetrapod.ph
coevolution.py -m sca -c 0.7 -a a4_2 -o ./out/ randomized_myoglobin_tetrapod.fasta myoglobin_tetrapod.ph
coevolution.py -m sca -c 0.7 -a a4_3 -o ./out/ randomized_myoglobin_tetrapod.fasta myoglobin_tetrapod.ph
coevolution.py -m sca -c 0.7 -a size_2 -o ./out/ randomized_myoglobin_tetrapod.fasta myoglobin_tetrapod.ph
coevolution.py -m sca -c 0.7 -a a5_3 -o ./out/ randomized_myoglobin_tetrapod.fasta myoglobin_tetrapod.ph
coevolution.py -m sca -c 0.7 -a a5_2 -o ./out/ randomized_myoglobin_tetrapod.fasta myoglobin_tetrapod.ph
coevolution.py -m sca -c 0.7 -a a5_7 -o ./out/ randomized_myoglobin_tetrapod.fasta myoglobin_tetrapod.ph
coevolution.py -m sca -c 0.7 -a a5_6 -o ./out/ randomized_myoglobin_tetrapod.fasta myoglobin_tetrapod.ph
coevolution.py -m sca -c 0.7 -a a5_5 -o ./out/ randomized_myoglobin_tetrapod.fasta myoglobin_tetrapod.ph
coevolution.py -m sca -c 0.7 -a a5_4 -o ./out/ randomized_myoglobin_tetrapod.fasta myoglobin_tetrapod.ph
coevolution.py -m sca -c 0.7 -a a4_4 -o ./out/ randomized_myoglobin_tetrapod.fasta myoglobin_tetrapod.ph
coevolution.py -m sca -c 0.7 -a a5_9 -o ./out/ randomized_myoglobin_tetrapod.fasta myoglobin_tetrapod.ph
coevolution.py -m sca -c 0.7 -a a5_8 -o ./out/ randomized_myoglobin_tetrapod.fasta myoglobin_tetrapod.ph
coevolution.py -m sca -c 0.7 -a a4_7 -o ./out/ randomized_myoglobin_tetrapod.fasta myoglobin_tetrapod.ph
coevolution.py -m sca -c 0.7 -a a3_9 -o ./out/ randomized_myoglobin_tetrapod.fasta myoglobin_tetrapod.ph
coevolution.py -m sca -c 0.7 -a a3_8 -o ./out/ randomized_myoglobin_tetrapod.fasta myoglobin_tetrapod.ph
coevolution.py -m sca -c 0.7 -a a2_2 -o ./out/ randomized_myoglobin_tetrapod.fasta myoglobin_tetrapod.ph
coevolution.py -m sca -c 0.7 -a a2_3 -o ./out/ randomized_myoglobin_tetrapod.fasta myoglobin_tetrapod.ph
coevolution.py -m sca -c 0.7 -a a2_4 -o ./out/ randomized_myoglobin_tetrapod.fasta myoglobin_tetrapod.ph
coevolution.py -m sca -c 0.7 -a a2_5 -o ./out/ randomized_myoglobin_tetrapod.fasta myoglobin_tetrapod.ph
coevolution.py -m sca -c 0.7 -a a2_6 -o ./out/ randomized_myoglobin_tetrapod.fasta myoglobin_tetrapod.ph
coevolution.py -m sca -c 0.7 -a a2_7 -o ./out/ randomized_myoglobin_tetrapod.fasta myoglobin_tetrapod.ph
coevolution.py -m sca -c 0.7 -a a2_8 -o ./out/ randomized_myoglobin_tetrapod.fasta myoglobin_tetrapod.ph
coevolution.py -m sca -c 0.7 -a a2_9 -o ./out/ randomized_myoglobin_tetrapod.fasta myoglobin_tetrapod.ph
coevolution.py -m sca -c 0.7 -a a3_3 -o ./out/ randomized_myoglobin_tetrapod.fasta myoglobin_tetrapod.ph
coevolution.py -m sca -c 0.7 -a a3_2 -o ./out/ randomized_myoglobin_tetrapod.fasta myoglobin_tetrapod.ph
coevolution.py -m sca -c 0.7 -a a3_5 -o ./out/ randomized_myoglobin_tetrapod.fasta myoglobin_tetrapod.ph
coevolution.py -m sca -c 0.7 -a a3_4 -o ./out/ randomized_myoglobin_tetrapod.fasta myoglobin_tetrapod.ph
coevolution.py -m sca -c 0.7 -a a3_7 -o ./out/ randomized_myoglobin_tetrapod.fasta myoglobin_tetrapod.ph
coevolution.py -m sca -c 0.7 -a a3_6 -o ./out/ randomized_myoglobin_tetrapod.fasta myoglobin_tetrapod.ph
coevolution.py -m sca -c 0.8 -a a4_8 -o ./out/ randomized_myoglobin_tetrapod.fasta myoglobin_tetrapod.ph
coevolution.py -m sca -c 0.8 -a a5_10 -o ./out/ randomized_myoglobin_tetrapod.fasta myoglobin_tetrapod.ph
coevolution.py -m sca -c 0.8 -a a1_9 -o ./out/ randomized_myoglobin_tetrapod.fasta myoglobin_tetrapod.ph
coevolution.py -m sca -c 0.8 -a a1_8 -o ./out/ randomized_myoglobin_tetrapod.fasta myoglobin_tetrapod.ph
coevolution.py -m sca -c 0.8 -a a1_7 -o ./out/ randomized_myoglobin_tetrapod.fasta myoglobin_tetrapod.ph
coevolution.py -m sca -c 0.8 -a a1_6 -o ./out/ randomized_myoglobin_tetrapod.fasta myoglobin_tetrapod.ph
coevolution.py -m sca -c 0.8 -a a1_5 -o ./out/ randomized_myoglobin_tetrapod.fasta myoglobin_tetrapod.ph
coevolution.py -m sca -c 0.8 -a a1_4 -o ./out/ randomized_myoglobin_tetrapod.fasta myoglobin_tetrapod.ph
coevolution.py -m sca -c 0.8 -a a1_3 -o ./out/ randomized_myoglobin_tetrapod.fasta myoglobin_tetrapod.ph
coevolution.py -m sca -c 0.8 -a a1_2 -o ./out/ randomized_myoglobin_tetrapod.fasta myoglobin_tetrapod.ph
coevolution.py -m sca -c 0.8 -a hydropathy_3 -o ./out/ randomized_myoglobin_tetrapod.fasta myoglobin_tetrapod.ph
coevolution.py -m sca -c 0.8 -a a4_5 -o ./out/ randomized_myoglobin_tetrapod.fasta myoglobin_tetrapod.ph
coevolution.py -m sca -c 0.8 -a a4_9 -o ./out/ randomized_myoglobin_tetrapod.fasta myoglobin_tetrapod.ph
coevolution.py -m sca -c 0.8 -a a2_10 -o ./out/ randomized_myoglobin_tetrapod.fasta myoglobin_tetrapod.ph
coevolution.py -m sca -c 0.8 -a a1_10 -o ./out/ randomized_myoglobin_tetrapod.fasta myoglobin_tetrapod.ph
coevolution.py -m sca -c 0.8 -a a4_6 -o ./out/ randomized_myoglobin_tetrapod.fasta myoglobin_tetrapod.ph
coevolution.py -m sca -c 0.8 -a a4_10 -o ./out/ randomized_myoglobin_tetrapod.fasta myoglobin_tetrapod.ph
coevolution.py -m sca -c 0.8 -a charge_3 -o ./out/ randomized_myoglobin_tetrapod.fasta myoglobin_tetrapod.ph
coevolution.py -m sca -c 0.8 -a charge_2 -o ./out/ randomized_myoglobin_tetrapod.fasta myoglobin_tetrapod.ph
coevolution.py -m sca -c 0.8 -a charge_his_2 -o ./out/ randomized_myoglobin_tetrapod.fasta myoglobin_tetrapod.ph
coevolution.py -m sca -c 0.8 -a charge_his_3 -o ./out/ randomized_myoglobin_tetrapod.fasta myoglobin_tetrapod.ph
coevolution.py -m sca -c 0.8 -a orig -o ./out/ randomized_myoglobin_tetrapod.fasta myoglobin_tetrapod.ph
coevolution.py -m sca -c 0.8 -a a3_10 -o ./out/ randomized_myoglobin_tetrapod.fasta myoglobin_tetrapod.ph
coevolution.py -m sca -c 0.8 -a polarity_his_4 -o ./out/ randomized_myoglobin_tetrapod.fasta myoglobin_tetrapod.ph
coevolution.py -m sca -c 0.8 -a a4_2 -o ./out/ randomized_myoglobin_tetrapod.fasta myoglobin_tetrapod.ph
coevolution.py -m sca -c 0.8 -a a4_3 -o ./out/ randomized_myoglobin_tetrapod.fasta myoglobin_tetrapod.ph
coevolution.py -m sca -c 0.8 -a size_2 -o ./out/ randomized_myoglobin_tetrapod.fasta myoglobin_tetrapod.ph
coevolution.py -m sca -c 0.8 -a a5_3 -o ./out/ randomized_myoglobin_tetrapod.fasta myoglobin_tetrapod.ph
coevolution.py -m sca -c 0.8 -a a5_2 -o ./out/ randomized_myoglobin_tetrapod.fasta myoglobin_tetrapod.ph
coevolution.py -m sca -c 0.8 -a a5_7 -o ./out/ randomized_myoglobin_tetrapod.fasta myoglobin_tetrapod.ph
coevolution.py -m sca -c 0.8 -a a5_6 -o ./out/ randomized_myoglobin_tetrapod.fasta myoglobin_tetrapod.ph
coevolution.py -m sca -c 0.8 -a a5_5 -o ./out/ randomized_myoglobin_tetrapod.fasta myoglobin_tetrapod.ph
coevolution.py -m sca -c 0.8 -a a5_4 -o ./out/ randomized_myoglobin_tetrapod.fasta myoglobin_tetrapod.ph
coevolution.py -m sca -c 0.8 -a a4_4 -o ./out/ randomized_myoglobin_tetrapod.fasta myoglobin_tetrapod.ph
coevolution.py -m sca -c 0.8 -a a5_9 -o ./out/ randomized_myoglobin_tetrapod.fasta myoglobin_tetrapod.ph
coevolution.py -m sca -c 0.8 -a a5_8 -o ./out/ randomized_myoglobin_tetrapod.fasta myoglobin_tetrapod.ph
coevolution.py -m sca -c 0.8 -a a4_7 -o ./out/ randomized_myoglobin_tetrapod.fasta myoglobin_tetrapod.ph
coevolution.py -m sca -c 0.8 -a a3_9 -o ./out/ randomized_myoglobin_tetrapod.fasta myoglobin_tetrapod.ph
coevolution.py -m sca -c 0.8 -a a3_8 -o ./out/ randomized_myoglobin_tetrapod.fasta myoglobin_tetrapod.ph
coevolution.py -m sca -c 0.8 -a a2_2 -o ./out/ randomized_myoglobin_tetrapod.fasta myoglobin_tetrapod.ph
coevolution.py -m sca -c 0.8 -a a2_3 -o ./out/ randomized_myoglobin_tetrapod.fasta myoglobin_tetrapod.ph
coevolution.py -m sca -c 0.8 -a a2_4 -o ./out/ randomized_myoglobin_tetrapod.fasta myoglobin_tetrapod.ph
coevolution.py -m sca -c 0.8 -a a2_5 -o ./out/ randomized_myoglobin_tetrapod.fasta myoglobin_tetrapod.ph
coevolution.py -m sca -c 0.8 -a a2_6 -o ./out/ randomized_myoglobin_tetrapod.fasta myoglobin_tetrapod.ph
coevolution.py -m sca -c 0.8 -a a2_7 -o ./out/ randomized_myoglobin_tetrapod.fasta myoglobin_tetrapod.ph
coevolution.py -m sca -c 0.8 -a a2_8 -o ./out/ randomized_myoglobin_tetrapod.fasta myoglobin_tetrapod.ph
coevolution.py -m sca -c 0.8 -a a2_9 -o ./out/ randomized_myoglobin_tetrapod.fasta myoglobin_tetrapod.ph
coevolution.py -m sca -c 0.8 -a a3_3 -o ./out/ randomized_myoglobin_tetrapod.fasta myoglobin_tetrapod.ph
coevolution.py -m sca -c 0.8 -a a3_2 -o ./out/ randomized_myoglobin_tetrapod.fasta myoglobin_tetrapod.ph
coevolution.py -m sca -c 0.8 -a a3_5 -o ./out/ randomized_myoglobin_tetrapod.fasta myoglobin_tetrapod.ph
coevolution.py -m sca -c 0.8 -a a3_4 -o ./out/ randomized_myoglobin_tetrapod.fasta myoglobin_tetrapod.ph
coevolution.py -m sca -c 0.8 -a a3_7 -o ./out/ randomized_myoglobin_tetrapod.fasta myoglobin_tetrapod.ph
coevolution.py -m sca -c 0.8 -a a3_6 -o ./out/ randomized_myoglobin_tetrapod.fasta myoglobin_tetrapod.ph
coevolution.py -m sca -c 0.9 -a a4_8 -o ./out/ randomized_myoglobin_tetrapod.fasta myoglobin_tetrapod.ph
coevolution.py -m sca -c 0.9 -a a5_10 -o ./out/ randomized_myoglobin_tetrapod.fasta myoglobin_tetrapod.ph
coevolution.py -m sca -c 0.9 -a a1_9 -o ./out/ randomized_myoglobin_tetrapod.fasta myoglobin_tetrapod.ph
coevolution.py -m sca -c 0.9 -a a1_8 -o ./out/ randomized_myoglobin_tetrapod.fasta myoglobin_tetrapod.ph
coevolution.py -m sca -c 0.9 -a a1_7 -o ./out/ randomized_myoglobin_tetrapod.fasta myoglobin_tetrapod.ph
coevolution.py -m sca -c 0.9 -a a1_6 -o ./out/ randomized_myoglobin_tetrapod.fasta myoglobin_tetrapod.ph
coevolution.py -m sca -c 0.9 -a a1_5 -o ./out/ randomized_myoglobin_tetrapod.fasta myoglobin_tetrapod.ph
coevolution.py -m sca -c 0.9 -a a1_4 -o ./out/ randomized_myoglobin_tetrapod.fasta myoglobin_tetrapod.ph
coevolution.py -m sca -c 0.9 -a a1_3 -o ./out/ randomized_myoglobin_tetrapod.fasta myoglobin_tetrapod.ph
coevolution.py -m sca -c 0.9 -a a1_2 -o ./out/ randomized_myoglobin_tetrapod.fasta myoglobin_tetrapod.ph
coevolution.py -m sca -c 0.9 -a hydropathy_3 -o ./out/ randomized_myoglobin_tetrapod.fasta myoglobin_tetrapod.ph
coevolution.py -m sca -c 0.9 -a a4_5 -o ./out/ randomized_myoglobin_tetrapod.fasta myoglobin_tetrapod.ph
coevolution.py -m sca -c 0.9 -a a4_9 -o ./out/ randomized_myoglobin_tetrapod.fasta myoglobin_tetrapod.ph
coevolution.py -m sca -c 0.9 -a a2_10 -o ./out/ randomized_myoglobin_tetrapod.fasta myoglobin_tetrapod.ph
coevolution.py -m sca -c 0.9 -a a1_10 -o ./out/ randomized_myoglobin_tetrapod.fasta myoglobin_tetrapod.ph
coevolution.py -m sca -c 0.9 -a a4_6 -o ./out/ randomized_myoglobin_tetrapod.fasta myoglobin_tetrapod.ph
coevolution.py -m sca -c 0.9 -a a4_10 -o ./out/ randomized_myoglobin_tetrapod.fasta myoglobin_tetrapod.ph
coevolution.py -m sca -c 0.9 -a charge_3 -o ./out/ randomized_myoglobin_tetrapod.fasta myoglobin_tetrapod.ph
coevolution.py -m sca -c 0.9 -a charge_2 -o ./out/ randomized_myoglobin_tetrapod.fasta myoglobin_tetrapod.ph
coevolution.py -m sca -c 0.9 -a charge_his_2 -o ./out/ randomized_myoglobin_tetrapod.fasta myoglobin_tetrapod.ph
coevolution.py -m sca -c 0.9 -a charge_his_3 -o ./out/ randomized_myoglobin_tetrapod.fasta myoglobin_tetrapod.ph
coevolution.py -m sca -c 0.9 -a orig -o ./out/ randomized_myoglobin_tetrapod.fasta myoglobin_tetrapod.ph
coevolution.py -m sca -c 0.9 -a a3_10 -o ./out/ randomized_myoglobin_tetrapod.fasta myoglobin_tetrapod.ph
coevolution.py -m sca -c 0.9 -a polarity_his_4 -o ./out/ randomized_myoglobin_tetrapod.fasta myoglobin_tetrapod.ph
coevolution.py -m sca -c 0.9 -a a4_2 -o ./out/ randomized_myoglobin_tetrapod.fasta myoglobin_tetrapod.ph
coevolution.py -m sca -c 0.9 -a a4_3 -o ./out/ randomized_myoglobin_tetrapod.fasta myoglobin_tetrapod.ph
coevolution.py -m sca -c 0.9 -a size_2 -o ./out/ randomized_myoglobin_tetrapod.fasta myoglobin_tetrapod.ph
coevolution.py -m sca -c 0.9 -a a5_3 -o ./out/ randomized_myoglobin_tetrapod.fasta myoglobin_tetrapod.ph
coevolution.py -m sca -c 0.9 -a a5_2 -o ./out/ randomized_myoglobin_tetrapod.fasta myoglobin_tetrapod.ph
coevolution.py -m sca -c 0.9 -a a5_7 -o ./out/ randomized_myoglobin_tetrapod.fasta myoglobin_tetrapod.ph
coevolution.py -m sca -c 0.9 -a a5_6 -o ./out/ randomized_myoglobin_tetrapod.fasta myoglobin_tetrapod.ph
coevolution.py -m sca -c 0.9 -a a5_5 -o ./out/ randomized_myoglobin_tetrapod.fasta myoglobin_tetrapod.ph
coevolution.py -m sca -c 0.9 -a a5_4 -o ./out/ randomized_myoglobin_tetrapod.fasta myoglobin_tetrapod.ph
coevolution.py -m sca -c 0.9 -a a4_4 -o ./out/ randomized_myoglobin_tetrapod.fasta myoglobin_tetrapod.ph
coevolution.py -m sca -c 0.9 -a a5_9 -o ./out/ randomized_myoglobin_tetrapod.fasta myoglobin_tetrapod.ph
coevolution.py -m sca -c 0.9 -a a5_8 -o ./out/ randomized_myoglobin_tetrapod.fasta myoglobin_tetrapod.ph
coevolution.py -m sca -c 0.9 -a a4_7 -o ./out/ randomized_myoglobin_tetrapod.fasta myoglobin_tetrapod.ph
coevolution.py -m sca -c 0.9 -a a3_9 -o ./out/ randomized_myoglobin_tetrapod.fasta myoglobin_tetrapod.ph
coevolution.py -m sca -c 0.9 -a a3_8 -o ./out/ randomized_myoglobin_tetrapod.fasta myoglobin_tetrapod.ph
coevolution.py -m sca -c 0.9 -a a2_2 -o ./out/ randomized_myoglobin_tetrapod.fasta myoglobin_tetrapod.ph
coevolution.py -m sca -c 0.9 -a a2_3 -o ./out/ randomized_myoglobin_tetrapod.fasta myoglobin_tetrapod.ph
coevolution.py -m sca -c 0.9 -a a2_4 -o ./out/ randomized_myoglobin_tetrapod.fasta myoglobin_tetrapod.ph
coevolution.py -m sca -c 0.9 -a a2_5 -o ./out/ randomized_myoglobin_tetrapod.fasta myoglobin_tetrapod.ph
coevolution.py -m sca -c 0.9 -a a2_6 -o ./out/ randomized_myoglobin_tetrapod.fasta myoglobin_tetrapod.ph
coevolution.py -m sca -c 0.9 -a a2_7 -o ./out/ randomized_myoglobin_tetrapod.fasta myoglobin_tetrapod.ph
coevolution.py -m sca -c 0.9 -a a2_8 -o ./out/ randomized_myoglobin_tetrapod.fasta myoglobin_tetrapod.ph
coevolution.py -m sca -c 0.9 -a a2_9 -o ./out/ randomized_myoglobin_tetrapod.fasta myoglobin_tetrapod.ph
coevolution.py -m sca -c 0.9 -a a3_3 -o ./out/ randomized_myoglobin_tetrapod.fasta myoglobin_tetrapod.ph
coevolution.py -m sca -c 0.9 -a a3_2 -o ./out/ randomized_myoglobin_tetrapod.fasta myoglobin_tetrapod.ph
coevolution.py -m sca -c 0.9 -a a3_5 -o ./out/ randomized_myoglobin_tetrapod.fasta myoglobin_tetrapod.ph
coevolution.py -m sca -c 0.9 -a a3_4 -o ./out/ randomized_myoglobin_tetrapod.fasta myoglobin_tetrapod.ph
coevolution.py -m sca -c 0.9 -a a3_7 -o ./out/ randomized_myoglobin_tetrapod.fasta myoglobin_tetrapod.ph
coevolution.py -m sca -c 0.9 -a a3_6 -o ./out/ randomized_myoglobin_tetrapod.fasta myoglobin_tetrapod.ph
coevolution.py -m mi  -a a4_8 -o ./out/ myosin_rod_chordate.fasta myosin_rod_chordate.ph
coevolution.py -m mi  -a a5_10 -o ./out/ myosin_rod_chordate.fasta myosin_rod_chordate.ph
coevolution.py -m mi  -a a1_9 -o ./out/ myosin_rod_chordate.fasta myosin_rod_chordate.ph
coevolution.py -m mi  -a a1_8 -o ./out/ myosin_rod_chordate.fasta myosin_rod_chordate.ph
coevolution.py -m mi  -a a1_7 -o ./out/ myosin_rod_chordate.fasta myosin_rod_chordate.ph
coevolution.py -m mi  -a a1_6 -o ./out/ myosin_rod_chordate.fasta myosin_rod_chordate.ph
coevolution.py -m mi  -a a1_5 -o ./out/ myosin_rod_chordate.fasta myosin_rod_chordate.ph
coevolution.py -m mi  -a a1_4 -o ./out/ myosin_rod_chordate.fasta myosin_rod_chordate.ph
coevolution.py -m mi  -a a1_3 -o ./out/ myosin_rod_chordate.fasta myosin_rod_chordate.ph
coevolution.py -m mi  -a a1_2 -o ./out/ myosin_rod_chordate.fasta myosin_rod_chordate.ph
coevolution.py -m mi  -a hydropathy_3 -o ./out/ myosin_rod_chordate.fasta myosin_rod_chordate.ph
coevolution.py -m mi  -a a4_5 -o ./out/ myosin_rod_chordate.fasta myosin_rod_chordate.ph
coevolution.py -m mi  -a a4_9 -o ./out/ myosin_rod_chordate.fasta myosin_rod_chordate.ph
coevolution.py -m mi  -a a2_10 -o ./out/ myosin_rod_chordate.fasta myosin_rod_chordate.ph
coevolution.py -m mi  -a a1_10 -o ./out/ myosin_rod_chordate.fasta myosin_rod_chordate.ph
coevolution.py -m mi  -a a4_6 -o ./out/ myosin_rod_chordate.fasta myosin_rod_chordate.ph
coevolution.py -m mi  -a a4_10 -o ./out/ myosin_rod_chordate.fasta myosin_rod_chordate.ph
coevolution.py -m mi  -a charge_3 -o ./out/ myosin_rod_chordate.fasta myosin_rod_chordate.ph
coevolution.py -m mi  -a charge_2 -o ./out/ myosin_rod_chordate.fasta myosin_rod_chordate.ph
coevolution.py -m mi  -a charge_his_2 -o ./out/ myosin_rod_chordate.fasta myosin_rod_chordate.ph
coevolution.py -m mi  -a charge_his_3 -o ./out/ myosin_rod_chordate.fasta myosin_rod_chordate.ph
coevolution.py -m mi  -a orig -o ./out/ myosin_rod_chordate.fasta myosin_rod_chordate.ph
coevolution.py -m mi  -a a3_10 -o ./out/ myosin_rod_chordate.fasta myosin_rod_chordate.ph
coevolution.py -m mi  -a polarity_his_4 -o ./out/ myosin_rod_chordate.fasta myosin_rod_chordate.ph
coevolution.py -m mi  -a a4_2 -o ./out/ myosin_rod_chordate.fasta myosin_rod_chordate.ph
coevolution.py -m mi  -a a4_3 -o ./out/ myosin_rod_chordate.fasta myosin_rod_chordate.ph
coevolution.py -m mi  -a size_2 -o ./out/ myosin_rod_chordate.fasta myosin_rod_chordate.ph
coevolution.py -m mi  -a a5_3 -o ./out/ myosin_rod_chordate.fasta myosin_rod_chordate.ph
coevolution.py -m mi  -a a5_2 -o ./out/ myosin_rod_chordate.fasta myosin_rod_chordate.ph
coevolution.py -m mi  -a a5_7 -o ./out/ myosin_rod_chordate.fasta myosin_rod_chordate.ph
coevolution.py -m mi  -a a5_6 -o ./out/ myosin_rod_chordate.fasta myosin_rod_chordate.ph
coevolution.py -m mi  -a a5_5 -o ./out/ myosin_rod_chordate.fasta myosin_rod_chordate.ph
coevolution.py -m mi  -a a5_4 -o ./out/ myosin_rod_chordate.fasta myosin_rod_chordate.ph
coevolution.py -m mi  -a a4_4 -o ./out/ myosin_rod_chordate.fasta myosin_rod_chordate.ph
coevolution.py -m mi  -a a5_9 -o ./out/ myosin_rod_chordate.fasta myosin_rod_chordate.ph
coevolution.py -m mi  -a a5_8 -o ./out/ myosin_rod_chordate.fasta myosin_rod_chordate.ph
coevolution.py -m mi  -a a4_7 -o ./out/ myosin_rod_chordate.fasta myosin_rod_chordate.ph
coevolution.py -m mi  -a a3_9 -o ./out/ myosin_rod_chordate.fasta myosin_rod_chordate.ph
coevolution.py -m mi  -a a3_8 -o ./out/ myosin_rod_chordate.fasta myosin_rod_chordate.ph
coevolution.py -m mi  -a a2_2 -o ./out/ myosin_rod_chordate.fasta myosin_rod_chordate.ph
coevolution.py -m mi  -a a2_3 -o ./out/ myosin_rod_chordate.fasta myosin_rod_chordate.ph
coevolution.py -m mi  -a a2_4 -o ./out/ myosin_rod_chordate.fasta myosin_rod_chordate.ph
coevolution.py -m mi  -a a2_5 -o ./out/ myosin_rod_chordate.fasta myosin_rod_chordate.ph
coevolution.py -m mi  -a a2_6 -o ./out/ myosin_rod_chordate.fasta myosin_rod_chordate.ph
coevolution.py -m mi  -a a2_7 -o ./out/ myosin_rod_chordate.fasta myosin_rod_chordate.ph
coevolution.py -m mi  -a a2_8 -o ./out/ myosin_rod_chordate.fasta myosin_rod_chordate.ph
coevolution.py -m mi  -a a2_9 -o ./out/ myosin_rod_chordate.fasta myosin_rod_chordate.ph
coevolution.py -m mi  -a a3_3 -o ./out/ myosin_rod_chordate.fasta myosin_rod_chordate.ph
coevolution.py -m mi  -a a3_2 -o ./out/ myosin_rod_chordate.fasta myosin_rod_chordate.ph
coevolution.py -m mi  -a a3_5 -o ./out/ myosin_rod_chordate.fasta myosin_rod_chordate.ph
coevolution.py -m mi  -a a3_4 -o ./out/ myosin_rod_chordate.fasta myosin_rod_chordate.ph
coevolution.py -m mi  -a a3_7 -o ./out/ myosin_rod_chordate.fasta myosin_rod_chordate.ph
coevolution.py -m mi  -a a3_6 -o ./out/ myosin_rod_chordate.fasta myosin_rod_chordate.ph
coevolution.py -m an  -a a4_8 -o ./out/ myosin_rod_chordate.fasta myosin_rod_chordate.ph
coevolution.py -m an  -a a5_10 -o ./out/ myosin_rod_chordate.fasta myosin_rod_chordate.ph
coevolution.py -m an  -a a1_9 -o ./out/ myosin_rod_chordate.fasta myosin_rod_chordate.ph
coevolution.py -m an  -a a1_8 -o ./out/ myosin_rod_chordate.fasta myosin_rod_chordate.ph
coevolution.py -m an  -a a1_7 -o ./out/ myosin_rod_chordate.fasta myosin_rod_chordate.ph
coevolution.py -m an  -a a1_6 -o ./out/ myosin_rod_chordate.fasta myosin_rod_chordate.ph
coevolution.py -m an  -a a1_5 -o ./out/ myosin_rod_chordate.fasta myosin_rod_chordate.ph
coevolution.py -m an  -a a1_4 -o ./out/ myosin_rod_chordate.fasta myosin_rod_chordate.ph
coevolution.py -m an  -a a1_3 -o ./out/ myosin_rod_chordate.fasta myosin_rod_chordate.ph
coevolution.py -m an  -a a1_2 -o ./out/ myosin_rod_chordate.fasta myosin_rod_chordate.ph
coevolution.py -m an  -a hydropathy_3 -o ./out/ myosin_rod_chordate.fasta myosin_rod_chordate.ph
coevolution.py -m an  -a a4_5 -o ./out/ myosin_rod_chordate.fasta myosin_rod_chordate.ph
coevolution.py -m an  -a a4_9 -o ./out/ myosin_rod_chordate.fasta myosin_rod_chordate.ph
coevolution.py -m an  -a a2_10 -o ./out/ myosin_rod_chordate.fasta myosin_rod_chordate.ph
coevolution.py -m an  -a a1_10 -o ./out/ myosin_rod_chordate.fasta myosin_rod_chordate.ph
coevolution.py -m an  -a a4_6 -o ./out/ myosin_rod_chordate.fasta myosin_rod_chordate.ph
coevolution.py -m an  -a a4_10 -o ./out/ myosin_rod_chordate.fasta myosin_rod_chordate.ph
coevolution.py -m an  -a charge_3 -o ./out/ myosin_rod_chordate.fasta myosin_rod_chordate.ph
coevolution.py -m an  -a charge_2 -o ./out/ myosin_rod_chordate.fasta myosin_rod_chordate.ph
coevolution.py -m an  -a charge_his_2 -o ./out/ myosin_rod_chordate.fasta myosin_rod_chordate.ph
coevolution.py -m an  -a charge_his_3 -o ./out/ myosin_rod_chordate.fasta myosin_rod_chordate.ph
coevolution.py -m an  -a orig -o ./out/ myosin_rod_chordate.fasta myosin_rod_chordate.ph
coevolution.py -m an  -a a3_10 -o ./out/ myosin_rod_chordate.fasta myosin_rod_chordate.ph
coevolution.py -m an  -a polarity_his_4 -o ./out/ myosin_rod_chordate.fasta myosin_rod_chordate.ph
coevolution.py -m an  -a a4_2 -o ./out/ myosin_rod_chordate.fasta myosin_rod_chordate.ph
coevolution.py -m an  -a a4_3 -o ./out/ myosin_rod_chordate.fasta myosin_rod_chordate.ph
coevolution.py -m an  -a size_2 -o ./out/ myosin_rod_chordate.fasta myosin_rod_chordate.ph
coevolution.py -m an  -a a5_3 -o ./out/ myosin_rod_chordate.fasta myosin_rod_chordate.ph
coevolution.py -m an  -a a5_2 -o ./out/ myosin_rod_chordate.fasta myosin_rod_chordate.ph
coevolution.py -m an  -a a5_7 -o ./out/ myosin_rod_chordate.fasta myosin_rod_chordate.ph
coevolution.py -m an  -a a5_6 -o ./out/ myosin_rod_chordate.fasta myosin_rod_chordate.ph
coevolution.py -m an  -a a5_5 -o ./out/ myosin_rod_chordate.fasta myosin_rod_chordate.ph
coevolution.py -m an  -a a5_4 -o ./out/ myosin_rod_chordate.fasta myosin_rod_chordate.ph
coevolution.py -m an  -a a4_4 -o ./out/ myosin_rod_chordate.fasta myosin_rod_chordate.ph
coevolution.py -m an  -a a5_9 -o ./out/ myosin_rod_chordate.fasta myosin_rod_chordate.ph
coevolution.py -m an  -a a5_8 -o ./out/ myosin_rod_chordate.fasta myosin_rod_chordate.ph
coevolution.py -m an  -a a4_7 -o ./out/ myosin_rod_chordate.fasta myosin_rod_chordate.ph
coevolution.py -m an  -a a3_9 -o ./out/ myosin_rod_chordate.fasta myosin_rod_chordate.ph
coevolution.py -m an  -a a3_8 -o ./out/ myosin_rod_chordate.fasta myosin_rod_chordate.ph
coevolution.py -m an  -a a2_2 -o ./out/ myosin_rod_chordate.fasta myosin_rod_chordate.ph
coevolution.py -m an  -a a2_3 -o ./out/ myosin_rod_chordate.fasta myosin_rod_chordate.ph
coevolution.py -m an  -a a2_4 -o ./out/ myosin_rod_chordate.fasta myosin_rod_chordate.ph
coevolution.py -m an  -a a2_5 -o ./out/ myosin_rod_chordate.fasta myosin_rod_chordate.ph
coevolution.py -m an  -a a2_6 -o ./out/ myosin_rod_chordate.fasta myosin_rod_chordate.ph
coevolution.py -m an  -a a2_7 -o ./out/ myosin_rod_chordate.fasta myosin_rod_chordate.ph
coevolution.py -m an  -a a2_8 -o ./out/ myosin_rod_chordate.fasta myosin_rod_chordate.ph
coevolution.py -m an  -a a2_9 -o ./out/ myosin_rod_chordate.fasta myosin_rod_chordate.ph
coevolution.py -m an  -a a3_3 -o ./out/ myosin_rod_chordate.fasta myosin_rod_chordate.ph
coevolution.py -m an  -a a3_2 -o ./out/ myosin_rod_chordate.fasta myosin_rod_chordate.ph
coevolution.py -m an  -a a3_5 -o ./out/ myosin_rod_chordate.fasta myosin_rod_chordate.ph
coevolution.py -m an  -a a3_4 -o ./out/ myosin_rod_chordate.fasta myosin_rod_chordate.ph
coevolution.py -m an  -a a3_7 -o ./out/ myosin_rod_chordate.fasta myosin_rod_chordate.ph
coevolution.py -m an  -a a3_6 -o ./out/ myosin_rod_chordate.fasta myosin_rod_chordate.ph
coevolution.py -m gctmpca  -a a4_8 -o ./out/ myosin_rod_chordate.fasta myosin_rod_chordate.ph
coevolution.py -m gctmpca  -a a5_10 -o ./out/ myosin_rod_chordate.fasta myosin_rod_chordate.ph
coevolution.py -m gctmpca  -a a1_9 -o ./out/ myosin_rod_chordate.fasta myosin_rod_chordate.ph
coevolution.py -m gctmpca  -a a1_8 -o ./out/ myosin_rod_chordate.fasta myosin_rod_chordate.ph
coevolution.py -m gctmpca  -a a1_7 -o ./out/ myosin_rod_chordate.fasta myosin_rod_chordate.ph
coevolution.py -m gctmpca  -a a1_6 -o ./out/ myosin_rod_chordate.fasta myosin_rod_chordate.ph
coevolution.py -m gctmpca  -a a1_5 -o ./out/ myosin_rod_chordate.fasta myosin_rod_chordate.ph
coevolution.py -m gctmpca  -a a1_4 -o ./out/ myosin_rod_chordate.fasta myosin_rod_chordate.ph
coevolution.py -m gctmpca  -a a1_3 -o ./out/ myosin_rod_chordate.fasta myosin_rod_chordate.ph
coevolution.py -m gctmpca  -a a1_2 -o ./out/ myosin_rod_chordate.fasta myosin_rod_chordate.ph
coevolution.py -m gctmpca  -a hydropathy_3 -o ./out/ myosin_rod_chordate.fasta myosin_rod_chordate.ph
coevolution.py -m gctmpca  -a a4_5 -o ./out/ myosin_rod_chordate.fasta myosin_rod_chordate.ph
coevolution.py -m gctmpca  -a a4_9 -o ./out/ myosin_rod_chordate.fasta myosin_rod_chordate.ph
coevolution.py -m gctmpca  -a a2_10 -o ./out/ myosin_rod_chordate.fasta myosin_rod_chordate.ph
coevolution.py -m gctmpca  -a a1_10 -o ./out/ myosin_rod_chordate.fasta myosin_rod_chordate.ph
coevolution.py -m gctmpca  -a a4_6 -o ./out/ myosin_rod_chordate.fasta myosin_rod_chordate.ph
coevolution.py -m gctmpca  -a a4_10 -o ./out/ myosin_rod_chordate.fasta myosin_rod_chordate.ph
coevolution.py -m gctmpca  -a charge_3 -o ./out/ myosin_rod_chordate.fasta myosin_rod_chordate.ph
coevolution.py -m gctmpca  -a charge_2 -o ./out/ myosin_rod_chordate.fasta myosin_rod_chordate.ph
coevolution.py -m gctmpca  -a charge_his_2 -o ./out/ myosin_rod_chordate.fasta myosin_rod_chordate.ph
coevolution.py -m gctmpca  -a charge_his_3 -o ./out/ myosin_rod_chordate.fasta myosin_rod_chordate.ph
coevolution.py -m gctmpca  -a orig -o ./out/ myosin_rod_chordate.fasta myosin_rod_chordate.ph
coevolution.py -m gctmpca  -a a3_10 -o ./out/ myosin_rod_chordate.fasta myosin_rod_chordate.ph
coevolution.py -m gctmpca  -a polarity_his_4 -o ./out/ myosin_rod_chordate.fasta myosin_rod_chordate.ph
coevolution.py -m gctmpca  -a a4_2 -o ./out/ myosin_rod_chordate.fasta myosin_rod_chordate.ph
coevolution.py -m gctmpca  -a a4_3 -o ./out/ myosin_rod_chordate.fasta myosin_rod_chordate.ph
coevolution.py -m gctmpca  -a size_2 -o ./out/ myosin_rod_chordate.fasta myosin_rod_chordate.ph
coevolution.py -m gctmpca  -a a5_3 -o ./out/ myosin_rod_chordate.fasta myosin_rod_chordate.ph
coevolution.py -m gctmpca  -a a5_2 -o ./out/ myosin_rod_chordate.fasta myosin_rod_chordate.ph
coevolution.py -m gctmpca  -a a5_7 -o ./out/ myosin_rod_chordate.fasta myosin_rod_chordate.ph
coevolution.py -m gctmpca  -a a5_6 -o ./out/ myosin_rod_chordate.fasta myosin_rod_chordate.ph
coevolution.py -m gctmpca  -a a5_5 -o ./out/ myosin_rod_chordate.fasta myosin_rod_chordate.ph
coevolution.py -m gctmpca  -a a5_4 -o ./out/ myosin_rod_chordate.fasta myosin_rod_chordate.ph
coevolution.py -m gctmpca  -a a4_4 -o ./out/ myosin_rod_chordate.fasta myosin_rod_chordate.ph
coevolution.py -m gctmpca  -a a5_9 -o ./out/ myosin_rod_chordate.fasta myosin_rod_chordate.ph
coevolution.py -m gctmpca  -a a5_8 -o ./out/ myosin_rod_chordate.fasta myosin_rod_chordate.ph
coevolution.py -m gctmpca  -a a4_7 -o ./out/ myosin_rod_chordate.fasta myosin_rod_chordate.ph
coevolution.py -m gctmpca  -a a3_9 -o ./out/ myosin_rod_chordate.fasta myosin_rod_chordate.ph
coevolution.py -m gctmpca  -a a3_8 -o ./out/ myosin_rod_chordate.fasta myosin_rod_chordate.ph
coevolution.py -m gctmpca  -a a2_2 -o ./out/ myosin_rod_chordate.fasta myosin_rod_chordate.ph
coevolution.py -m gctmpca  -a a2_3 -o ./out/ myosin_rod_chordate.fasta myosin_rod_chordate.ph
coevolution.py -m gctmpca  -a a2_4 -o ./out/ myosin_rod_chordate.fasta myosin_rod_chordate.ph
coevolution.py -m gctmpca  -a a2_5 -o ./out/ myosin_rod_chordate.fasta myosin_rod_chordate.ph
coevolution.py -m gctmpca  -a a2_6 -o ./out/ myosin_rod_chordate.fasta myosin_rod_chordate.ph
coevolution.py -m gctmpca  -a a2_7 -o ./out/ myosin_rod_chordate.fasta myosin_rod_chordate.ph
coevolution.py -m gctmpca  -a a2_8 -o ./out/ myosin_rod_chordate.fasta myosin_rod_chordate.ph
coevolution.py -m gctmpca  -a a2_9 -o ./out/ myosin_rod_chordate.fasta myosin_rod_chordate.ph
coevolution.py -m gctmpca  -a a3_3 -o ./out/ myosin_rod_chordate.fasta myosin_rod_chordate.ph
coevolution.py -m gctmpca  -a a3_2 -o ./out/ myosin_rod_chordate.fasta myosin_rod_chordate.ph
coevolution.py -m gctmpca  -a a3_5 -o ./out/ myosin_rod_chordate.fasta myosin_rod_chordate.ph
coevolution.py -m gctmpca  -a a3_4 -o ./out/ myosin_rod_chordate.fasta myosin_rod_chordate.ph
coevolution.py -m gctmpca  -a a3_7 -o ./out/ myosin_rod_chordate.fasta myosin_rod_chordate.ph
coevolution.py -m gctmpca  -a a3_6 -o ./out/ myosin_rod_chordate.fasta myosin_rod_chordate.ph
coevolution.py -m rmi  -a a4_8 -o ./out/ myosin_rod_chordate.fasta myosin_rod_chordate.ph
coevolution.py -m rmi  -a a5_10 -o ./out/ myosin_rod_chordate.fasta myosin_rod_chordate.ph
coevolution.py -m rmi  -a a1_9 -o ./out/ myosin_rod_chordate.fasta myosin_rod_chordate.ph
coevolution.py -m rmi  -a a1_8 -o ./out/ myosin_rod_chordate.fasta myosin_rod_chordate.ph
coevolution.py -m rmi  -a a1_7 -o ./out/ myosin_rod_chordate.fasta myosin_rod_chordate.ph
coevolution.py -m rmi  -a a1_6 -o ./out/ myosin_rod_chordate.fasta myosin_rod_chordate.ph
coevolution.py -m rmi  -a a1_5 -o ./out/ myosin_rod_chordate.fasta myosin_rod_chordate.ph
coevolution.py -m rmi  -a a1_4 -o ./out/ myosin_rod_chordate.fasta myosin_rod_chordate.ph
coevolution.py -m rmi  -a a1_3 -o ./out/ myosin_rod_chordate.fasta myosin_rod_chordate.ph
coevolution.py -m rmi  -a a1_2 -o ./out/ myosin_rod_chordate.fasta myosin_rod_chordate.ph
coevolution.py -m rmi  -a hydropathy_3 -o ./out/ myosin_rod_chordate.fasta myosin_rod_chordate.ph
coevolution.py -m rmi  -a a4_5 -o ./out/ myosin_rod_chordate.fasta myosin_rod_chordate.ph
coevolution.py -m rmi  -a a4_9 -o ./out/ myosin_rod_chordate.fasta myosin_rod_chordate.ph
coevolution.py -m rmi  -a a2_10 -o ./out/ myosin_rod_chordate.fasta myosin_rod_chordate.ph
coevolution.py -m rmi  -a a1_10 -o ./out/ myosin_rod_chordate.fasta myosin_rod_chordate.ph
coevolution.py -m rmi  -a a4_6 -o ./out/ myosin_rod_chordate.fasta myosin_rod_chordate.ph
coevolution.py -m rmi  -a a4_10 -o ./out/ myosin_rod_chordate.fasta myosin_rod_chordate.ph
coevolution.py -m rmi  -a charge_3 -o ./out/ myosin_rod_chordate.fasta myosin_rod_chordate.ph
coevolution.py -m rmi  -a charge_2 -o ./out/ myosin_rod_chordate.fasta myosin_rod_chordate.ph
coevolution.py -m rmi  -a charge_his_2 -o ./out/ myosin_rod_chordate.fasta myosin_rod_chordate.ph
coevolution.py -m rmi  -a charge_his_3 -o ./out/ myosin_rod_chordate.fasta myosin_rod_chordate.ph
coevolution.py -m rmi  -a orig -o ./out/ myosin_rod_chordate.fasta myosin_rod_chordate.ph
coevolution.py -m rmi  -a a3_10 -o ./out/ myosin_rod_chordate.fasta myosin_rod_chordate.ph
coevolution.py -m rmi  -a polarity_his_4 -o ./out/ myosin_rod_chordate.fasta myosin_rod_chordate.ph
coevolution.py -m rmi  -a a4_2 -o ./out/ myosin_rod_chordate.fasta myosin_rod_chordate.ph
coevolution.py -m rmi  -a a4_3 -o ./out/ myosin_rod_chordate.fasta myosin_rod_chordate.ph
coevolution.py -m rmi  -a size_2 -o ./out/ myosin_rod_chordate.fasta myosin_rod_chordate.ph
coevolution.py -m rmi  -a a5_3 -o ./out/ myosin_rod_chordate.fasta myosin_rod_chordate.ph
coevolution.py -m rmi  -a a5_2 -o ./out/ myosin_rod_chordate.fasta myosin_rod_chordate.ph
coevolution.py -m rmi  -a a5_7 -o ./out/ myosin_rod_chordate.fasta myosin_rod_chordate.ph
coevolution.py -m rmi  -a a5_6 -o ./out/ myosin_rod_chordate.fasta myosin_rod_chordate.ph
coevolution.py -m rmi  -a a5_5 -o ./out/ myosin_rod_chordate.fasta myosin_rod_chordate.ph
coevolution.py -m rmi  -a a5_4 -o ./out/ myosin_rod_chordate.fasta myosin_rod_chordate.ph
coevolution.py -m rmi  -a a4_4 -o ./out/ myosin_rod_chordate.fasta myosin_rod_chordate.ph
coevolution.py -m rmi  -a a5_9 -o ./out/ myosin_rod_chordate.fasta myosin_rod_chordate.ph
coevolution.py -m rmi  -a a5_8 -o ./out/ myosin_rod_chordate.fasta myosin_rod_chordate.ph
coevolution.py -m rmi  -a a4_7 -o ./out/ myosin_rod_chordate.fasta myosin_rod_chordate.ph
coevolution.py -m rmi  -a a3_9 -o ./out/ myosin_rod_chordate.fasta myosin_rod_chordate.ph
coevolution.py -m rmi  -a a3_8 -o ./out/ myosin_rod_chordate.fasta myosin_rod_chordate.ph
coevolution.py -m rmi  -a a2_2 -o ./out/ myosin_rod_chordate.fasta myosin_rod_chordate.ph
coevolution.py -m rmi  -a a2_3 -o ./out/ myosin_rod_chordate.fasta myosin_rod_chordate.ph
coevolution.py -m rmi  -a a2_4 -o ./out/ myosin_rod_chordate.fasta myosin_rod_chordate.ph
coevolution.py -m rmi  -a a2_5 -o ./out/ myosin_rod_chordate.fasta myosin_rod_chordate.ph
coevolution.py -m rmi  -a a2_6 -o ./out/ myosin_rod_chordate.fasta myosin_rod_chordate.ph
coevolution.py -m rmi  -a a2_7 -o ./out/ myosin_rod_chordate.fasta myosin_rod_chordate.ph
coevolution.py -m rmi  -a a2_8 -o ./out/ myosin_rod_chordate.fasta myosin_rod_chordate.ph
coevolution.py -m rmi  -a a2_9 -o ./out/ myosin_rod_chordate.fasta myosin_rod_chordate.ph
coevolution.py -m rmi  -a a3_3 -o ./out/ myosin_rod_chordate.fasta myosin_rod_chordate.ph
coevolution.py -m rmi  -a a3_2 -o ./out/ myosin_rod_chordate.fasta myosin_rod_chordate.ph
coevolution.py -m rmi  -a a3_5 -o ./out/ myosin_rod_chordate.fasta myosin_rod_chordate.ph
coevolution.py -m rmi  -a a3_4 -o ./out/ myosin_rod_chordate.fasta myosin_rod_chordate.ph
coevolution.py -m rmi  -a a3_7 -o ./out/ myosin_rod_chordate.fasta myosin_rod_chordate.ph
coevolution.py -m rmi  -a a3_6 -o ./out/ myosin_rod_chordate.fasta myosin_rod_chordate.ph
coevolution.py -m nmi  -a a4_8 -o ./out/ myosin_rod_chordate.fasta myosin_rod_chordate.ph
coevolution.py -m nmi  -a a5_10 -o ./out/ myosin_rod_chordate.fasta myosin_rod_chordate.ph
coevolution.py -m nmi  -a a1_9 -o ./out/ myosin_rod_chordate.fasta myosin_rod_chordate.ph
coevolution.py -m nmi  -a a1_8 -o ./out/ myosin_rod_chordate.fasta myosin_rod_chordate.ph
coevolution.py -m nmi  -a a1_7 -o ./out/ myosin_rod_chordate.fasta myosin_rod_chordate.ph
coevolution.py -m nmi  -a a1_6 -o ./out/ myosin_rod_chordate.fasta myosin_rod_chordate.ph
coevolution.py -m nmi  -a a1_5 -o ./out/ myosin_rod_chordate.fasta myosin_rod_chordate.ph
coevolution.py -m nmi  -a a1_4 -o ./out/ myosin_rod_chordate.fasta myosin_rod_chordate.ph
coevolution.py -m nmi  -a a1_3 -o ./out/ myosin_rod_chordate.fasta myosin_rod_chordate.ph
coevolution.py -m nmi  -a a1_2 -o ./out/ myosin_rod_chordate.fasta myosin_rod_chordate.ph
coevolution.py -m nmi  -a hydropathy_3 -o ./out/ myosin_rod_chordate.fasta myosin_rod_chordate.ph
coevolution.py -m nmi  -a a4_5 -o ./out/ myosin_rod_chordate.fasta myosin_rod_chordate.ph
coevolution.py -m nmi  -a a4_9 -o ./out/ myosin_rod_chordate.fasta myosin_rod_chordate.ph
coevolution.py -m nmi  -a a2_10 -o ./out/ myosin_rod_chordate.fasta myosin_rod_chordate.ph
coevolution.py -m nmi  -a a1_10 -o ./out/ myosin_rod_chordate.fasta myosin_rod_chordate.ph
coevolution.py -m nmi  -a a4_6 -o ./out/ myosin_rod_chordate.fasta myosin_rod_chordate.ph
coevolution.py -m nmi  -a a4_10 -o ./out/ myosin_rod_chordate.fasta myosin_rod_chordate.ph
coevolution.py -m nmi  -a charge_3 -o ./out/ myosin_rod_chordate.fasta myosin_rod_chordate.ph
coevolution.py -m nmi  -a charge_2 -o ./out/ myosin_rod_chordate.fasta myosin_rod_chordate.ph
coevolution.py -m nmi  -a charge_his_2 -o ./out/ myosin_rod_chordate.fasta myosin_rod_chordate.ph
coevolution.py -m nmi  -a charge_his_3 -o ./out/ myosin_rod_chordate.fasta myosin_rod_chordate.ph
coevolution.py -m nmi  -a orig -o ./out/ myosin_rod_chordate.fasta myosin_rod_chordate.ph
coevolution.py -m nmi  -a a3_10 -o ./out/ myosin_rod_chordate.fasta myosin_rod_chordate.ph
coevolution.py -m nmi  -a polarity_his_4 -o ./out/ myosin_rod_chordate.fasta myosin_rod_chordate.ph
coevolution.py -m nmi  -a a4_2 -o ./out/ myosin_rod_chordate.fasta myosin_rod_chordate.ph
coevolution.py -m nmi  -a a4_3 -o ./out/ myosin_rod_chordate.fasta myosin_rod_chordate.ph
coevolution.py -m nmi  -a size_2 -o ./out/ myosin_rod_chordate.fasta myosin_rod_chordate.ph
coevolution.py -m nmi  -a a5_3 -o ./out/ myosin_rod_chordate.fasta myosin_rod_chordate.ph
coevolution.py -m nmi  -a a5_2 -o ./out/ myosin_rod_chordate.fasta myosin_rod_chordate.ph
coevolution.py -m nmi  -a a5_7 -o ./out/ myosin_rod_chordate.fasta myosin_rod_chordate.ph
coevolution.py -m nmi  -a a5_6 -o ./out/ myosin_rod_chordate.fasta myosin_rod_chordate.ph
coevolution.py -m nmi  -a a5_5 -o ./out/ myosin_rod_chordate.fasta myosin_rod_chordate.ph
coevolution.py -m nmi  -a a5_4 -o ./out/ myosin_rod_chordate.fasta myosin_rod_chordate.ph
coevolution.py -m nmi  -a a4_4 -o ./out/ myosin_rod_chordate.fasta myosin_rod_chordate.ph
coevolution.py -m nmi  -a a5_9 -o ./out/ myosin_rod_chordate.fasta myosin_rod_chordate.ph
coevolution.py -m nmi  -a a5_8 -o ./out/ myosin_rod_chordate.fasta myosin_rod_chordate.ph
coevolution.py -m nmi  -a a4_7 -o ./out/ myosin_rod_chordate.fasta myosin_rod_chordate.ph
coevolution.py -m nmi  -a a3_9 -o ./out/ myosin_rod_chordate.fasta myosin_rod_chordate.ph
coevolution.py -m nmi  -a a3_8 -o ./out/ myosin_rod_chordate.fasta myosin_rod_chordate.ph
coevolution.py -m nmi  -a a2_2 -o ./out/ myosin_rod_chordate.fasta myosin_rod_chordate.ph
coevolution.py -m nmi  -a a2_3 -o ./out/ myosin_rod_chordate.fasta myosin_rod_chordate.ph
coevolution.py -m nmi  -a a2_4 -o ./out/ myosin_rod_chordate.fasta myosin_rod_chordate.ph
coevolution.py -m nmi  -a a2_5 -o ./out/ myosin_rod_chordate.fasta myosin_rod_chordate.ph
coevolution.py -m nmi  -a a2_6 -o ./out/ myosin_rod_chordate.fasta myosin_rod_chordate.ph
coevolution.py -m nmi  -a a2_7 -o ./out/ myosin_rod_chordate.fasta myosin_rod_chordate.ph
coevolution.py -m nmi  -a a2_8 -o ./out/ myosin_rod_chordate.fasta myosin_rod_chordate.ph
coevolution.py -m nmi  -a a2_9 -o ./out/ myosin_rod_chordate.fasta myosin_rod_chordate.ph
coevolution.py -m nmi  -a a3_3 -o ./out/ myosin_rod_chordate.fasta myosin_rod_chordate.ph
coevolution.py -m nmi  -a a3_2 -o ./out/ myosin_rod_chordate.fasta myosin_rod_chordate.ph
coevolution.py -m nmi  -a a3_5 -o ./out/ myosin_rod_chordate.fasta myosin_rod_chordate.ph
coevolution.py -m nmi  -a a3_4 -o ./out/ myosin_rod_chordate.fasta myosin_rod_chordate.ph
coevolution.py -m nmi  -a a3_7 -o ./out/ myosin_rod_chordate.fasta myosin_rod_chordate.ph
coevolution.py -m nmi  -a a3_6 -o ./out/ myosin_rod_chordate.fasta myosin_rod_chordate.ph
coevolution.py -m sca -c 0.4 -a a4_8 -o ./out/ myosin_rod_chordate.fasta myosin_rod_chordate.ph
coevolution.py -m sca -c 0.4 -a a5_10 -o ./out/ myosin_rod_chordate.fasta myosin_rod_chordate.ph
coevolution.py -m sca -c 0.4 -a a1_9 -o ./out/ myosin_rod_chordate.fasta myosin_rod_chordate.ph
coevolution.py -m sca -c 0.4 -a a1_8 -o ./out/ myosin_rod_chordate.fasta myosin_rod_chordate.ph
coevolution.py -m sca -c 0.4 -a a1_7 -o ./out/ myosin_rod_chordate.fasta myosin_rod_chordate.ph
coevolution.py -m sca -c 0.4 -a a1_6 -o ./out/ myosin_rod_chordate.fasta myosin_rod_chordate.ph
coevolution.py -m sca -c 0.4 -a a1_5 -o ./out/ myosin_rod_chordate.fasta myosin_rod_chordate.ph
coevolution.py -m sca -c 0.4 -a a1_4 -o ./out/ myosin_rod_chordate.fasta myosin_rod_chordate.ph
coevolution.py -m sca -c 0.4 -a a1_3 -o ./out/ myosin_rod_chordate.fasta myosin_rod_chordate.ph
coevolution.py -m sca -c 0.4 -a a1_2 -o ./out/ myosin_rod_chordate.fasta myosin_rod_chordate.ph
coevolution.py -m sca -c 0.4 -a hydropathy_3 -o ./out/ myosin_rod_chordate.fasta myosin_rod_chordate.ph
coevolution.py -m sca -c 0.4 -a a4_5 -o ./out/ myosin_rod_chordate.fasta myosin_rod_chordate.ph
coevolution.py -m sca -c 0.4 -a a4_9 -o ./out/ myosin_rod_chordate.fasta myosin_rod_chordate.ph
coevolution.py -m sca -c 0.4 -a a2_10 -o ./out/ myosin_rod_chordate.fasta myosin_rod_chordate.ph
coevolution.py -m sca -c 0.4 -a a1_10 -o ./out/ myosin_rod_chordate.fasta myosin_rod_chordate.ph
coevolution.py -m sca -c 0.4 -a a4_6 -o ./out/ myosin_rod_chordate.fasta myosin_rod_chordate.ph
coevolution.py -m sca -c 0.4 -a a4_10 -o ./out/ myosin_rod_chordate.fasta myosin_rod_chordate.ph
coevolution.py -m sca -c 0.4 -a charge_3 -o ./out/ myosin_rod_chordate.fasta myosin_rod_chordate.ph
coevolution.py -m sca -c 0.4 -a charge_2 -o ./out/ myosin_rod_chordate.fasta myosin_rod_chordate.ph
coevolution.py -m sca -c 0.4 -a charge_his_2 -o ./out/ myosin_rod_chordate.fasta myosin_rod_chordate.ph
coevolution.py -m sca -c 0.4 -a charge_his_3 -o ./out/ myosin_rod_chordate.fasta myosin_rod_chordate.ph
coevolution.py -m sca -c 0.4 -a orig -o ./out/ myosin_rod_chordate.fasta myosin_rod_chordate.ph
coevolution.py -m sca -c 0.4 -a a3_10 -o ./out/ myosin_rod_chordate.fasta myosin_rod_chordate.ph
coevolution.py -m sca -c 0.4 -a polarity_his_4 -o ./out/ myosin_rod_chordate.fasta myosin_rod_chordate.ph
coevolution.py -m sca -c 0.4 -a a4_2 -o ./out/ myosin_rod_chordate.fasta myosin_rod_chordate.ph
coevolution.py -m sca -c 0.4 -a a4_3 -o ./out/ myosin_rod_chordate.fasta myosin_rod_chordate.ph
coevolution.py -m sca -c 0.4 -a size_2 -o ./out/ myosin_rod_chordate.fasta myosin_rod_chordate.ph
coevolution.py -m sca -c 0.4 -a a5_3 -o ./out/ myosin_rod_chordate.fasta myosin_rod_chordate.ph
coevolution.py -m sca -c 0.4 -a a5_2 -o ./out/ myosin_rod_chordate.fasta myosin_rod_chordate.ph
coevolution.py -m sca -c 0.4 -a a5_7 -o ./out/ myosin_rod_chordate.fasta myosin_rod_chordate.ph
coevolution.py -m sca -c 0.4 -a a5_6 -o ./out/ myosin_rod_chordate.fasta myosin_rod_chordate.ph
coevolution.py -m sca -c 0.4 -a a5_5 -o ./out/ myosin_rod_chordate.fasta myosin_rod_chordate.ph
coevolution.py -m sca -c 0.4 -a a5_4 -o ./out/ myosin_rod_chordate.fasta myosin_rod_chordate.ph
coevolution.py -m sca -c 0.4 -a a4_4 -o ./out/ myosin_rod_chordate.fasta myosin_rod_chordate.ph
coevolution.py -m sca -c 0.4 -a a5_9 -o ./out/ myosin_rod_chordate.fasta myosin_rod_chordate.ph
coevolution.py -m sca -c 0.4 -a a5_8 -o ./out/ myosin_rod_chordate.fasta myosin_rod_chordate.ph
coevolution.py -m sca -c 0.4 -a a4_7 -o ./out/ myosin_rod_chordate.fasta myosin_rod_chordate.ph
coevolution.py -m sca -c 0.4 -a a3_9 -o ./out/ myosin_rod_chordate.fasta myosin_rod_chordate.ph
coevolution.py -m sca -c 0.4 -a a3_8 -o ./out/ myosin_rod_chordate.fasta myosin_rod_chordate.ph
coevolution.py -m sca -c 0.4 -a a2_2 -o ./out/ myosin_rod_chordate.fasta myosin_rod_chordate.ph
coevolution.py -m sca -c 0.4 -a a2_3 -o ./out/ myosin_rod_chordate.fasta myosin_rod_chordate.ph
coevolution.py -m sca -c 0.4 -a a2_4 -o ./out/ myosin_rod_chordate.fasta myosin_rod_chordate.ph
coevolution.py -m sca -c 0.4 -a a2_5 -o ./out/ myosin_rod_chordate.fasta myosin_rod_chordate.ph
coevolution.py -m sca -c 0.4 -a a2_6 -o ./out/ myosin_rod_chordate.fasta myosin_rod_chordate.ph
coevolution.py -m sca -c 0.4 -a a2_7 -o ./out/ myosin_rod_chordate.fasta myosin_rod_chordate.ph
coevolution.py -m sca -c 0.4 -a a2_8 -o ./out/ myosin_rod_chordate.fasta myosin_rod_chordate.ph
coevolution.py -m sca -c 0.4 -a a2_9 -o ./out/ myosin_rod_chordate.fasta myosin_rod_chordate.ph
coevolution.py -m sca -c 0.4 -a a3_3 -o ./out/ myosin_rod_chordate.fasta myosin_rod_chordate.ph
coevolution.py -m sca -c 0.4 -a a3_2 -o ./out/ myosin_rod_chordate.fasta myosin_rod_chordate.ph
coevolution.py -m sca -c 0.4 -a a3_5 -o ./out/ myosin_rod_chordate.fasta myosin_rod_chordate.ph
coevolution.py -m sca -c 0.4 -a a3_4 -o ./out/ myosin_rod_chordate.fasta myosin_rod_chordate.ph
coevolution.py -m sca -c 0.4 -a a3_7 -o ./out/ myosin_rod_chordate.fasta myosin_rod_chordate.ph
coevolution.py -m sca -c 0.4 -a a3_6 -o ./out/ myosin_rod_chordate.fasta myosin_rod_chordate.ph
coevolution.py -m sca -c 0.5 -a a4_8 -o ./out/ myosin_rod_chordate.fasta myosin_rod_chordate.ph
coevolution.py -m sca -c 0.5 -a a5_10 -o ./out/ myosin_rod_chordate.fasta myosin_rod_chordate.ph
coevolution.py -m sca -c 0.5 -a a1_9 -o ./out/ myosin_rod_chordate.fasta myosin_rod_chordate.ph
coevolution.py -m sca -c 0.5 -a a1_8 -o ./out/ myosin_rod_chordate.fasta myosin_rod_chordate.ph
coevolution.py -m sca -c 0.5 -a a1_7 -o ./out/ myosin_rod_chordate.fasta myosin_rod_chordate.ph
coevolution.py -m sca -c 0.5 -a a1_6 -o ./out/ myosin_rod_chordate.fasta myosin_rod_chordate.ph
coevolution.py -m sca -c 0.5 -a a1_5 -o ./out/ myosin_rod_chordate.fasta myosin_rod_chordate.ph
coevolution.py -m sca -c 0.5 -a a1_4 -o ./out/ myosin_rod_chordate.fasta myosin_rod_chordate.ph
coevolution.py -m sca -c 0.5 -a a1_3 -o ./out/ myosin_rod_chordate.fasta myosin_rod_chordate.ph
coevolution.py -m sca -c 0.5 -a a1_2 -o ./out/ myosin_rod_chordate.fasta myosin_rod_chordate.ph
coevolution.py -m sca -c 0.5 -a hydropathy_3 -o ./out/ myosin_rod_chordate.fasta myosin_rod_chordate.ph
coevolution.py -m sca -c 0.5 -a a4_5 -o ./out/ myosin_rod_chordate.fasta myosin_rod_chordate.ph
coevolution.py -m sca -c 0.5 -a a4_9 -o ./out/ myosin_rod_chordate.fasta myosin_rod_chordate.ph
coevolution.py -m sca -c 0.5 -a a2_10 -o ./out/ myosin_rod_chordate.fasta myosin_rod_chordate.ph
coevolution.py -m sca -c 0.5 -a a1_10 -o ./out/ myosin_rod_chordate.fasta myosin_rod_chordate.ph
coevolution.py -m sca -c 0.5 -a a4_6 -o ./out/ myosin_rod_chordate.fasta myosin_rod_chordate.ph
coevolution.py -m sca -c 0.5 -a a4_10 -o ./out/ myosin_rod_chordate.fasta myosin_rod_chordate.ph
coevolution.py -m sca -c 0.5 -a charge_3 -o ./out/ myosin_rod_chordate.fasta myosin_rod_chordate.ph
coevolution.py -m sca -c 0.5 -a charge_2 -o ./out/ myosin_rod_chordate.fasta myosin_rod_chordate.ph
coevolution.py -m sca -c 0.5 -a charge_his_2 -o ./out/ myosin_rod_chordate.fasta myosin_rod_chordate.ph
coevolution.py -m sca -c 0.5 -a charge_his_3 -o ./out/ myosin_rod_chordate.fasta myosin_rod_chordate.ph
coevolution.py -m sca -c 0.5 -a orig -o ./out/ myosin_rod_chordate.fasta myosin_rod_chordate.ph
coevolution.py -m sca -c 0.5 -a a3_10 -o ./out/ myosin_rod_chordate.fasta myosin_rod_chordate.ph
coevolution.py -m sca -c 0.5 -a polarity_his_4 -o ./out/ myosin_rod_chordate.fasta myosin_rod_chordate.ph
coevolution.py -m sca -c 0.5 -a a4_2 -o ./out/ myosin_rod_chordate.fasta myosin_rod_chordate.ph
coevolution.py -m sca -c 0.5 -a a4_3 -o ./out/ myosin_rod_chordate.fasta myosin_rod_chordate.ph
coevolution.py -m sca -c 0.5 -a size_2 -o ./out/ myosin_rod_chordate.fasta myosin_rod_chordate.ph
coevolution.py -m sca -c 0.5 -a a5_3 -o ./out/ myosin_rod_chordate.fasta myosin_rod_chordate.ph
coevolution.py -m sca -c 0.5 -a a5_2 -o ./out/ myosin_rod_chordate.fasta myosin_rod_chordate.ph
coevolution.py -m sca -c 0.5 -a a5_7 -o ./out/ myosin_rod_chordate.fasta myosin_rod_chordate.ph
coevolution.py -m sca -c 0.5 -a a5_6 -o ./out/ myosin_rod_chordate.fasta myosin_rod_chordate.ph
coevolution.py -m sca -c 0.5 -a a5_5 -o ./out/ myosin_rod_chordate.fasta myosin_rod_chordate.ph
coevolution.py -m sca -c 0.5 -a a5_4 -o ./out/ myosin_rod_chordate.fasta myosin_rod_chordate.ph
coevolution.py -m sca -c 0.5 -a a4_4 -o ./out/ myosin_rod_chordate.fasta myosin_rod_chordate.ph
coevolution.py -m sca -c 0.5 -a a5_9 -o ./out/ myosin_rod_chordate.fasta myosin_rod_chordate.ph
coevolution.py -m sca -c 0.5 -a a5_8 -o ./out/ myosin_rod_chordate.fasta myosin_rod_chordate.ph
coevolution.py -m sca -c 0.5 -a a4_7 -o ./out/ myosin_rod_chordate.fasta myosin_rod_chordate.ph
coevolution.py -m sca -c 0.5 -a a3_9 -o ./out/ myosin_rod_chordate.fasta myosin_rod_chordate.ph
coevolution.py -m sca -c 0.5 -a a3_8 -o ./out/ myosin_rod_chordate.fasta myosin_rod_chordate.ph
coevolution.py -m sca -c 0.5 -a a2_2 -o ./out/ myosin_rod_chordate.fasta myosin_rod_chordate.ph
coevolution.py -m sca -c 0.5 -a a2_3 -o ./out/ myosin_rod_chordate.fasta myosin_rod_chordate.ph
coevolution.py -m sca -c 0.5 -a a2_4 -o ./out/ myosin_rod_chordate.fasta myosin_rod_chordate.ph
coevolution.py -m sca -c 0.5 -a a2_5 -o ./out/ myosin_rod_chordate.fasta myosin_rod_chordate.ph
coevolution.py -m sca -c 0.5 -a a2_6 -o ./out/ myosin_rod_chordate.fasta myosin_rod_chordate.ph
coevolution.py -m sca -c 0.5 -a a2_7 -o ./out/ myosin_rod_chordate.fasta myosin_rod_chordate.ph
coevolution.py -m sca -c 0.5 -a a2_8 -o ./out/ myosin_rod_chordate.fasta myosin_rod_chordate.ph
coevolution.py -m sca -c 0.5 -a a2_9 -o ./out/ myosin_rod_chordate.fasta myosin_rod_chordate.ph
coevolution.py -m sca -c 0.5 -a a3_3 -o ./out/ myosin_rod_chordate.fasta myosin_rod_chordate.ph
coevolution.py -m sca -c 0.5 -a a3_2 -o ./out/ myosin_rod_chordate.fasta myosin_rod_chordate.ph
coevolution.py -m sca -c 0.5 -a a3_5 -o ./out/ myosin_rod_chordate.fasta myosin_rod_chordate.ph
coevolution.py -m sca -c 0.5 -a a3_4 -o ./out/ myosin_rod_chordate.fasta myosin_rod_chordate.ph
coevolution.py -m sca -c 0.5 -a a3_7 -o ./out/ myosin_rod_chordate.fasta myosin_rod_chordate.ph
coevolution.py -m sca -c 0.5 -a a3_6 -o ./out/ myosin_rod_chordate.fasta myosin_rod_chordate.ph
coevolution.py -m sca -c 0.6 -a a4_8 -o ./out/ myosin_rod_chordate.fasta myosin_rod_chordate.ph
coevolution.py -m sca -c 0.6 -a a5_10 -o ./out/ myosin_rod_chordate.fasta myosin_rod_chordate.ph
coevolution.py -m sca -c 0.6 -a a1_9 -o ./out/ myosin_rod_chordate.fasta myosin_rod_chordate.ph
coevolution.py -m sca -c 0.6 -a a1_8 -o ./out/ myosin_rod_chordate.fasta myosin_rod_chordate.ph
coevolution.py -m sca -c 0.6 -a a1_7 -o ./out/ myosin_rod_chordate.fasta myosin_rod_chordate.ph
coevolution.py -m sca -c 0.6 -a a1_6 -o ./out/ myosin_rod_chordate.fasta myosin_rod_chordate.ph
coevolution.py -m sca -c 0.6 -a a1_5 -o ./out/ myosin_rod_chordate.fasta myosin_rod_chordate.ph
coevolution.py -m sca -c 0.6 -a a1_4 -o ./out/ myosin_rod_chordate.fasta myosin_rod_chordate.ph
coevolution.py -m sca -c 0.6 -a a1_3 -o ./out/ myosin_rod_chordate.fasta myosin_rod_chordate.ph
coevolution.py -m sca -c 0.6 -a a1_2 -o ./out/ myosin_rod_chordate.fasta myosin_rod_chordate.ph
coevolution.py -m sca -c 0.6 -a hydropathy_3 -o ./out/ myosin_rod_chordate.fasta myosin_rod_chordate.ph
coevolution.py -m sca -c 0.6 -a a4_5 -o ./out/ myosin_rod_chordate.fasta myosin_rod_chordate.ph
coevolution.py -m sca -c 0.6 -a a4_9 -o ./out/ myosin_rod_chordate.fasta myosin_rod_chordate.ph
coevolution.py -m sca -c 0.6 -a a2_10 -o ./out/ myosin_rod_chordate.fasta myosin_rod_chordate.ph
coevolution.py -m sca -c 0.6 -a a1_10 -o ./out/ myosin_rod_chordate.fasta myosin_rod_chordate.ph
coevolution.py -m sca -c 0.6 -a a4_6 -o ./out/ myosin_rod_chordate.fasta myosin_rod_chordate.ph
coevolution.py -m sca -c 0.6 -a a4_10 -o ./out/ myosin_rod_chordate.fasta myosin_rod_chordate.ph
coevolution.py -m sca -c 0.6 -a charge_3 -o ./out/ myosin_rod_chordate.fasta myosin_rod_chordate.ph
coevolution.py -m sca -c 0.6 -a charge_2 -o ./out/ myosin_rod_chordate.fasta myosin_rod_chordate.ph
coevolution.py -m sca -c 0.6 -a charge_his_2 -o ./out/ myosin_rod_chordate.fasta myosin_rod_chordate.ph
coevolution.py -m sca -c 0.6 -a charge_his_3 -o ./out/ myosin_rod_chordate.fasta myosin_rod_chordate.ph
coevolution.py -m sca -c 0.6 -a orig -o ./out/ myosin_rod_chordate.fasta myosin_rod_chordate.ph
coevolution.py -m sca -c 0.6 -a a3_10 -o ./out/ myosin_rod_chordate.fasta myosin_rod_chordate.ph
coevolution.py -m sca -c 0.6 -a polarity_his_4 -o ./out/ myosin_rod_chordate.fasta myosin_rod_chordate.ph
coevolution.py -m sca -c 0.6 -a a4_2 -o ./out/ myosin_rod_chordate.fasta myosin_rod_chordate.ph
coevolution.py -m sca -c 0.6 -a a4_3 -o ./out/ myosin_rod_chordate.fasta myosin_rod_chordate.ph
coevolution.py -m sca -c 0.6 -a size_2 -o ./out/ myosin_rod_chordate.fasta myosin_rod_chordate.ph
coevolution.py -m sca -c 0.6 -a a5_3 -o ./out/ myosin_rod_chordate.fasta myosin_rod_chordate.ph
coevolution.py -m sca -c 0.6 -a a5_2 -o ./out/ myosin_rod_chordate.fasta myosin_rod_chordate.ph
coevolution.py -m sca -c 0.6 -a a5_7 -o ./out/ myosin_rod_chordate.fasta myosin_rod_chordate.ph
coevolution.py -m sca -c 0.6 -a a5_6 -o ./out/ myosin_rod_chordate.fasta myosin_rod_chordate.ph
coevolution.py -m sca -c 0.6 -a a5_5 -o ./out/ myosin_rod_chordate.fasta myosin_rod_chordate.ph
coevolution.py -m sca -c 0.6 -a a5_4 -o ./out/ myosin_rod_chordate.fasta myosin_rod_chordate.ph
coevolution.py -m sca -c 0.6 -a a4_4 -o ./out/ myosin_rod_chordate.fasta myosin_rod_chordate.ph
coevolution.py -m sca -c 0.6 -a a5_9 -o ./out/ myosin_rod_chordate.fasta myosin_rod_chordate.ph
coevolution.py -m sca -c 0.6 -a a5_8 -o ./out/ myosin_rod_chordate.fasta myosin_rod_chordate.ph
coevolution.py -m sca -c 0.6 -a a4_7 -o ./out/ myosin_rod_chordate.fasta myosin_rod_chordate.ph
coevolution.py -m sca -c 0.6 -a a3_9 -o ./out/ myosin_rod_chordate.fasta myosin_rod_chordate.ph
coevolution.py -m sca -c 0.6 -a a3_8 -o ./out/ myosin_rod_chordate.fasta myosin_rod_chordate.ph
coevolution.py -m sca -c 0.6 -a a2_2 -o ./out/ myosin_rod_chordate.fasta myosin_rod_chordate.ph
coevolution.py -m sca -c 0.6 -a a2_3 -o ./out/ myosin_rod_chordate.fasta myosin_rod_chordate.ph
coevolution.py -m sca -c 0.6 -a a2_4 -o ./out/ myosin_rod_chordate.fasta myosin_rod_chordate.ph
coevolution.py -m sca -c 0.6 -a a2_5 -o ./out/ myosin_rod_chordate.fasta myosin_rod_chordate.ph
coevolution.py -m sca -c 0.6 -a a2_6 -o ./out/ myosin_rod_chordate.fasta myosin_rod_chordate.ph
coevolution.py -m sca -c 0.6 -a a2_7 -o ./out/ myosin_rod_chordate.fasta myosin_rod_chordate.ph
coevolution.py -m sca -c 0.6 -a a2_8 -o ./out/ myosin_rod_chordate.fasta myosin_rod_chordate.ph
coevolution.py -m sca -c 0.6 -a a2_9 -o ./out/ myosin_rod_chordate.fasta myosin_rod_chordate.ph
coevolution.py -m sca -c 0.6 -a a3_3 -o ./out/ myosin_rod_chordate.fasta myosin_rod_chordate.ph
coevolution.py -m sca -c 0.6 -a a3_2 -o ./out/ myosin_rod_chordate.fasta myosin_rod_chordate.ph
coevolution.py -m sca -c 0.6 -a a3_5 -o ./out/ myosin_rod_chordate.fasta myosin_rod_chordate.ph
coevolution.py -m sca -c 0.6 -a a3_4 -o ./out/ myosin_rod_chordate.fasta myosin_rod_chordate.ph
coevolution.py -m sca -c 0.6 -a a3_7 -o ./out/ myosin_rod_chordate.fasta myosin_rod_chordate.ph
coevolution.py -m sca -c 0.6 -a a3_6 -o ./out/ myosin_rod_chordate.fasta myosin_rod_chordate.ph
coevolution.py -m sca -c 0.7 -a a4_8 -o ./out/ myosin_rod_chordate.fasta myosin_rod_chordate.ph
coevolution.py -m sca -c 0.7 -a a5_10 -o ./out/ myosin_rod_chordate.fasta myosin_rod_chordate.ph
coevolution.py -m sca -c 0.7 -a a1_9 -o ./out/ myosin_rod_chordate.fasta myosin_rod_chordate.ph
coevolution.py -m sca -c 0.7 -a a1_8 -o ./out/ myosin_rod_chordate.fasta myosin_rod_chordate.ph
coevolution.py -m sca -c 0.7 -a a1_7 -o ./out/ myosin_rod_chordate.fasta myosin_rod_chordate.ph
coevolution.py -m sca -c 0.7 -a a1_6 -o ./out/ myosin_rod_chordate.fasta myosin_rod_chordate.ph
coevolution.py -m sca -c 0.7 -a a1_5 -o ./out/ myosin_rod_chordate.fasta myosin_rod_chordate.ph
coevolution.py -m sca -c 0.7 -a a1_4 -o ./out/ myosin_rod_chordate.fasta myosin_rod_chordate.ph
coevolution.py -m sca -c 0.7 -a a1_3 -o ./out/ myosin_rod_chordate.fasta myosin_rod_chordate.ph
coevolution.py -m sca -c 0.7 -a a1_2 -o ./out/ myosin_rod_chordate.fasta myosin_rod_chordate.ph
coevolution.py -m sca -c 0.7 -a hydropathy_3 -o ./out/ myosin_rod_chordate.fasta myosin_rod_chordate.ph
coevolution.py -m sca -c 0.7 -a a4_5 -o ./out/ myosin_rod_chordate.fasta myosin_rod_chordate.ph
coevolution.py -m sca -c 0.7 -a a4_9 -o ./out/ myosin_rod_chordate.fasta myosin_rod_chordate.ph
coevolution.py -m sca -c 0.7 -a a2_10 -o ./out/ myosin_rod_chordate.fasta myosin_rod_chordate.ph
coevolution.py -m sca -c 0.7 -a a1_10 -o ./out/ myosin_rod_chordate.fasta myosin_rod_chordate.ph
coevolution.py -m sca -c 0.7 -a a4_6 -o ./out/ myosin_rod_chordate.fasta myosin_rod_chordate.ph
coevolution.py -m sca -c 0.7 -a a4_10 -o ./out/ myosin_rod_chordate.fasta myosin_rod_chordate.ph
coevolution.py -m sca -c 0.7 -a charge_3 -o ./out/ myosin_rod_chordate.fasta myosin_rod_chordate.ph
coevolution.py -m sca -c 0.7 -a charge_2 -o ./out/ myosin_rod_chordate.fasta myosin_rod_chordate.ph
coevolution.py -m sca -c 0.7 -a charge_his_2 -o ./out/ myosin_rod_chordate.fasta myosin_rod_chordate.ph
coevolution.py -m sca -c 0.7 -a charge_his_3 -o ./out/ myosin_rod_chordate.fasta myosin_rod_chordate.ph
coevolution.py -m sca -c 0.7 -a orig -o ./out/ myosin_rod_chordate.fasta myosin_rod_chordate.ph
coevolution.py -m sca -c 0.7 -a a3_10 -o ./out/ myosin_rod_chordate.fasta myosin_rod_chordate.ph
coevolution.py -m sca -c 0.7 -a polarity_his_4 -o ./out/ myosin_rod_chordate.fasta myosin_rod_chordate.ph
coevolution.py -m sca -c 0.7 -a a4_2 -o ./out/ myosin_rod_chordate.fasta myosin_rod_chordate.ph
coevolution.py -m sca -c 0.7 -a a4_3 -o ./out/ myosin_rod_chordate.fasta myosin_rod_chordate.ph
coevolution.py -m sca -c 0.7 -a size_2 -o ./out/ myosin_rod_chordate.fasta myosin_rod_chordate.ph
coevolution.py -m sca -c 0.7 -a a5_3 -o ./out/ myosin_rod_chordate.fasta myosin_rod_chordate.ph
coevolution.py -m sca -c 0.7 -a a5_2 -o ./out/ myosin_rod_chordate.fasta myosin_rod_chordate.ph
coevolution.py -m sca -c 0.7 -a a5_7 -o ./out/ myosin_rod_chordate.fasta myosin_rod_chordate.ph
coevolution.py -m sca -c 0.7 -a a5_6 -o ./out/ myosin_rod_chordate.fasta myosin_rod_chordate.ph
coevolution.py -m sca -c 0.7 -a a5_5 -o ./out/ myosin_rod_chordate.fasta myosin_rod_chordate.ph
coevolution.py -m sca -c 0.7 -a a5_4 -o ./out/ myosin_rod_chordate.fasta myosin_rod_chordate.ph
coevolution.py -m sca -c 0.7 -a a4_4 -o ./out/ myosin_rod_chordate.fasta myosin_rod_chordate.ph
coevolution.py -m sca -c 0.7 -a a5_9 -o ./out/ myosin_rod_chordate.fasta myosin_rod_chordate.ph
coevolution.py -m sca -c 0.7 -a a5_8 -o ./out/ myosin_rod_chordate.fasta myosin_rod_chordate.ph
coevolution.py -m sca -c 0.7 -a a4_7 -o ./out/ myosin_rod_chordate.fasta myosin_rod_chordate.ph
coevolution.py -m sca -c 0.7 -a a3_9 -o ./out/ myosin_rod_chordate.fasta myosin_rod_chordate.ph
coevolution.py -m sca -c 0.7 -a a3_8 -o ./out/ myosin_rod_chordate.fasta myosin_rod_chordate.ph
coevolution.py -m sca -c 0.7 -a a2_2 -o ./out/ myosin_rod_chordate.fasta myosin_rod_chordate.ph
coevolution.py -m sca -c 0.7 -a a2_3 -o ./out/ myosin_rod_chordate.fasta myosin_rod_chordate.ph
coevolution.py -m sca -c 0.7 -a a2_4 -o ./out/ myosin_rod_chordate.fasta myosin_rod_chordate.ph
coevolution.py -m sca -c 0.7 -a a2_5 -o ./out/ myosin_rod_chordate.fasta myosin_rod_chordate.ph
coevolution.py -m sca -c 0.7 -a a2_6 -o ./out/ myosin_rod_chordate.fasta myosin_rod_chordate.ph
coevolution.py -m sca -c 0.7 -a a2_7 -o ./out/ myosin_rod_chordate.fasta myosin_rod_chordate.ph
coevolution.py -m sca -c 0.7 -a a2_8 -o ./out/ myosin_rod_chordate.fasta myosin_rod_chordate.ph
coevolution.py -m sca -c 0.7 -a a2_9 -o ./out/ myosin_rod_chordate.fasta myosin_rod_chordate.ph
coevolution.py -m sca -c 0.7 -a a3_3 -o ./out/ myosin_rod_chordate.fasta myosin_rod_chordate.ph
coevolution.py -m sca -c 0.7 -a a3_2 -o ./out/ myosin_rod_chordate.fasta myosin_rod_chordate.ph
coevolution.py -m sca -c 0.7 -a a3_5 -o ./out/ myosin_rod_chordate.fasta myosin_rod_chordate.ph
coevolution.py -m sca -c 0.7 -a a3_4 -o ./out/ myosin_rod_chordate.fasta myosin_rod_chordate.ph
coevolution.py -m sca -c 0.7 -a a3_7 -o ./out/ myosin_rod_chordate.fasta myosin_rod_chordate.ph
coevolution.py -m sca -c 0.7 -a a3_6 -o ./out/ myosin_rod_chordate.fasta myosin_rod_chordate.ph
coevolution.py -m sca -c 0.8 -a a4_8 -o ./out/ myosin_rod_chordate.fasta myosin_rod_chordate.ph
coevolution.py -m sca -c 0.8 -a a5_10 -o ./out/ myosin_rod_chordate.fasta myosin_rod_chordate.ph
coevolution.py -m sca -c 0.8 -a a1_9 -o ./out/ myosin_rod_chordate.fasta myosin_rod_chordate.ph
coevolution.py -m sca -c 0.8 -a a1_8 -o ./out/ myosin_rod_chordate.fasta myosin_rod_chordate.ph
coevolution.py -m sca -c 0.8 -a a1_7 -o ./out/ myosin_rod_chordate.fasta myosin_rod_chordate.ph
coevolution.py -m sca -c 0.8 -a a1_6 -o ./out/ myosin_rod_chordate.fasta myosin_rod_chordate.ph
coevolution.py -m sca -c 0.8 -a a1_5 -o ./out/ myosin_rod_chordate.fasta myosin_rod_chordate.ph
coevolution.py -m sca -c 0.8 -a a1_4 -o ./out/ myosin_rod_chordate.fasta myosin_rod_chordate.ph
coevolution.py -m sca -c 0.8 -a a1_3 -o ./out/ myosin_rod_chordate.fasta myosin_rod_chordate.ph
coevolution.py -m sca -c 0.8 -a a1_2 -o ./out/ myosin_rod_chordate.fasta myosin_rod_chordate.ph
coevolution.py -m sca -c 0.8 -a hydropathy_3 -o ./out/ myosin_rod_chordate.fasta myosin_rod_chordate.ph
coevolution.py -m sca -c 0.8 -a a4_5 -o ./out/ myosin_rod_chordate.fasta myosin_rod_chordate.ph
coevolution.py -m sca -c 0.8 -a a4_9 -o ./out/ myosin_rod_chordate.fasta myosin_rod_chordate.ph
coevolution.py -m sca -c 0.8 -a a2_10 -o ./out/ myosin_rod_chordate.fasta myosin_rod_chordate.ph
coevolution.py -m sca -c 0.8 -a a1_10 -o ./out/ myosin_rod_chordate.fasta myosin_rod_chordate.ph
coevolution.py -m sca -c 0.8 -a a4_6 -o ./out/ myosin_rod_chordate.fasta myosin_rod_chordate.ph
coevolution.py -m sca -c 0.8 -a a4_10 -o ./out/ myosin_rod_chordate.fasta myosin_rod_chordate.ph
coevolution.py -m sca -c 0.8 -a charge_3 -o ./out/ myosin_rod_chordate.fasta myosin_rod_chordate.ph
coevolution.py -m sca -c 0.8 -a charge_2 -o ./out/ myosin_rod_chordate.fasta myosin_rod_chordate.ph
coevolution.py -m sca -c 0.8 -a charge_his_2 -o ./out/ myosin_rod_chordate.fasta myosin_rod_chordate.ph
coevolution.py -m sca -c 0.8 -a charge_his_3 -o ./out/ myosin_rod_chordate.fasta myosin_rod_chordate.ph
coevolution.py -m sca -c 0.8 -a orig -o ./out/ myosin_rod_chordate.fasta myosin_rod_chordate.ph
coevolution.py -m sca -c 0.8 -a a3_10 -o ./out/ myosin_rod_chordate.fasta myosin_rod_chordate.ph
coevolution.py -m sca -c 0.8 -a polarity_his_4 -o ./out/ myosin_rod_chordate.fasta myosin_rod_chordate.ph
coevolution.py -m sca -c 0.8 -a a4_2 -o ./out/ myosin_rod_chordate.fasta myosin_rod_chordate.ph
coevolution.py -m sca -c 0.8 -a a4_3 -o ./out/ myosin_rod_chordate.fasta myosin_rod_chordate.ph
coevolution.py -m sca -c 0.8 -a size_2 -o ./out/ myosin_rod_chordate.fasta myosin_rod_chordate.ph
coevolution.py -m sca -c 0.8 -a a5_3 -o ./out/ myosin_rod_chordate.fasta myosin_rod_chordate.ph
coevolution.py -m sca -c 0.8 -a a5_2 -o ./out/ myosin_rod_chordate.fasta myosin_rod_chordate.ph
coevolution.py -m sca -c 0.8 -a a5_7 -o ./out/ myosin_rod_chordate.fasta myosin_rod_chordate.ph
coevolution.py -m sca -c 0.8 -a a5_6 -o ./out/ myosin_rod_chordate.fasta myosin_rod_chordate.ph
coevolution.py -m sca -c 0.8 -a a5_5 -o ./out/ myosin_rod_chordate.fasta myosin_rod_chordate.ph
coevolution.py -m sca -c 0.8 -a a5_4 -o ./out/ myosin_rod_chordate.fasta myosin_rod_chordate.ph
coevolution.py -m sca -c 0.8 -a a4_4 -o ./out/ myosin_rod_chordate.fasta myosin_rod_chordate.ph
coevolution.py -m sca -c 0.8 -a a5_9 -o ./out/ myosin_rod_chordate.fasta myosin_rod_chordate.ph
coevolution.py -m sca -c 0.8 -a a5_8 -o ./out/ myosin_rod_chordate.fasta myosin_rod_chordate.ph
coevolution.py -m sca -c 0.8 -a a4_7 -o ./out/ myosin_rod_chordate.fasta myosin_rod_chordate.ph
coevolution.py -m sca -c 0.8 -a a3_9 -o ./out/ myosin_rod_chordate.fasta myosin_rod_chordate.ph
coevolution.py -m sca -c 0.8 -a a3_8 -o ./out/ myosin_rod_chordate.fasta myosin_rod_chordate.ph
coevolution.py -m sca -c 0.8 -a a2_2 -o ./out/ myosin_rod_chordate.fasta myosin_rod_chordate.ph
coevolution.py -m sca -c 0.8 -a a2_3 -o ./out/ myosin_rod_chordate.fasta myosin_rod_chordate.ph
coevolution.py -m sca -c 0.8 -a a2_4 -o ./out/ myosin_rod_chordate.fasta myosin_rod_chordate.ph
coevolution.py -m sca -c 0.8 -a a2_5 -o ./out/ myosin_rod_chordate.fasta myosin_rod_chordate.ph
coevolution.py -m sca -c 0.8 -a a2_6 -o ./out/ myosin_rod_chordate.fasta myosin_rod_chordate.ph
coevolution.py -m sca -c 0.8 -a a2_7 -o ./out/ myosin_rod_chordate.fasta myosin_rod_chordate.ph
coevolution.py -m sca -c 0.8 -a a2_8 -o ./out/ myosin_rod_chordate.fasta myosin_rod_chordate.ph
coevolution.py -m sca -c 0.8 -a a2_9 -o ./out/ myosin_rod_chordate.fasta myosin_rod_chordate.ph
coevolution.py -m sca -c 0.8 -a a3_3 -o ./out/ myosin_rod_chordate.fasta myosin_rod_chordate.ph
coevolution.py -m sca -c 0.8 -a a3_2 -o ./out/ myosin_rod_chordate.fasta myosin_rod_chordate.ph
coevolution.py -m sca -c 0.8 -a a3_5 -o ./out/ myosin_rod_chordate.fasta myosin_rod_chordate.ph
coevolution.py -m sca -c 0.8 -a a3_4 -o ./out/ myosin_rod_chordate.fasta myosin_rod_chordate.ph
coevolution.py -m sca -c 0.8 -a a3_7 -o ./out/ myosin_rod_chordate.fasta myosin_rod_chordate.ph
coevolution.py -m sca -c 0.8 -a a3_6 -o ./out/ myosin_rod_chordate.fasta myosin_rod_chordate.ph
coevolution.py -m sca -c 0.9 -a a4_8 -o ./out/ myosin_rod_chordate.fasta myosin_rod_chordate.ph
coevolution.py -m sca -c 0.9 -a a5_10 -o ./out/ myosin_rod_chordate.fasta myosin_rod_chordate.ph
coevolution.py -m sca -c 0.9 -a a1_9 -o ./out/ myosin_rod_chordate.fasta myosin_rod_chordate.ph
coevolution.py -m sca -c 0.9 -a a1_8 -o ./out/ myosin_rod_chordate.fasta myosin_rod_chordate.ph
coevolution.py -m sca -c 0.9 -a a1_7 -o ./out/ myosin_rod_chordate.fasta myosin_rod_chordate.ph
coevolution.py -m sca -c 0.9 -a a1_6 -o ./out/ myosin_rod_chordate.fasta myosin_rod_chordate.ph
coevolution.py -m sca -c 0.9 -a a1_5 -o ./out/ myosin_rod_chordate.fasta myosin_rod_chordate.ph
coevolution.py -m sca -c 0.9 -a a1_4 -o ./out/ myosin_rod_chordate.fasta myosin_rod_chordate.ph
coevolution.py -m sca -c 0.9 -a a1_3 -o ./out/ myosin_rod_chordate.fasta myosin_rod_chordate.ph
coevolution.py -m sca -c 0.9 -a a1_2 -o ./out/ myosin_rod_chordate.fasta myosin_rod_chordate.ph
coevolution.py -m sca -c 0.9 -a hydropathy_3 -o ./out/ myosin_rod_chordate.fasta myosin_rod_chordate.ph
coevolution.py -m sca -c 0.9 -a a4_5 -o ./out/ myosin_rod_chordate.fasta myosin_rod_chordate.ph
coevolution.py -m sca -c 0.9 -a a4_9 -o ./out/ myosin_rod_chordate.fasta myosin_rod_chordate.ph
coevolution.py -m sca -c 0.9 -a a2_10 -o ./out/ myosin_rod_chordate.fasta myosin_rod_chordate.ph
coevolution.py -m sca -c 0.9 -a a1_10 -o ./out/ myosin_rod_chordate.fasta myosin_rod_chordate.ph
coevolution.py -m sca -c 0.9 -a a4_6 -o ./out/ myosin_rod_chordate.fasta myosin_rod_chordate.ph
coevolution.py -m sca -c 0.9 -a a4_10 -o ./out/ myosin_rod_chordate.fasta myosin_rod_chordate.ph
coevolution.py -m sca -c 0.9 -a charge_3 -o ./out/ myosin_rod_chordate.fasta myosin_rod_chordate.ph
coevolution.py -m sca -c 0.9 -a charge_2 -o ./out/ myosin_rod_chordate.fasta myosin_rod_chordate.ph
coevolution.py -m sca -c 0.9 -a charge_his_2 -o ./out/ myosin_rod_chordate.fasta myosin_rod_chordate.ph
coevolution.py -m sca -c 0.9 -a charge_his_3 -o ./out/ myosin_rod_chordate.fasta myosin_rod_chordate.ph
coevolution.py -m sca -c 0.9 -a orig -o ./out/ myosin_rod_chordate.fasta myosin_rod_chordate.ph
coevolution.py -m sca -c 0.9 -a a3_10 -o ./out/ myosin_rod_chordate.fasta myosin_rod_chordate.ph
coevolution.py -m sca -c 0.9 -a polarity_his_4 -o ./out/ myosin_rod_chordate.fasta myosin_rod_chordate.ph
coevolution.py -m sca -c 0.9 -a a4_2 -o ./out/ myosin_rod_chordate.fasta myosin_rod_chordate.ph
coevolution.py -m sca -c 0.9 -a a4_3 -o ./out/ myosin_rod_chordate.fasta myosin_rod_chordate.ph
coevolution.py -m sca -c 0.9 -a size_2 -o ./out/ myosin_rod_chordate.fasta myosin_rod_chordate.ph
coevolution.py -m sca -c 0.9 -a a5_3 -o ./out/ myosin_rod_chordate.fasta myosin_rod_chordate.ph
coevolution.py -m sca -c 0.9 -a a5_2 -o ./out/ myosin_rod_chordate.fasta myosin_rod_chordate.ph
coevolution.py -m sca -c 0.9 -a a5_7 -o ./out/ myosin_rod_chordate.fasta myosin_rod_chordate.ph
coevolution.py -m sca -c 0.9 -a a5_6 -o ./out/ myosin_rod_chordate.fasta myosin_rod_chordate.ph
coevolution.py -m sca -c 0.9 -a a5_5 -o ./out/ myosin_rod_chordate.fasta myosin_rod_chordate.ph
coevolution.py -m sca -c 0.9 -a a5_4 -o ./out/ myosin_rod_chordate.fasta myosin_rod_chordate.ph
coevolution.py -m sca -c 0.9 -a a4_4 -o ./out/ myosin_rod_chordate.fasta myosin_rod_chordate.ph
coevolution.py -m sca -c 0.9 -a a5_9 -o ./out/ myosin_rod_chordate.fasta myosin_rod_chordate.ph
coevolution.py -m sca -c 0.9 -a a5_8 -o ./out/ myosin_rod_chordate.fasta myosin_rod_chordate.ph
coevolution.py -m sca -c 0.9 -a a4_7 -o ./out/ myosin_rod_chordate.fasta myosin_rod_chordate.ph
coevolution.py -m sca -c 0.9 -a a3_9 -o ./out/ myosin_rod_chordate.fasta myosin_rod_chordate.ph
coevolution.py -m sca -c 0.9 -a a3_8 -o ./out/ myosin_rod_chordate.fasta myosin_rod_chordate.ph
coevolution.py -m sca -c 0.9 -a a2_2 -o ./out/ myosin_rod_chordate.fasta myosin_rod_chordate.ph
coevolution.py -m sca -c 0.9 -a a2_3 -o ./out/ myosin_rod_chordate.fasta myosin_rod_chordate.ph
coevolution.py -m sca -c 0.9 -a a2_4 -o ./out/ myosin_rod_chordate.fasta myosin_rod_chordate.ph
coevolution.py -m sca -c 0.9 -a a2_5 -o ./out/ myosin_rod_chordate.fasta myosin_rod_chordate.ph
coevolution.py -m sca -c 0.9 -a a2_6 -o ./out/ myosin_rod_chordate.fasta myosin_rod_chordate.ph
coevolution.py -m sca -c 0.9 -a a2_7 -o ./out/ myosin_rod_chordate.fasta myosin_rod_chordate.ph
coevolution.py -m sca -c 0.9 -a a2_8 -o ./out/ myosin_rod_chordate.fasta myosin_rod_chordate.ph
coevolution.py -m sca -c 0.9 -a a2_9 -o ./out/ myosin_rod_chordate.fasta myosin_rod_chordate.ph
coevolution.py -m sca -c 0.9 -a a3_3 -o ./out/ myosin_rod_chordate.fasta myosin_rod_chordate.ph
coevolution.py -m sca -c 0.9 -a a3_2 -o ./out/ myosin_rod_chordate.fasta myosin_rod_chordate.ph
coevolution.py -m sca -c 0.9 -a a3_5 -o ./out/ myosin_rod_chordate.fasta myosin_rod_chordate.ph
coevolution.py -m sca -c 0.9 -a a3_4 -o ./out/ myosin_rod_chordate.fasta myosin_rod_chordate.ph
coevolution.py -m sca -c 0.9 -a a3_7 -o ./out/ myosin_rod_chordate.fasta myosin_rod_chordate.ph
coevolution.py -m sca -c 0.9 -a a3_6 -o ./out/ myosin_rod_chordate.fasta myosin_rod_chordate.ph
coevolution.py -m mi  -a a4_8 -o ./out/ randomized_myosin_rod_chordate.fasta myosin_rod_chordate.ph
coevolution.py -m mi  -a a5_10 -o ./out/ randomized_myosin_rod_chordate.fasta myosin_rod_chordate.ph
coevolution.py -m mi  -a a1_9 -o ./out/ randomized_myosin_rod_chordate.fasta myosin_rod_chordate.ph
coevolution.py -m mi  -a a1_8 -o ./out/ randomized_myosin_rod_chordate.fasta myosin_rod_chordate.ph
coevolution.py -m mi  -a a1_7 -o ./out/ randomized_myosin_rod_chordate.fasta myosin_rod_chordate.ph
coevolution.py -m mi  -a a1_6 -o ./out/ randomized_myosin_rod_chordate.fasta myosin_rod_chordate.ph
coevolution.py -m mi  -a a1_5 -o ./out/ randomized_myosin_rod_chordate.fasta myosin_rod_chordate.ph
coevolution.py -m mi  -a a1_4 -o ./out/ randomized_myosin_rod_chordate.fasta myosin_rod_chordate.ph
coevolution.py -m mi  -a a1_3 -o ./out/ randomized_myosin_rod_chordate.fasta myosin_rod_chordate.ph
coevolution.py -m mi  -a a1_2 -o ./out/ randomized_myosin_rod_chordate.fasta myosin_rod_chordate.ph
coevolution.py -m mi  -a hydropathy_3 -o ./out/ randomized_myosin_rod_chordate.fasta myosin_rod_chordate.ph
coevolution.py -m mi  -a a4_5 -o ./out/ randomized_myosin_rod_chordate.fasta myosin_rod_chordate.ph
coevolution.py -m mi  -a a4_9 -o ./out/ randomized_myosin_rod_chordate.fasta myosin_rod_chordate.ph
coevolution.py -m mi  -a a2_10 -o ./out/ randomized_myosin_rod_chordate.fasta myosin_rod_chordate.ph
coevolution.py -m mi  -a a1_10 -o ./out/ randomized_myosin_rod_chordate.fasta myosin_rod_chordate.ph
coevolution.py -m mi  -a a4_6 -o ./out/ randomized_myosin_rod_chordate.fasta myosin_rod_chordate.ph
coevolution.py -m mi  -a a4_10 -o ./out/ randomized_myosin_rod_chordate.fasta myosin_rod_chordate.ph
coevolution.py -m mi  -a charge_3 -o ./out/ randomized_myosin_rod_chordate.fasta myosin_rod_chordate.ph
coevolution.py -m mi  -a charge_2 -o ./out/ randomized_myosin_rod_chordate.fasta myosin_rod_chordate.ph
coevolution.py -m mi  -a charge_his_2 -o ./out/ randomized_myosin_rod_chordate.fasta myosin_rod_chordate.ph
coevolution.py -m mi  -a charge_his_3 -o ./out/ randomized_myosin_rod_chordate.fasta myosin_rod_chordate.ph
coevolution.py -m mi  -a orig -o ./out/ randomized_myosin_rod_chordate.fasta myosin_rod_chordate.ph
coevolution.py -m mi  -a a3_10 -o ./out/ randomized_myosin_rod_chordate.fasta myosin_rod_chordate.ph
coevolution.py -m mi  -a polarity_his_4 -o ./out/ randomized_myosin_rod_chordate.fasta myosin_rod_chordate.ph
coevolution.py -m mi  -a a4_2 -o ./out/ randomized_myosin_rod_chordate.fasta myosin_rod_chordate.ph
coevolution.py -m mi  -a a4_3 -o ./out/ randomized_myosin_rod_chordate.fasta myosin_rod_chordate.ph
coevolution.py -m mi  -a size_2 -o ./out/ randomized_myosin_rod_chordate.fasta myosin_rod_chordate.ph
coevolution.py -m mi  -a a5_3 -o ./out/ randomized_myosin_rod_chordate.fasta myosin_rod_chordate.ph
coevolution.py -m mi  -a a5_2 -o ./out/ randomized_myosin_rod_chordate.fasta myosin_rod_chordate.ph
coevolution.py -m mi  -a a5_7 -o ./out/ randomized_myosin_rod_chordate.fasta myosin_rod_chordate.ph
coevolution.py -m mi  -a a5_6 -o ./out/ randomized_myosin_rod_chordate.fasta myosin_rod_chordate.ph
coevolution.py -m mi  -a a5_5 -o ./out/ randomized_myosin_rod_chordate.fasta myosin_rod_chordate.ph
coevolution.py -m mi  -a a5_4 -o ./out/ randomized_myosin_rod_chordate.fasta myosin_rod_chordate.ph
coevolution.py -m mi  -a a4_4 -o ./out/ randomized_myosin_rod_chordate.fasta myosin_rod_chordate.ph
coevolution.py -m mi  -a a5_9 -o ./out/ randomized_myosin_rod_chordate.fasta myosin_rod_chordate.ph
coevolution.py -m mi  -a a5_8 -o ./out/ randomized_myosin_rod_chordate.fasta myosin_rod_chordate.ph
coevolution.py -m mi  -a a4_7 -o ./out/ randomized_myosin_rod_chordate.fasta myosin_rod_chordate.ph
coevolution.py -m mi  -a a3_9 -o ./out/ randomized_myosin_rod_chordate.fasta myosin_rod_chordate.ph
coevolution.py -m mi  -a a3_8 -o ./out/ randomized_myosin_rod_chordate.fasta myosin_rod_chordate.ph
coevolution.py -m mi  -a a2_2 -o ./out/ randomized_myosin_rod_chordate.fasta myosin_rod_chordate.ph
coevolution.py -m mi  -a a2_3 -o ./out/ randomized_myosin_rod_chordate.fasta myosin_rod_chordate.ph
coevolution.py -m mi  -a a2_4 -o ./out/ randomized_myosin_rod_chordate.fasta myosin_rod_chordate.ph
coevolution.py -m mi  -a a2_5 -o ./out/ randomized_myosin_rod_chordate.fasta myosin_rod_chordate.ph
coevolution.py -m mi  -a a2_6 -o ./out/ randomized_myosin_rod_chordate.fasta myosin_rod_chordate.ph
coevolution.py -m mi  -a a2_7 -o ./out/ randomized_myosin_rod_chordate.fasta myosin_rod_chordate.ph
coevolution.py -m mi  -a a2_8 -o ./out/ randomized_myosin_rod_chordate.fasta myosin_rod_chordate.ph
coevolution.py -m mi  -a a2_9 -o ./out/ randomized_myosin_rod_chordate.fasta myosin_rod_chordate.ph
coevolution.py -m mi  -a a3_3 -o ./out/ randomized_myosin_rod_chordate.fasta myosin_rod_chordate.ph
coevolution.py -m mi  -a a3_2 -o ./out/ randomized_myosin_rod_chordate.fasta myosin_rod_chordate.ph
coevolution.py -m mi  -a a3_5 -o ./out/ randomized_myosin_rod_chordate.fasta myosin_rod_chordate.ph
coevolution.py -m mi  -a a3_4 -o ./out/ randomized_myosin_rod_chordate.fasta myosin_rod_chordate.ph
coevolution.py -m mi  -a a3_7 -o ./out/ randomized_myosin_rod_chordate.fasta myosin_rod_chordate.ph
coevolution.py -m mi  -a a3_6 -o ./out/ randomized_myosin_rod_chordate.fasta myosin_rod_chordate.ph
coevolution.py -m an  -a a4_8 -o ./out/ randomized_myosin_rod_chordate.fasta myosin_rod_chordate.ph
coevolution.py -m an  -a a5_10 -o ./out/ randomized_myosin_rod_chordate.fasta myosin_rod_chordate.ph
coevolution.py -m an  -a a1_9 -o ./out/ randomized_myosin_rod_chordate.fasta myosin_rod_chordate.ph
coevolution.py -m an  -a a1_8 -o ./out/ randomized_myosin_rod_chordate.fasta myosin_rod_chordate.ph
coevolution.py -m an  -a a1_7 -o ./out/ randomized_myosin_rod_chordate.fasta myosin_rod_chordate.ph
coevolution.py -m an  -a a1_6 -o ./out/ randomized_myosin_rod_chordate.fasta myosin_rod_chordate.ph
coevolution.py -m an  -a a1_5 -o ./out/ randomized_myosin_rod_chordate.fasta myosin_rod_chordate.ph
coevolution.py -m an  -a a1_4 -o ./out/ randomized_myosin_rod_chordate.fasta myosin_rod_chordate.ph
coevolution.py -m an  -a a1_3 -o ./out/ randomized_myosin_rod_chordate.fasta myosin_rod_chordate.ph
coevolution.py -m an  -a a1_2 -o ./out/ randomized_myosin_rod_chordate.fasta myosin_rod_chordate.ph
coevolution.py -m an  -a hydropathy_3 -o ./out/ randomized_myosin_rod_chordate.fasta myosin_rod_chordate.ph
coevolution.py -m an  -a a4_5 -o ./out/ randomized_myosin_rod_chordate.fasta myosin_rod_chordate.ph
coevolution.py -m an  -a a4_9 -o ./out/ randomized_myosin_rod_chordate.fasta myosin_rod_chordate.ph
coevolution.py -m an  -a a2_10 -o ./out/ randomized_myosin_rod_chordate.fasta myosin_rod_chordate.ph
coevolution.py -m an  -a a1_10 -o ./out/ randomized_myosin_rod_chordate.fasta myosin_rod_chordate.ph
coevolution.py -m an  -a a4_6 -o ./out/ randomized_myosin_rod_chordate.fasta myosin_rod_chordate.ph
coevolution.py -m an  -a a4_10 -o ./out/ randomized_myosin_rod_chordate.fasta myosin_rod_chordate.ph
coevolution.py -m an  -a charge_3 -o ./out/ randomized_myosin_rod_chordate.fasta myosin_rod_chordate.ph
coevolution.py -m an  -a charge_2 -o ./out/ randomized_myosin_rod_chordate.fasta myosin_rod_chordate.ph
coevolution.py -m an  -a charge_his_2 -o ./out/ randomized_myosin_rod_chordate.fasta myosin_rod_chordate.ph
coevolution.py -m an  -a charge_his_3 -o ./out/ randomized_myosin_rod_chordate.fasta myosin_rod_chordate.ph
coevolution.py -m an  -a orig -o ./out/ randomized_myosin_rod_chordate.fasta myosin_rod_chordate.ph
coevolution.py -m an  -a a3_10 -o ./out/ randomized_myosin_rod_chordate.fasta myosin_rod_chordate.ph
coevolution.py -m an  -a polarity_his_4 -o ./out/ randomized_myosin_rod_chordate.fasta myosin_rod_chordate.ph
coevolution.py -m an  -a a4_2 -o ./out/ randomized_myosin_rod_chordate.fasta myosin_rod_chordate.ph
coevolution.py -m an  -a a4_3 -o ./out/ randomized_myosin_rod_chordate.fasta myosin_rod_chordate.ph
coevolution.py -m an  -a size_2 -o ./out/ randomized_myosin_rod_chordate.fasta myosin_rod_chordate.ph
coevolution.py -m an  -a a5_3 -o ./out/ randomized_myosin_rod_chordate.fasta myosin_rod_chordate.ph
coevolution.py -m an  -a a5_2 -o ./out/ randomized_myosin_rod_chordate.fasta myosin_rod_chordate.ph
coevolution.py -m an  -a a5_7 -o ./out/ randomized_myosin_rod_chordate.fasta myosin_rod_chordate.ph
coevolution.py -m an  -a a5_6 -o ./out/ randomized_myosin_rod_chordate.fasta myosin_rod_chordate.ph
coevolution.py -m an  -a a5_5 -o ./out/ randomized_myosin_rod_chordate.fasta myosin_rod_chordate.ph
coevolution.py -m an  -a a5_4 -o ./out/ randomized_myosin_rod_chordate.fasta myosin_rod_chordate.ph
coevolution.py -m an  -a a4_4 -o ./out/ randomized_myosin_rod_chordate.fasta myosin_rod_chordate.ph
coevolution.py -m an  -a a5_9 -o ./out/ randomized_myosin_rod_chordate.fasta myosin_rod_chordate.ph
coevolution.py -m an  -a a5_8 -o ./out/ randomized_myosin_rod_chordate.fasta myosin_rod_chordate.ph
coevolution.py -m an  -a a4_7 -o ./out/ randomized_myosin_rod_chordate.fasta myosin_rod_chordate.ph
coevolution.py -m an  -a a3_9 -o ./out/ randomized_myosin_rod_chordate.fasta myosin_rod_chordate.ph
coevolution.py -m an  -a a3_8 -o ./out/ randomized_myosin_rod_chordate.fasta myosin_rod_chordate.ph
coevolution.py -m an  -a a2_2 -o ./out/ randomized_myosin_rod_chordate.fasta myosin_rod_chordate.ph
coevolution.py -m an  -a a2_3 -o ./out/ randomized_myosin_rod_chordate.fasta myosin_rod_chordate.ph
coevolution.py -m an  -a a2_4 -o ./out/ randomized_myosin_rod_chordate.fasta myosin_rod_chordate.ph
coevolution.py -m an  -a a2_5 -o ./out/ randomized_myosin_rod_chordate.fasta myosin_rod_chordate.ph
coevolution.py -m an  -a a2_6 -o ./out/ randomized_myosin_rod_chordate.fasta myosin_rod_chordate.ph
coevolution.py -m an  -a a2_7 -o ./out/ randomized_myosin_rod_chordate.fasta myosin_rod_chordate.ph
coevolution.py -m an  -a a2_8 -o ./out/ randomized_myosin_rod_chordate.fasta myosin_rod_chordate.ph
coevolution.py -m an  -a a2_9 -o ./out/ randomized_myosin_rod_chordate.fasta myosin_rod_chordate.ph
coevolution.py -m an  -a a3_3 -o ./out/ randomized_myosin_rod_chordate.fasta myosin_rod_chordate.ph
coevolution.py -m an  -a a3_2 -o ./out/ randomized_myosin_rod_chordate.fasta myosin_rod_chordate.ph
coevolution.py -m an  -a a3_5 -o ./out/ randomized_myosin_rod_chordate.fasta myosin_rod_chordate.ph
coevolution.py -m an  -a a3_4 -o ./out/ randomized_myosin_rod_chordate.fasta myosin_rod_chordate.ph
coevolution.py -m an  -a a3_7 -o ./out/ randomized_myosin_rod_chordate.fasta myosin_rod_chordate.ph
coevolution.py -m an  -a a3_6 -o ./out/ randomized_myosin_rod_chordate.fasta myosin_rod_chordate.ph
coevolution.py -m gctmpca  -a a4_8 -o ./out/ randomized_myosin_rod_chordate.fasta myosin_rod_chordate.ph
coevolution.py -m gctmpca  -a a5_10 -o ./out/ randomized_myosin_rod_chordate.fasta myosin_rod_chordate.ph
coevolution.py -m gctmpca  -a a1_9 -o ./out/ randomized_myosin_rod_chordate.fasta myosin_rod_chordate.ph
coevolution.py -m gctmpca  -a a1_8 -o ./out/ randomized_myosin_rod_chordate.fasta myosin_rod_chordate.ph
coevolution.py -m gctmpca  -a a1_7 -o ./out/ randomized_myosin_rod_chordate.fasta myosin_rod_chordate.ph
coevolution.py -m gctmpca  -a a1_6 -o ./out/ randomized_myosin_rod_chordate.fasta myosin_rod_chordate.ph
coevolution.py -m gctmpca  -a a1_5 -o ./out/ randomized_myosin_rod_chordate.fasta myosin_rod_chordate.ph
coevolution.py -m gctmpca  -a a1_4 -o ./out/ randomized_myosin_rod_chordate.fasta myosin_rod_chordate.ph
coevolution.py -m gctmpca  -a a1_3 -o ./out/ randomized_myosin_rod_chordate.fasta myosin_rod_chordate.ph
coevolution.py -m gctmpca  -a a1_2 -o ./out/ randomized_myosin_rod_chordate.fasta myosin_rod_chordate.ph
coevolution.py -m gctmpca  -a hydropathy_3 -o ./out/ randomized_myosin_rod_chordate.fasta myosin_rod_chordate.ph
coevolution.py -m gctmpca  -a a4_5 -o ./out/ randomized_myosin_rod_chordate.fasta myosin_rod_chordate.ph
coevolution.py -m gctmpca  -a a4_9 -o ./out/ randomized_myosin_rod_chordate.fasta myosin_rod_chordate.ph
coevolution.py -m gctmpca  -a a2_10 -o ./out/ randomized_myosin_rod_chordate.fasta myosin_rod_chordate.ph
coevolution.py -m gctmpca  -a a1_10 -o ./out/ randomized_myosin_rod_chordate.fasta myosin_rod_chordate.ph
coevolution.py -m gctmpca  -a a4_6 -o ./out/ randomized_myosin_rod_chordate.fasta myosin_rod_chordate.ph
coevolution.py -m gctmpca  -a a4_10 -o ./out/ randomized_myosin_rod_chordate.fasta myosin_rod_chordate.ph
coevolution.py -m gctmpca  -a charge_3 -o ./out/ randomized_myosin_rod_chordate.fasta myosin_rod_chordate.ph
coevolution.py -m gctmpca  -a charge_2 -o ./out/ randomized_myosin_rod_chordate.fasta myosin_rod_chordate.ph
coevolution.py -m gctmpca  -a charge_his_2 -o ./out/ randomized_myosin_rod_chordate.fasta myosin_rod_chordate.ph
coevolution.py -m gctmpca  -a charge_his_3 -o ./out/ randomized_myosin_rod_chordate.fasta myosin_rod_chordate.ph
coevolution.py -m gctmpca  -a orig -o ./out/ randomized_myosin_rod_chordate.fasta myosin_rod_chordate.ph
coevolution.py -m gctmpca  -a a3_10 -o ./out/ randomized_myosin_rod_chordate.fasta myosin_rod_chordate.ph
coevolution.py -m gctmpca  -a polarity_his_4 -o ./out/ randomized_myosin_rod_chordate.fasta myosin_rod_chordate.ph
coevolution.py -m gctmpca  -a a4_2 -o ./out/ randomized_myosin_rod_chordate.fasta myosin_rod_chordate.ph
coevolution.py -m gctmpca  -a a4_3 -o ./out/ randomized_myosin_rod_chordate.fasta myosin_rod_chordate.ph
coevolution.py -m gctmpca  -a size_2 -o ./out/ randomized_myosin_rod_chordate.fasta myosin_rod_chordate.ph
coevolution.py -m gctmpca  -a a5_3 -o ./out/ randomized_myosin_rod_chordate.fasta myosin_rod_chordate.ph
coevolution.py -m gctmpca  -a a5_2 -o ./out/ randomized_myosin_rod_chordate.fasta myosin_rod_chordate.ph
coevolution.py -m gctmpca  -a a5_7 -o ./out/ randomized_myosin_rod_chordate.fasta myosin_rod_chordate.ph
coevolution.py -m gctmpca  -a a5_6 -o ./out/ randomized_myosin_rod_chordate.fasta myosin_rod_chordate.ph
coevolution.py -m gctmpca  -a a5_5 -o ./out/ randomized_myosin_rod_chordate.fasta myosin_rod_chordate.ph
coevolution.py -m gctmpca  -a a5_4 -o ./out/ randomized_myosin_rod_chordate.fasta myosin_rod_chordate.ph
coevolution.py -m gctmpca  -a a4_4 -o ./out/ randomized_myosin_rod_chordate.fasta myosin_rod_chordate.ph
coevolution.py -m gctmpca  -a a5_9 -o ./out/ randomized_myosin_rod_chordate.fasta myosin_rod_chordate.ph
coevolution.py -m gctmpca  -a a5_8 -o ./out/ randomized_myosin_rod_chordate.fasta myosin_rod_chordate.ph
coevolution.py -m gctmpca  -a a4_7 -o ./out/ randomized_myosin_rod_chordate.fasta myosin_rod_chordate.ph
coevolution.py -m gctmpca  -a a3_9 -o ./out/ randomized_myosin_rod_chordate.fasta myosin_rod_chordate.ph
coevolution.py -m gctmpca  -a a3_8 -o ./out/ randomized_myosin_rod_chordate.fasta myosin_rod_chordate.ph
coevolution.py -m gctmpca  -a a2_2 -o ./out/ randomized_myosin_rod_chordate.fasta myosin_rod_chordate.ph
coevolution.py -m gctmpca  -a a2_3 -o ./out/ randomized_myosin_rod_chordate.fasta myosin_rod_chordate.ph
coevolution.py -m gctmpca  -a a2_4 -o ./out/ randomized_myosin_rod_chordate.fasta myosin_rod_chordate.ph
coevolution.py -m gctmpca  -a a2_5 -o ./out/ randomized_myosin_rod_chordate.fasta myosin_rod_chordate.ph
coevolution.py -m gctmpca  -a a2_6 -o ./out/ randomized_myosin_rod_chordate.fasta myosin_rod_chordate.ph
coevolution.py -m gctmpca  -a a2_7 -o ./out/ randomized_myosin_rod_chordate.fasta myosin_rod_chordate.ph
coevolution.py -m gctmpca  -a a2_8 -o ./out/ randomized_myosin_rod_chordate.fasta myosin_rod_chordate.ph
coevolution.py -m gctmpca  -a a2_9 -o ./out/ randomized_myosin_rod_chordate.fasta myosin_rod_chordate.ph
coevolution.py -m gctmpca  -a a3_3 -o ./out/ randomized_myosin_rod_chordate.fasta myosin_rod_chordate.ph
coevolution.py -m gctmpca  -a a3_2 -o ./out/ randomized_myosin_rod_chordate.fasta myosin_rod_chordate.ph
coevolution.py -m gctmpca  -a a3_5 -o ./out/ randomized_myosin_rod_chordate.fasta myosin_rod_chordate.ph
coevolution.py -m gctmpca  -a a3_4 -o ./out/ randomized_myosin_rod_chordate.fasta myosin_rod_chordate.ph
coevolution.py -m gctmpca  -a a3_7 -o ./out/ randomized_myosin_rod_chordate.fasta myosin_rod_chordate.ph
coevolution.py -m gctmpca  -a a3_6 -o ./out/ randomized_myosin_rod_chordate.fasta myosin_rod_chordate.ph
coevolution.py -m rmi  -a a4_8 -o ./out/ randomized_myosin_rod_chordate.fasta myosin_rod_chordate.ph
coevolution.py -m rmi  -a a5_10 -o ./out/ randomized_myosin_rod_chordate.fasta myosin_rod_chordate.ph
coevolution.py -m rmi  -a a1_9 -o ./out/ randomized_myosin_rod_chordate.fasta myosin_rod_chordate.ph
coevolution.py -m rmi  -a a1_8 -o ./out/ randomized_myosin_rod_chordate.fasta myosin_rod_chordate.ph
coevolution.py -m rmi  -a a1_7 -o ./out/ randomized_myosin_rod_chordate.fasta myosin_rod_chordate.ph
coevolution.py -m rmi  -a a1_6 -o ./out/ randomized_myosin_rod_chordate.fasta myosin_rod_chordate.ph
coevolution.py -m rmi  -a a1_5 -o ./out/ randomized_myosin_rod_chordate.fasta myosin_rod_chordate.ph
coevolution.py -m rmi  -a a1_4 -o ./out/ randomized_myosin_rod_chordate.fasta myosin_rod_chordate.ph
coevolution.py -m rmi  -a a1_3 -o ./out/ randomized_myosin_rod_chordate.fasta myosin_rod_chordate.ph
coevolution.py -m rmi  -a a1_2 -o ./out/ randomized_myosin_rod_chordate.fasta myosin_rod_chordate.ph
coevolution.py -m rmi  -a hydropathy_3 -o ./out/ randomized_myosin_rod_chordate.fasta myosin_rod_chordate.ph
coevolution.py -m rmi  -a a4_5 -o ./out/ randomized_myosin_rod_chordate.fasta myosin_rod_chordate.ph
coevolution.py -m rmi  -a a4_9 -o ./out/ randomized_myosin_rod_chordate.fasta myosin_rod_chordate.ph
coevolution.py -m rmi  -a a2_10 -o ./out/ randomized_myosin_rod_chordate.fasta myosin_rod_chordate.ph
coevolution.py -m rmi  -a a1_10 -o ./out/ randomized_myosin_rod_chordate.fasta myosin_rod_chordate.ph
coevolution.py -m rmi  -a a4_6 -o ./out/ randomized_myosin_rod_chordate.fasta myosin_rod_chordate.ph
coevolution.py -m rmi  -a a4_10 -o ./out/ randomized_myosin_rod_chordate.fasta myosin_rod_chordate.ph
coevolution.py -m rmi  -a charge_3 -o ./out/ randomized_myosin_rod_chordate.fasta myosin_rod_chordate.ph
coevolution.py -m rmi  -a charge_2 -o ./out/ randomized_myosin_rod_chordate.fasta myosin_rod_chordate.ph
coevolution.py -m rmi  -a charge_his_2 -o ./out/ randomized_myosin_rod_chordate.fasta myosin_rod_chordate.ph
coevolution.py -m rmi  -a charge_his_3 -o ./out/ randomized_myosin_rod_chordate.fasta myosin_rod_chordate.ph
coevolution.py -m rmi  -a orig -o ./out/ randomized_myosin_rod_chordate.fasta myosin_rod_chordate.ph
coevolution.py -m rmi  -a a3_10 -o ./out/ randomized_myosin_rod_chordate.fasta myosin_rod_chordate.ph
coevolution.py -m rmi  -a polarity_his_4 -o ./out/ randomized_myosin_rod_chordate.fasta myosin_rod_chordate.ph
coevolution.py -m rmi  -a a4_2 -o ./out/ randomized_myosin_rod_chordate.fasta myosin_rod_chordate.ph
coevolution.py -m rmi  -a a4_3 -o ./out/ randomized_myosin_rod_chordate.fasta myosin_rod_chordate.ph
coevolution.py -m rmi  -a size_2 -o ./out/ randomized_myosin_rod_chordate.fasta myosin_rod_chordate.ph
coevolution.py -m rmi  -a a5_3 -o ./out/ randomized_myosin_rod_chordate.fasta myosin_rod_chordate.ph
coevolution.py -m rmi  -a a5_2 -o ./out/ randomized_myosin_rod_chordate.fasta myosin_rod_chordate.ph
coevolution.py -m rmi  -a a5_7 -o ./out/ randomized_myosin_rod_chordate.fasta myosin_rod_chordate.ph
coevolution.py -m rmi  -a a5_6 -o ./out/ randomized_myosin_rod_chordate.fasta myosin_rod_chordate.ph
coevolution.py -m rmi  -a a5_5 -o ./out/ randomized_myosin_rod_chordate.fasta myosin_rod_chordate.ph
coevolution.py -m rmi  -a a5_4 -o ./out/ randomized_myosin_rod_chordate.fasta myosin_rod_chordate.ph
coevolution.py -m rmi  -a a4_4 -o ./out/ randomized_myosin_rod_chordate.fasta myosin_rod_chordate.ph
coevolution.py -m rmi  -a a5_9 -o ./out/ randomized_myosin_rod_chordate.fasta myosin_rod_chordate.ph
coevolution.py -m rmi  -a a5_8 -o ./out/ randomized_myosin_rod_chordate.fasta myosin_rod_chordate.ph
coevolution.py -m rmi  -a a4_7 -o ./out/ randomized_myosin_rod_chordate.fasta myosin_rod_chordate.ph
coevolution.py -m rmi  -a a3_9 -o ./out/ randomized_myosin_rod_chordate.fasta myosin_rod_chordate.ph
coevolution.py -m rmi  -a a3_8 -o ./out/ randomized_myosin_rod_chordate.fasta myosin_rod_chordate.ph
coevolution.py -m rmi  -a a2_2 -o ./out/ randomized_myosin_rod_chordate.fasta myosin_rod_chordate.ph
coevolution.py -m rmi  -a a2_3 -o ./out/ randomized_myosin_rod_chordate.fasta myosin_rod_chordate.ph
coevolution.py -m rmi  -a a2_4 -o ./out/ randomized_myosin_rod_chordate.fasta myosin_rod_chordate.ph
coevolution.py -m rmi  -a a2_5 -o ./out/ randomized_myosin_rod_chordate.fasta myosin_rod_chordate.ph
coevolution.py -m rmi  -a a2_6 -o ./out/ randomized_myosin_rod_chordate.fasta myosin_rod_chordate.ph
coevolution.py -m rmi  -a a2_7 -o ./out/ randomized_myosin_rod_chordate.fasta myosin_rod_chordate.ph
coevolution.py -m rmi  -a a2_8 -o ./out/ randomized_myosin_rod_chordate.fasta myosin_rod_chordate.ph
coevolution.py -m rmi  -a a2_9 -o ./out/ randomized_myosin_rod_chordate.fasta myosin_rod_chordate.ph
coevolution.py -m rmi  -a a3_3 -o ./out/ randomized_myosin_rod_chordate.fasta myosin_rod_chordate.ph
coevolution.py -m rmi  -a a3_2 -o ./out/ randomized_myosin_rod_chordate.fasta myosin_rod_chordate.ph
coevolution.py -m rmi  -a a3_5 -o ./out/ randomized_myosin_rod_chordate.fasta myosin_rod_chordate.ph
coevolution.py -m rmi  -a a3_4 -o ./out/ randomized_myosin_rod_chordate.fasta myosin_rod_chordate.ph
coevolution.py -m rmi  -a a3_7 -o ./out/ randomized_myosin_rod_chordate.fasta myosin_rod_chordate.ph
coevolution.py -m rmi  -a a3_6 -o ./out/ randomized_myosin_rod_chordate.fasta myosin_rod_chordate.ph
coevolution.py -m nmi  -a a4_8 -o ./out/ randomized_myosin_rod_chordate.fasta myosin_rod_chordate.ph
coevolution.py -m nmi  -a a5_10 -o ./out/ randomized_myosin_rod_chordate.fasta myosin_rod_chordate.ph
coevolution.py -m nmi  -a a1_9 -o ./out/ randomized_myosin_rod_chordate.fasta myosin_rod_chordate.ph
coevolution.py -m nmi  -a a1_8 -o ./out/ randomized_myosin_rod_chordate.fasta myosin_rod_chordate.ph
coevolution.py -m nmi  -a a1_7 -o ./out/ randomized_myosin_rod_chordate.fasta myosin_rod_chordate.ph
coevolution.py -m nmi  -a a1_6 -o ./out/ randomized_myosin_rod_chordate.fasta myosin_rod_chordate.ph
coevolution.py -m nmi  -a a1_5 -o ./out/ randomized_myosin_rod_chordate.fasta myosin_rod_chordate.ph
coevolution.py -m nmi  -a a1_4 -o ./out/ randomized_myosin_rod_chordate.fasta myosin_rod_chordate.ph
coevolution.py -m nmi  -a a1_3 -o ./out/ randomized_myosin_rod_chordate.fasta myosin_rod_chordate.ph
coevolution.py -m nmi  -a a1_2 -o ./out/ randomized_myosin_rod_chordate.fasta myosin_rod_chordate.ph
coevolution.py -m nmi  -a hydropathy_3 -o ./out/ randomized_myosin_rod_chordate.fasta myosin_rod_chordate.ph
coevolution.py -m nmi  -a a4_5 -o ./out/ randomized_myosin_rod_chordate.fasta myosin_rod_chordate.ph
coevolution.py -m nmi  -a a4_9 -o ./out/ randomized_myosin_rod_chordate.fasta myosin_rod_chordate.ph
coevolution.py -m nmi  -a a2_10 -o ./out/ randomized_myosin_rod_chordate.fasta myosin_rod_chordate.ph
coevolution.py -m nmi  -a a1_10 -o ./out/ randomized_myosin_rod_chordate.fasta myosin_rod_chordate.ph
coevolution.py -m nmi  -a a4_6 -o ./out/ randomized_myosin_rod_chordate.fasta myosin_rod_chordate.ph
coevolution.py -m nmi  -a a4_10 -o ./out/ randomized_myosin_rod_chordate.fasta myosin_rod_chordate.ph
coevolution.py -m nmi  -a charge_3 -o ./out/ randomized_myosin_rod_chordate.fasta myosin_rod_chordate.ph
coevolution.py -m nmi  -a charge_2 -o ./out/ randomized_myosin_rod_chordate.fasta myosin_rod_chordate.ph
coevolution.py -m nmi  -a charge_his_2 -o ./out/ randomized_myosin_rod_chordate.fasta myosin_rod_chordate.ph
coevolution.py -m nmi  -a charge_his_3 -o ./out/ randomized_myosin_rod_chordate.fasta myosin_rod_chordate.ph
coevolution.py -m nmi  -a orig -o ./out/ randomized_myosin_rod_chordate.fasta myosin_rod_chordate.ph
coevolution.py -m nmi  -a a3_10 -o ./out/ randomized_myosin_rod_chordate.fasta myosin_rod_chordate.ph
coevolution.py -m nmi  -a polarity_his_4 -o ./out/ randomized_myosin_rod_chordate.fasta myosin_rod_chordate.ph
coevolution.py -m nmi  -a a4_2 -o ./out/ randomized_myosin_rod_chordate.fasta myosin_rod_chordate.ph
coevolution.py -m nmi  -a a4_3 -o ./out/ randomized_myosin_rod_chordate.fasta myosin_rod_chordate.ph
coevolution.py -m nmi  -a size_2 -o ./out/ randomized_myosin_rod_chordate.fasta myosin_rod_chordate.ph
coevolution.py -m nmi  -a a5_3 -o ./out/ randomized_myosin_rod_chordate.fasta myosin_rod_chordate.ph
coevolution.py -m nmi  -a a5_2 -o ./out/ randomized_myosin_rod_chordate.fasta myosin_rod_chordate.ph
coevolution.py -m nmi  -a a5_7 -o ./out/ randomized_myosin_rod_chordate.fasta myosin_rod_chordate.ph
coevolution.py -m nmi  -a a5_6 -o ./out/ randomized_myosin_rod_chordate.fasta myosin_rod_chordate.ph
coevolution.py -m nmi  -a a5_5 -o ./out/ randomized_myosin_rod_chordate.fasta myosin_rod_chordate.ph
coevolution.py -m nmi  -a a5_4 -o ./out/ randomized_myosin_rod_chordate.fasta myosin_rod_chordate.ph
coevolution.py -m nmi  -a a4_4 -o ./out/ randomized_myosin_rod_chordate.fasta myosin_rod_chordate.ph
coevolution.py -m nmi  -a a5_9 -o ./out/ randomized_myosin_rod_chordate.fasta myosin_rod_chordate.ph
coevolution.py -m nmi  -a a5_8 -o ./out/ randomized_myosin_rod_chordate.fasta myosin_rod_chordate.ph
coevolution.py -m nmi  -a a4_7 -o ./out/ randomized_myosin_rod_chordate.fasta myosin_rod_chordate.ph
coevolution.py -m nmi  -a a3_9 -o ./out/ randomized_myosin_rod_chordate.fasta myosin_rod_chordate.ph
coevolution.py -m nmi  -a a3_8 -o ./out/ randomized_myosin_rod_chordate.fasta myosin_rod_chordate.ph
coevolution.py -m nmi  -a a2_2 -o ./out/ randomized_myosin_rod_chordate.fasta myosin_rod_chordate.ph
coevolution.py -m nmi  -a a2_3 -o ./out/ randomized_myosin_rod_chordate.fasta myosin_rod_chordate.ph
coevolution.py -m nmi  -a a2_4 -o ./out/ randomized_myosin_rod_chordate.fasta myosin_rod_chordate.ph
coevolution.py -m nmi  -a a2_5 -o ./out/ randomized_myosin_rod_chordate.fasta myosin_rod_chordate.ph
coevolution.py -m nmi  -a a2_6 -o ./out/ randomized_myosin_rod_chordate.fasta myosin_rod_chordate.ph
coevolution.py -m nmi  -a a2_7 -o ./out/ randomized_myosin_rod_chordate.fasta myosin_rod_chordate.ph
coevolution.py -m nmi  -a a2_8 -o ./out/ randomized_myosin_rod_chordate.fasta myosin_rod_chordate.ph
coevolution.py -m nmi  -a a2_9 -o ./out/ randomized_myosin_rod_chordate.fasta myosin_rod_chordate.ph
coevolution.py -m nmi  -a a3_3 -o ./out/ randomized_myosin_rod_chordate.fasta myosin_rod_chordate.ph
coevolution.py -m nmi  -a a3_2 -o ./out/ randomized_myosin_rod_chordate.fasta myosin_rod_chordate.ph
coevolution.py -m nmi  -a a3_5 -o ./out/ randomized_myosin_rod_chordate.fasta myosin_rod_chordate.ph
coevolution.py -m nmi  -a a3_4 -o ./out/ randomized_myosin_rod_chordate.fasta myosin_rod_chordate.ph
coevolution.py -m nmi  -a a3_7 -o ./out/ randomized_myosin_rod_chordate.fasta myosin_rod_chordate.ph
coevolution.py -m nmi  -a a3_6 -o ./out/ randomized_myosin_rod_chordate.fasta myosin_rod_chordate.ph
coevolution.py -m sca -c 0.4 -a a4_8 -o ./out/ randomized_myosin_rod_chordate.fasta myosin_rod_chordate.ph
coevolution.py -m sca -c 0.4 -a a5_10 -o ./out/ randomized_myosin_rod_chordate.fasta myosin_rod_chordate.ph
coevolution.py -m sca -c 0.4 -a a1_9 -o ./out/ randomized_myosin_rod_chordate.fasta myosin_rod_chordate.ph
coevolution.py -m sca -c 0.4 -a a1_8 -o ./out/ randomized_myosin_rod_chordate.fasta myosin_rod_chordate.ph
coevolution.py -m sca -c 0.4 -a a1_7 -o ./out/ randomized_myosin_rod_chordate.fasta myosin_rod_chordate.ph
coevolution.py -m sca -c 0.4 -a a1_6 -o ./out/ randomized_myosin_rod_chordate.fasta myosin_rod_chordate.ph
coevolution.py -m sca -c 0.4 -a a1_5 -o ./out/ randomized_myosin_rod_chordate.fasta myosin_rod_chordate.ph
coevolution.py -m sca -c 0.4 -a a1_4 -o ./out/ randomized_myosin_rod_chordate.fasta myosin_rod_chordate.ph
coevolution.py -m sca -c 0.4 -a a1_3 -o ./out/ randomized_myosin_rod_chordate.fasta myosin_rod_chordate.ph
coevolution.py -m sca -c 0.4 -a a1_2 -o ./out/ randomized_myosin_rod_chordate.fasta myosin_rod_chordate.ph
coevolution.py -m sca -c 0.4 -a hydropathy_3 -o ./out/ randomized_myosin_rod_chordate.fasta myosin_rod_chordate.ph
coevolution.py -m sca -c 0.4 -a a4_5 -o ./out/ randomized_myosin_rod_chordate.fasta myosin_rod_chordate.ph
coevolution.py -m sca -c 0.4 -a a4_9 -o ./out/ randomized_myosin_rod_chordate.fasta myosin_rod_chordate.ph
coevolution.py -m sca -c 0.4 -a a2_10 -o ./out/ randomized_myosin_rod_chordate.fasta myosin_rod_chordate.ph
coevolution.py -m sca -c 0.4 -a a1_10 -o ./out/ randomized_myosin_rod_chordate.fasta myosin_rod_chordate.ph
coevolution.py -m sca -c 0.4 -a a4_6 -o ./out/ randomized_myosin_rod_chordate.fasta myosin_rod_chordate.ph
coevolution.py -m sca -c 0.4 -a a4_10 -o ./out/ randomized_myosin_rod_chordate.fasta myosin_rod_chordate.ph
coevolution.py -m sca -c 0.4 -a charge_3 -o ./out/ randomized_myosin_rod_chordate.fasta myosin_rod_chordate.ph
coevolution.py -m sca -c 0.4 -a charge_2 -o ./out/ randomized_myosin_rod_chordate.fasta myosin_rod_chordate.ph
coevolution.py -m sca -c 0.4 -a charge_his_2 -o ./out/ randomized_myosin_rod_chordate.fasta myosin_rod_chordate.ph
coevolution.py -m sca -c 0.4 -a charge_his_3 -o ./out/ randomized_myosin_rod_chordate.fasta myosin_rod_chordate.ph
coevolution.py -m sca -c 0.4 -a orig -o ./out/ randomized_myosin_rod_chordate.fasta myosin_rod_chordate.ph
coevolution.py -m sca -c 0.4 -a a3_10 -o ./out/ randomized_myosin_rod_chordate.fasta myosin_rod_chordate.ph
coevolution.py -m sca -c 0.4 -a polarity_his_4 -o ./out/ randomized_myosin_rod_chordate.fasta myosin_rod_chordate.ph
coevolution.py -m sca -c 0.4 -a a4_2 -o ./out/ randomized_myosin_rod_chordate.fasta myosin_rod_chordate.ph
coevolution.py -m sca -c 0.4 -a a4_3 -o ./out/ randomized_myosin_rod_chordate.fasta myosin_rod_chordate.ph
coevolution.py -m sca -c 0.4 -a size_2 -o ./out/ randomized_myosin_rod_chordate.fasta myosin_rod_chordate.ph
coevolution.py -m sca -c 0.4 -a a5_3 -o ./out/ randomized_myosin_rod_chordate.fasta myosin_rod_chordate.ph
coevolution.py -m sca -c 0.4 -a a5_2 -o ./out/ randomized_myosin_rod_chordate.fasta myosin_rod_chordate.ph
coevolution.py -m sca -c 0.4 -a a5_7 -o ./out/ randomized_myosin_rod_chordate.fasta myosin_rod_chordate.ph
coevolution.py -m sca -c 0.4 -a a5_6 -o ./out/ randomized_myosin_rod_chordate.fasta myosin_rod_chordate.ph
coevolution.py -m sca -c 0.4 -a a5_5 -o ./out/ randomized_myosin_rod_chordate.fasta myosin_rod_chordate.ph
coevolution.py -m sca -c 0.4 -a a5_4 -o ./out/ randomized_myosin_rod_chordate.fasta myosin_rod_chordate.ph
coevolution.py -m sca -c 0.4 -a a4_4 -o ./out/ randomized_myosin_rod_chordate.fasta myosin_rod_chordate.ph
coevolution.py -m sca -c 0.4 -a a5_9 -o ./out/ randomized_myosin_rod_chordate.fasta myosin_rod_chordate.ph
coevolution.py -m sca -c 0.4 -a a5_8 -o ./out/ randomized_myosin_rod_chordate.fasta myosin_rod_chordate.ph
coevolution.py -m sca -c 0.4 -a a4_7 -o ./out/ randomized_myosin_rod_chordate.fasta myosin_rod_chordate.ph
coevolution.py -m sca -c 0.4 -a a3_9 -o ./out/ randomized_myosin_rod_chordate.fasta myosin_rod_chordate.ph
coevolution.py -m sca -c 0.4 -a a3_8 -o ./out/ randomized_myosin_rod_chordate.fasta myosin_rod_chordate.ph
coevolution.py -m sca -c 0.4 -a a2_2 -o ./out/ randomized_myosin_rod_chordate.fasta myosin_rod_chordate.ph
coevolution.py -m sca -c 0.4 -a a2_3 -o ./out/ randomized_myosin_rod_chordate.fasta myosin_rod_chordate.ph
coevolution.py -m sca -c 0.4 -a a2_4 -o ./out/ randomized_myosin_rod_chordate.fasta myosin_rod_chordate.ph
coevolution.py -m sca -c 0.4 -a a2_5 -o ./out/ randomized_myosin_rod_chordate.fasta myosin_rod_chordate.ph
coevolution.py -m sca -c 0.4 -a a2_6 -o ./out/ randomized_myosin_rod_chordate.fasta myosin_rod_chordate.ph
coevolution.py -m sca -c 0.4 -a a2_7 -o ./out/ randomized_myosin_rod_chordate.fasta myosin_rod_chordate.ph
coevolution.py -m sca -c 0.4 -a a2_8 -o ./out/ randomized_myosin_rod_chordate.fasta myosin_rod_chordate.ph
coevolution.py -m sca -c 0.4 -a a2_9 -o ./out/ randomized_myosin_rod_chordate.fasta myosin_rod_chordate.ph
coevolution.py -m sca -c 0.4 -a a3_3 -o ./out/ randomized_myosin_rod_chordate.fasta myosin_rod_chordate.ph
coevolution.py -m sca -c 0.4 -a a3_2 -o ./out/ randomized_myosin_rod_chordate.fasta myosin_rod_chordate.ph
coevolution.py -m sca -c 0.4 -a a3_5 -o ./out/ randomized_myosin_rod_chordate.fasta myosin_rod_chordate.ph
coevolution.py -m sca -c 0.4 -a a3_4 -o ./out/ randomized_myosin_rod_chordate.fasta myosin_rod_chordate.ph
coevolution.py -m sca -c 0.4 -a a3_7 -o ./out/ randomized_myosin_rod_chordate.fasta myosin_rod_chordate.ph
coevolution.py -m sca -c 0.4 -a a3_6 -o ./out/ randomized_myosin_rod_chordate.fasta myosin_rod_chordate.ph
coevolution.py -m sca -c 0.5 -a a4_8 -o ./out/ randomized_myosin_rod_chordate.fasta myosin_rod_chordate.ph
coevolution.py -m sca -c 0.5 -a a5_10 -o ./out/ randomized_myosin_rod_chordate.fasta myosin_rod_chordate.ph
coevolution.py -m sca -c 0.5 -a a1_9 -o ./out/ randomized_myosin_rod_chordate.fasta myosin_rod_chordate.ph
coevolution.py -m sca -c 0.5 -a a1_8 -o ./out/ randomized_myosin_rod_chordate.fasta myosin_rod_chordate.ph
coevolution.py -m sca -c 0.5 -a a1_7 -o ./out/ randomized_myosin_rod_chordate.fasta myosin_rod_chordate.ph
coevolution.py -m sca -c 0.5 -a a1_6 -o ./out/ randomized_myosin_rod_chordate.fasta myosin_rod_chordate.ph
coevolution.py -m sca -c 0.5 -a a1_5 -o ./out/ randomized_myosin_rod_chordate.fasta myosin_rod_chordate.ph
coevolution.py -m sca -c 0.5 -a a1_4 -o ./out/ randomized_myosin_rod_chordate.fasta myosin_rod_chordate.ph
coevolution.py -m sca -c 0.5 -a a1_3 -o ./out/ randomized_myosin_rod_chordate.fasta myosin_rod_chordate.ph
coevolution.py -m sca -c 0.5 -a a1_2 -o ./out/ randomized_myosin_rod_chordate.fasta myosin_rod_chordate.ph
coevolution.py -m sca -c 0.5 -a hydropathy_3 -o ./out/ randomized_myosin_rod_chordate.fasta myosin_rod_chordate.ph
coevolution.py -m sca -c 0.5 -a a4_5 -o ./out/ randomized_myosin_rod_chordate.fasta myosin_rod_chordate.ph
coevolution.py -m sca -c 0.5 -a a4_9 -o ./out/ randomized_myosin_rod_chordate.fasta myosin_rod_chordate.ph
coevolution.py -m sca -c 0.5 -a a2_10 -o ./out/ randomized_myosin_rod_chordate.fasta myosin_rod_chordate.ph
coevolution.py -m sca -c 0.5 -a a1_10 -o ./out/ randomized_myosin_rod_chordate.fasta myosin_rod_chordate.ph
coevolution.py -m sca -c 0.5 -a a4_6 -o ./out/ randomized_myosin_rod_chordate.fasta myosin_rod_chordate.ph
coevolution.py -m sca -c 0.5 -a a4_10 -o ./out/ randomized_myosin_rod_chordate.fasta myosin_rod_chordate.ph
coevolution.py -m sca -c 0.5 -a charge_3 -o ./out/ randomized_myosin_rod_chordate.fasta myosin_rod_chordate.ph
coevolution.py -m sca -c 0.5 -a charge_2 -o ./out/ randomized_myosin_rod_chordate.fasta myosin_rod_chordate.ph
coevolution.py -m sca -c 0.5 -a charge_his_2 -o ./out/ randomized_myosin_rod_chordate.fasta myosin_rod_chordate.ph
coevolution.py -m sca -c 0.5 -a charge_his_3 -o ./out/ randomized_myosin_rod_chordate.fasta myosin_rod_chordate.ph
coevolution.py -m sca -c 0.5 -a orig -o ./out/ randomized_myosin_rod_chordate.fasta myosin_rod_chordate.ph
coevolution.py -m sca -c 0.5 -a a3_10 -o ./out/ randomized_myosin_rod_chordate.fasta myosin_rod_chordate.ph
coevolution.py -m sca -c 0.5 -a polarity_his_4 -o ./out/ randomized_myosin_rod_chordate.fasta myosin_rod_chordate.ph
coevolution.py -m sca -c 0.5 -a a4_2 -o ./out/ randomized_myosin_rod_chordate.fasta myosin_rod_chordate.ph
coevolution.py -m sca -c 0.5 -a a4_3 -o ./out/ randomized_myosin_rod_chordate.fasta myosin_rod_chordate.ph
coevolution.py -m sca -c 0.5 -a size_2 -o ./out/ randomized_myosin_rod_chordate.fasta myosin_rod_chordate.ph
coevolution.py -m sca -c 0.5 -a a5_3 -o ./out/ randomized_myosin_rod_chordate.fasta myosin_rod_chordate.ph
coevolution.py -m sca -c 0.5 -a a5_2 -o ./out/ randomized_myosin_rod_chordate.fasta myosin_rod_chordate.ph
coevolution.py -m sca -c 0.5 -a a5_7 -o ./out/ randomized_myosin_rod_chordate.fasta myosin_rod_chordate.ph
coevolution.py -m sca -c 0.5 -a a5_6 -o ./out/ randomized_myosin_rod_chordate.fasta myosin_rod_chordate.ph
coevolution.py -m sca -c 0.5 -a a5_5 -o ./out/ randomized_myosin_rod_chordate.fasta myosin_rod_chordate.ph
coevolution.py -m sca -c 0.5 -a a5_4 -o ./out/ randomized_myosin_rod_chordate.fasta myosin_rod_chordate.ph
coevolution.py -m sca -c 0.5 -a a4_4 -o ./out/ randomized_myosin_rod_chordate.fasta myosin_rod_chordate.ph
coevolution.py -m sca -c 0.5 -a a5_9 -o ./out/ randomized_myosin_rod_chordate.fasta myosin_rod_chordate.ph
coevolution.py -m sca -c 0.5 -a a5_8 -o ./out/ randomized_myosin_rod_chordate.fasta myosin_rod_chordate.ph
coevolution.py -m sca -c 0.5 -a a4_7 -o ./out/ randomized_myosin_rod_chordate.fasta myosin_rod_chordate.ph
coevolution.py -m sca -c 0.5 -a a3_9 -o ./out/ randomized_myosin_rod_chordate.fasta myosin_rod_chordate.ph
coevolution.py -m sca -c 0.5 -a a3_8 -o ./out/ randomized_myosin_rod_chordate.fasta myosin_rod_chordate.ph
coevolution.py -m sca -c 0.5 -a a2_2 -o ./out/ randomized_myosin_rod_chordate.fasta myosin_rod_chordate.ph
coevolution.py -m sca -c 0.5 -a a2_3 -o ./out/ randomized_myosin_rod_chordate.fasta myosin_rod_chordate.ph
coevolution.py -m sca -c 0.5 -a a2_4 -o ./out/ randomized_myosin_rod_chordate.fasta myosin_rod_chordate.ph
coevolution.py -m sca -c 0.5 -a a2_5 -o ./out/ randomized_myosin_rod_chordate.fasta myosin_rod_chordate.ph
coevolution.py -m sca -c 0.5 -a a2_6 -o ./out/ randomized_myosin_rod_chordate.fasta myosin_rod_chordate.ph
coevolution.py -m sca -c 0.5 -a a2_7 -o ./out/ randomized_myosin_rod_chordate.fasta myosin_rod_chordate.ph
coevolution.py -m sca -c 0.5 -a a2_8 -o ./out/ randomized_myosin_rod_chordate.fasta myosin_rod_chordate.ph
coevolution.py -m sca -c 0.5 -a a2_9 -o ./out/ randomized_myosin_rod_chordate.fasta myosin_rod_chordate.ph
coevolution.py -m sca -c 0.5 -a a3_3 -o ./out/ randomized_myosin_rod_chordate.fasta myosin_rod_chordate.ph
coevolution.py -m sca -c 0.5 -a a3_2 -o ./out/ randomized_myosin_rod_chordate.fasta myosin_rod_chordate.ph
coevolution.py -m sca -c 0.5 -a a3_5 -o ./out/ randomized_myosin_rod_chordate.fasta myosin_rod_chordate.ph
coevolution.py -m sca -c 0.5 -a a3_4 -o ./out/ randomized_myosin_rod_chordate.fasta myosin_rod_chordate.ph
coevolution.py -m sca -c 0.5 -a a3_7 -o ./out/ randomized_myosin_rod_chordate.fasta myosin_rod_chordate.ph
coevolution.py -m sca -c 0.5 -a a3_6 -o ./out/ randomized_myosin_rod_chordate.fasta myosin_rod_chordate.ph
coevolution.py -m sca -c 0.6 -a a4_8 -o ./out/ randomized_myosin_rod_chordate.fasta myosin_rod_chordate.ph
coevolution.py -m sca -c 0.6 -a a5_10 -o ./out/ randomized_myosin_rod_chordate.fasta myosin_rod_chordate.ph
coevolution.py -m sca -c 0.6 -a a1_9 -o ./out/ randomized_myosin_rod_chordate.fasta myosin_rod_chordate.ph
coevolution.py -m sca -c 0.6 -a a1_8 -o ./out/ randomized_myosin_rod_chordate.fasta myosin_rod_chordate.ph
coevolution.py -m sca -c 0.6 -a a1_7 -o ./out/ randomized_myosin_rod_chordate.fasta myosin_rod_chordate.ph
coevolution.py -m sca -c 0.6 -a a1_6 -o ./out/ randomized_myosin_rod_chordate.fasta myosin_rod_chordate.ph
coevolution.py -m sca -c 0.6 -a a1_5 -o ./out/ randomized_myosin_rod_chordate.fasta myosin_rod_chordate.ph
coevolution.py -m sca -c 0.6 -a a1_4 -o ./out/ randomized_myosin_rod_chordate.fasta myosin_rod_chordate.ph
coevolution.py -m sca -c 0.6 -a a1_3 -o ./out/ randomized_myosin_rod_chordate.fasta myosin_rod_chordate.ph
coevolution.py -m sca -c 0.6 -a a1_2 -o ./out/ randomized_myosin_rod_chordate.fasta myosin_rod_chordate.ph
coevolution.py -m sca -c 0.6 -a hydropathy_3 -o ./out/ randomized_myosin_rod_chordate.fasta myosin_rod_chordate.ph
coevolution.py -m sca -c 0.6 -a a4_5 -o ./out/ randomized_myosin_rod_chordate.fasta myosin_rod_chordate.ph
coevolution.py -m sca -c 0.6 -a a4_9 -o ./out/ randomized_myosin_rod_chordate.fasta myosin_rod_chordate.ph
coevolution.py -m sca -c 0.6 -a a2_10 -o ./out/ randomized_myosin_rod_chordate.fasta myosin_rod_chordate.ph
coevolution.py -m sca -c 0.6 -a a1_10 -o ./out/ randomized_myosin_rod_chordate.fasta myosin_rod_chordate.ph
coevolution.py -m sca -c 0.6 -a a4_6 -o ./out/ randomized_myosin_rod_chordate.fasta myosin_rod_chordate.ph
coevolution.py -m sca -c 0.6 -a a4_10 -o ./out/ randomized_myosin_rod_chordate.fasta myosin_rod_chordate.ph
coevolution.py -m sca -c 0.6 -a charge_3 -o ./out/ randomized_myosin_rod_chordate.fasta myosin_rod_chordate.ph
coevolution.py -m sca -c 0.6 -a charge_2 -o ./out/ randomized_myosin_rod_chordate.fasta myosin_rod_chordate.ph
coevolution.py -m sca -c 0.6 -a charge_his_2 -o ./out/ randomized_myosin_rod_chordate.fasta myosin_rod_chordate.ph
coevolution.py -m sca -c 0.6 -a charge_his_3 -o ./out/ randomized_myosin_rod_chordate.fasta myosin_rod_chordate.ph
coevolution.py -m sca -c 0.6 -a orig -o ./out/ randomized_myosin_rod_chordate.fasta myosin_rod_chordate.ph
coevolution.py -m sca -c 0.6 -a a3_10 -o ./out/ randomized_myosin_rod_chordate.fasta myosin_rod_chordate.ph
coevolution.py -m sca -c 0.6 -a polarity_his_4 -o ./out/ randomized_myosin_rod_chordate.fasta myosin_rod_chordate.ph
coevolution.py -m sca -c 0.6 -a a4_2 -o ./out/ randomized_myosin_rod_chordate.fasta myosin_rod_chordate.ph
coevolution.py -m sca -c 0.6 -a a4_3 -o ./out/ randomized_myosin_rod_chordate.fasta myosin_rod_chordate.ph
coevolution.py -m sca -c 0.6 -a size_2 -o ./out/ randomized_myosin_rod_chordate.fasta myosin_rod_chordate.ph
coevolution.py -m sca -c 0.6 -a a5_3 -o ./out/ randomized_myosin_rod_chordate.fasta myosin_rod_chordate.ph
coevolution.py -m sca -c 0.6 -a a5_2 -o ./out/ randomized_myosin_rod_chordate.fasta myosin_rod_chordate.ph
coevolution.py -m sca -c 0.6 -a a5_7 -o ./out/ randomized_myosin_rod_chordate.fasta myosin_rod_chordate.ph
coevolution.py -m sca -c 0.6 -a a5_6 -o ./out/ randomized_myosin_rod_chordate.fasta myosin_rod_chordate.ph
coevolution.py -m sca -c 0.6 -a a5_5 -o ./out/ randomized_myosin_rod_chordate.fasta myosin_rod_chordate.ph
coevolution.py -m sca -c 0.6 -a a5_4 -o ./out/ randomized_myosin_rod_chordate.fasta myosin_rod_chordate.ph
coevolution.py -m sca -c 0.6 -a a4_4 -o ./out/ randomized_myosin_rod_chordate.fasta myosin_rod_chordate.ph
coevolution.py -m sca -c 0.6 -a a5_9 -o ./out/ randomized_myosin_rod_chordate.fasta myosin_rod_chordate.ph
coevolution.py -m sca -c 0.6 -a a5_8 -o ./out/ randomized_myosin_rod_chordate.fasta myosin_rod_chordate.ph
coevolution.py -m sca -c 0.6 -a a4_7 -o ./out/ randomized_myosin_rod_chordate.fasta myosin_rod_chordate.ph
coevolution.py -m sca -c 0.6 -a a3_9 -o ./out/ randomized_myosin_rod_chordate.fasta myosin_rod_chordate.ph
coevolution.py -m sca -c 0.6 -a a3_8 -o ./out/ randomized_myosin_rod_chordate.fasta myosin_rod_chordate.ph
coevolution.py -m sca -c 0.6 -a a2_2 -o ./out/ randomized_myosin_rod_chordate.fasta myosin_rod_chordate.ph
coevolution.py -m sca -c 0.6 -a a2_3 -o ./out/ randomized_myosin_rod_chordate.fasta myosin_rod_chordate.ph
coevolution.py -m sca -c 0.6 -a a2_4 -o ./out/ randomized_myosin_rod_chordate.fasta myosin_rod_chordate.ph
coevolution.py -m sca -c 0.6 -a a2_5 -o ./out/ randomized_myosin_rod_chordate.fasta myosin_rod_chordate.ph
coevolution.py -m sca -c 0.6 -a a2_6 -o ./out/ randomized_myosin_rod_chordate.fasta myosin_rod_chordate.ph
coevolution.py -m sca -c 0.6 -a a2_7 -o ./out/ randomized_myosin_rod_chordate.fasta myosin_rod_chordate.ph
coevolution.py -m sca -c 0.6 -a a2_8 -o ./out/ randomized_myosin_rod_chordate.fasta myosin_rod_chordate.ph
coevolution.py -m sca -c 0.6 -a a2_9 -o ./out/ randomized_myosin_rod_chordate.fasta myosin_rod_chordate.ph
coevolution.py -m sca -c 0.6 -a a3_3 -o ./out/ randomized_myosin_rod_chordate.fasta myosin_rod_chordate.ph
coevolution.py -m sca -c 0.6 -a a3_2 -o ./out/ randomized_myosin_rod_chordate.fasta myosin_rod_chordate.ph
coevolution.py -m sca -c 0.6 -a a3_5 -o ./out/ randomized_myosin_rod_chordate.fasta myosin_rod_chordate.ph
coevolution.py -m sca -c 0.6 -a a3_4 -o ./out/ randomized_myosin_rod_chordate.fasta myosin_rod_chordate.ph
coevolution.py -m sca -c 0.6 -a a3_7 -o ./out/ randomized_myosin_rod_chordate.fasta myosin_rod_chordate.ph
coevolution.py -m sca -c 0.6 -a a3_6 -o ./out/ randomized_myosin_rod_chordate.fasta myosin_rod_chordate.ph
coevolution.py -m sca -c 0.7 -a a4_8 -o ./out/ randomized_myosin_rod_chordate.fasta myosin_rod_chordate.ph
coevolution.py -m sca -c 0.7 -a a5_10 -o ./out/ randomized_myosin_rod_chordate.fasta myosin_rod_chordate.ph
coevolution.py -m sca -c 0.7 -a a1_9 -o ./out/ randomized_myosin_rod_chordate.fasta myosin_rod_chordate.ph
coevolution.py -m sca -c 0.7 -a a1_8 -o ./out/ randomized_myosin_rod_chordate.fasta myosin_rod_chordate.ph
coevolution.py -m sca -c 0.7 -a a1_7 -o ./out/ randomized_myosin_rod_chordate.fasta myosin_rod_chordate.ph
coevolution.py -m sca -c 0.7 -a a1_6 -o ./out/ randomized_myosin_rod_chordate.fasta myosin_rod_chordate.ph
coevolution.py -m sca -c 0.7 -a a1_5 -o ./out/ randomized_myosin_rod_chordate.fasta myosin_rod_chordate.ph
coevolution.py -m sca -c 0.7 -a a1_4 -o ./out/ randomized_myosin_rod_chordate.fasta myosin_rod_chordate.ph
coevolution.py -m sca -c 0.7 -a a1_3 -o ./out/ randomized_myosin_rod_chordate.fasta myosin_rod_chordate.ph
coevolution.py -m sca -c 0.7 -a a1_2 -o ./out/ randomized_myosin_rod_chordate.fasta myosin_rod_chordate.ph
coevolution.py -m sca -c 0.7 -a hydropathy_3 -o ./out/ randomized_myosin_rod_chordate.fasta myosin_rod_chordate.ph
coevolution.py -m sca -c 0.7 -a a4_5 -o ./out/ randomized_myosin_rod_chordate.fasta myosin_rod_chordate.ph
coevolution.py -m sca -c 0.7 -a a4_9 -o ./out/ randomized_myosin_rod_chordate.fasta myosin_rod_chordate.ph
coevolution.py -m sca -c 0.7 -a a2_10 -o ./out/ randomized_myosin_rod_chordate.fasta myosin_rod_chordate.ph
coevolution.py -m sca -c 0.7 -a a1_10 -o ./out/ randomized_myosin_rod_chordate.fasta myosin_rod_chordate.ph
coevolution.py -m sca -c 0.7 -a a4_6 -o ./out/ randomized_myosin_rod_chordate.fasta myosin_rod_chordate.ph
coevolution.py -m sca -c 0.7 -a a4_10 -o ./out/ randomized_myosin_rod_chordate.fasta myosin_rod_chordate.ph
coevolution.py -m sca -c 0.7 -a charge_3 -o ./out/ randomized_myosin_rod_chordate.fasta myosin_rod_chordate.ph
coevolution.py -m sca -c 0.7 -a charge_2 -o ./out/ randomized_myosin_rod_chordate.fasta myosin_rod_chordate.ph
coevolution.py -m sca -c 0.7 -a charge_his_2 -o ./out/ randomized_myosin_rod_chordate.fasta myosin_rod_chordate.ph
coevolution.py -m sca -c 0.7 -a charge_his_3 -o ./out/ randomized_myosin_rod_chordate.fasta myosin_rod_chordate.ph
coevolution.py -m sca -c 0.7 -a orig -o ./out/ randomized_myosin_rod_chordate.fasta myosin_rod_chordate.ph
coevolution.py -m sca -c 0.7 -a a3_10 -o ./out/ randomized_myosin_rod_chordate.fasta myosin_rod_chordate.ph
coevolution.py -m sca -c 0.7 -a polarity_his_4 -o ./out/ randomized_myosin_rod_chordate.fasta myosin_rod_chordate.ph
coevolution.py -m sca -c 0.7 -a a4_2 -o ./out/ randomized_myosin_rod_chordate.fasta myosin_rod_chordate.ph
coevolution.py -m sca -c 0.7 -a a4_3 -o ./out/ randomized_myosin_rod_chordate.fasta myosin_rod_chordate.ph
coevolution.py -m sca -c 0.7 -a size_2 -o ./out/ randomized_myosin_rod_chordate.fasta myosin_rod_chordate.ph
coevolution.py -m sca -c 0.7 -a a5_3 -o ./out/ randomized_myosin_rod_chordate.fasta myosin_rod_chordate.ph
coevolution.py -m sca -c 0.7 -a a5_2 -o ./out/ randomized_myosin_rod_chordate.fasta myosin_rod_chordate.ph
coevolution.py -m sca -c 0.7 -a a5_7 -o ./out/ randomized_myosin_rod_chordate.fasta myosin_rod_chordate.ph
coevolution.py -m sca -c 0.7 -a a5_6 -o ./out/ randomized_myosin_rod_chordate.fasta myosin_rod_chordate.ph
coevolution.py -m sca -c 0.7 -a a5_5 -o ./out/ randomized_myosin_rod_chordate.fasta myosin_rod_chordate.ph
coevolution.py -m sca -c 0.7 -a a5_4 -o ./out/ randomized_myosin_rod_chordate.fasta myosin_rod_chordate.ph
coevolution.py -m sca -c 0.7 -a a4_4 -o ./out/ randomized_myosin_rod_chordate.fasta myosin_rod_chordate.ph
coevolution.py -m sca -c 0.7 -a a5_9 -o ./out/ randomized_myosin_rod_chordate.fasta myosin_rod_chordate.ph
coevolution.py -m sca -c 0.7 -a a5_8 -o ./out/ randomized_myosin_rod_chordate.fasta myosin_rod_chordate.ph
coevolution.py -m sca -c 0.7 -a a4_7 -o ./out/ randomized_myosin_rod_chordate.fasta myosin_rod_chordate.ph
coevolution.py -m sca -c 0.7 -a a3_9 -o ./out/ randomized_myosin_rod_chordate.fasta myosin_rod_chordate.ph
coevolution.py -m sca -c 0.7 -a a3_8 -o ./out/ randomized_myosin_rod_chordate.fasta myosin_rod_chordate.ph
coevolution.py -m sca -c 0.7 -a a2_2 -o ./out/ randomized_myosin_rod_chordate.fasta myosin_rod_chordate.ph
coevolution.py -m sca -c 0.7 -a a2_3 -o ./out/ randomized_myosin_rod_chordate.fasta myosin_rod_chordate.ph
coevolution.py -m sca -c 0.7 -a a2_4 -o ./out/ randomized_myosin_rod_chordate.fasta myosin_rod_chordate.ph
coevolution.py -m sca -c 0.7 -a a2_5 -o ./out/ randomized_myosin_rod_chordate.fasta myosin_rod_chordate.ph
coevolution.py -m sca -c 0.7 -a a2_6 -o ./out/ randomized_myosin_rod_chordate.fasta myosin_rod_chordate.ph
coevolution.py -m sca -c 0.7 -a a2_7 -o ./out/ randomized_myosin_rod_chordate.fasta myosin_rod_chordate.ph
coevolution.py -m sca -c 0.7 -a a2_8 -o ./out/ randomized_myosin_rod_chordate.fasta myosin_rod_chordate.ph
coevolution.py -m sca -c 0.7 -a a2_9 -o ./out/ randomized_myosin_rod_chordate.fasta myosin_rod_chordate.ph
coevolution.py -m sca -c 0.7 -a a3_3 -o ./out/ randomized_myosin_rod_chordate.fasta myosin_rod_chordate.ph
coevolution.py -m sca -c 0.7 -a a3_2 -o ./out/ randomized_myosin_rod_chordate.fasta myosin_rod_chordate.ph
coevolution.py -m sca -c 0.7 -a a3_5 -o ./out/ randomized_myosin_rod_chordate.fasta myosin_rod_chordate.ph
coevolution.py -m sca -c 0.7 -a a3_4 -o ./out/ randomized_myosin_rod_chordate.fasta myosin_rod_chordate.ph
coevolution.py -m sca -c 0.7 -a a3_7 -o ./out/ randomized_myosin_rod_chordate.fasta myosin_rod_chordate.ph
coevolution.py -m sca -c 0.7 -a a3_6 -o ./out/ randomized_myosin_rod_chordate.fasta myosin_rod_chordate.ph
coevolution.py -m sca -c 0.8 -a a4_8 -o ./out/ randomized_myosin_rod_chordate.fasta myosin_rod_chordate.ph
coevolution.py -m sca -c 0.8 -a a5_10 -o ./out/ randomized_myosin_rod_chordate.fasta myosin_rod_chordate.ph
coevolution.py -m sca -c 0.8 -a a1_9 -o ./out/ randomized_myosin_rod_chordate.fasta myosin_rod_chordate.ph
coevolution.py -m sca -c 0.8 -a a1_8 -o ./out/ randomized_myosin_rod_chordate.fasta myosin_rod_chordate.ph
coevolution.py -m sca -c 0.8 -a a1_7 -o ./out/ randomized_myosin_rod_chordate.fasta myosin_rod_chordate.ph
coevolution.py -m sca -c 0.8 -a a1_6 -o ./out/ randomized_myosin_rod_chordate.fasta myosin_rod_chordate.ph
coevolution.py -m sca -c 0.8 -a a1_5 -o ./out/ randomized_myosin_rod_chordate.fasta myosin_rod_chordate.ph
coevolution.py -m sca -c 0.8 -a a1_4 -o ./out/ randomized_myosin_rod_chordate.fasta myosin_rod_chordate.ph
coevolution.py -m sca -c 0.8 -a a1_3 -o ./out/ randomized_myosin_rod_chordate.fasta myosin_rod_chordate.ph
coevolution.py -m sca -c 0.8 -a a1_2 -o ./out/ randomized_myosin_rod_chordate.fasta myosin_rod_chordate.ph
coevolution.py -m sca -c 0.8 -a hydropathy_3 -o ./out/ randomized_myosin_rod_chordate.fasta myosin_rod_chordate.ph
coevolution.py -m sca -c 0.8 -a a4_5 -o ./out/ randomized_myosin_rod_chordate.fasta myosin_rod_chordate.ph
coevolution.py -m sca -c 0.8 -a a4_9 -o ./out/ randomized_myosin_rod_chordate.fasta myosin_rod_chordate.ph
coevolution.py -m sca -c 0.8 -a a2_10 -o ./out/ randomized_myosin_rod_chordate.fasta myosin_rod_chordate.ph
coevolution.py -m sca -c 0.8 -a a1_10 -o ./out/ randomized_myosin_rod_chordate.fasta myosin_rod_chordate.ph
coevolution.py -m sca -c 0.8 -a a4_6 -o ./out/ randomized_myosin_rod_chordate.fasta myosin_rod_chordate.ph
coevolution.py -m sca -c 0.8 -a a4_10 -o ./out/ randomized_myosin_rod_chordate.fasta myosin_rod_chordate.ph
coevolution.py -m sca -c 0.8 -a charge_3 -o ./out/ randomized_myosin_rod_chordate.fasta myosin_rod_chordate.ph
coevolution.py -m sca -c 0.8 -a charge_2 -o ./out/ randomized_myosin_rod_chordate.fasta myosin_rod_chordate.ph
coevolution.py -m sca -c 0.8 -a charge_his_2 -o ./out/ randomized_myosin_rod_chordate.fasta myosin_rod_chordate.ph
coevolution.py -m sca -c 0.8 -a charge_his_3 -o ./out/ randomized_myosin_rod_chordate.fasta myosin_rod_chordate.ph
coevolution.py -m sca -c 0.8 -a orig -o ./out/ randomized_myosin_rod_chordate.fasta myosin_rod_chordate.ph
coevolution.py -m sca -c 0.8 -a a3_10 -o ./out/ randomized_myosin_rod_chordate.fasta myosin_rod_chordate.ph
coevolution.py -m sca -c 0.8 -a polarity_his_4 -o ./out/ randomized_myosin_rod_chordate.fasta myosin_rod_chordate.ph
coevolution.py -m sca -c 0.8 -a a4_2 -o ./out/ randomized_myosin_rod_chordate.fasta myosin_rod_chordate.ph
coevolution.py -m sca -c 0.8 -a a4_3 -o ./out/ randomized_myosin_rod_chordate.fasta myosin_rod_chordate.ph
coevolution.py -m sca -c 0.8 -a size_2 -o ./out/ randomized_myosin_rod_chordate.fasta myosin_rod_chordate.ph
coevolution.py -m sca -c 0.8 -a a5_3 -o ./out/ randomized_myosin_rod_chordate.fasta myosin_rod_chordate.ph
coevolution.py -m sca -c 0.8 -a a5_2 -o ./out/ randomized_myosin_rod_chordate.fasta myosin_rod_chordate.ph
coevolution.py -m sca -c 0.8 -a a5_7 -o ./out/ randomized_myosin_rod_chordate.fasta myosin_rod_chordate.ph
coevolution.py -m sca -c 0.8 -a a5_6 -o ./out/ randomized_myosin_rod_chordate.fasta myosin_rod_chordate.ph
coevolution.py -m sca -c 0.8 -a a5_5 -o ./out/ randomized_myosin_rod_chordate.fasta myosin_rod_chordate.ph
coevolution.py -m sca -c 0.8 -a a5_4 -o ./out/ randomized_myosin_rod_chordate.fasta myosin_rod_chordate.ph
coevolution.py -m sca -c 0.8 -a a4_4 -o ./out/ randomized_myosin_rod_chordate.fasta myosin_rod_chordate.ph
coevolution.py -m sca -c 0.8 -a a5_9 -o ./out/ randomized_myosin_rod_chordate.fasta myosin_rod_chordate.ph
coevolution.py -m sca -c 0.8 -a a5_8 -o ./out/ randomized_myosin_rod_chordate.fasta myosin_rod_chordate.ph
coevolution.py -m sca -c 0.8 -a a4_7 -o ./out/ randomized_myosin_rod_chordate.fasta myosin_rod_chordate.ph
coevolution.py -m sca -c 0.8 -a a3_9 -o ./out/ randomized_myosin_rod_chordate.fasta myosin_rod_chordate.ph
coevolution.py -m sca -c 0.8 -a a3_8 -o ./out/ randomized_myosin_rod_chordate.fasta myosin_rod_chordate.ph
coevolution.py -m sca -c 0.8 -a a2_2 -o ./out/ randomized_myosin_rod_chordate.fasta myosin_rod_chordate.ph
coevolution.py -m sca -c 0.8 -a a2_3 -o ./out/ randomized_myosin_rod_chordate.fasta myosin_rod_chordate.ph
coevolution.py -m sca -c 0.8 -a a2_4 -o ./out/ randomized_myosin_rod_chordate.fasta myosin_rod_chordate.ph
coevolution.py -m sca -c 0.8 -a a2_5 -o ./out/ randomized_myosin_rod_chordate.fasta myosin_rod_chordate.ph
coevolution.py -m sca -c 0.8 -a a2_6 -o ./out/ randomized_myosin_rod_chordate.fasta myosin_rod_chordate.ph
coevolution.py -m sca -c 0.8 -a a2_7 -o ./out/ randomized_myosin_rod_chordate.fasta myosin_rod_chordate.ph
coevolution.py -m sca -c 0.8 -a a2_8 -o ./out/ randomized_myosin_rod_chordate.fasta myosin_rod_chordate.ph
coevolution.py -m sca -c 0.8 -a a2_9 -o ./out/ randomized_myosin_rod_chordate.fasta myosin_rod_chordate.ph
coevolution.py -m sca -c 0.8 -a a3_3 -o ./out/ randomized_myosin_rod_chordate.fasta myosin_rod_chordate.ph
coevolution.py -m sca -c 0.8 -a a3_2 -o ./out/ randomized_myosin_rod_chordate.fasta myosin_rod_chordate.ph
coevolution.py -m sca -c 0.8 -a a3_5 -o ./out/ randomized_myosin_rod_chordate.fasta myosin_rod_chordate.ph
coevolution.py -m sca -c 0.8 -a a3_4 -o ./out/ randomized_myosin_rod_chordate.fasta myosin_rod_chordate.ph
coevolution.py -m sca -c 0.8 -a a3_7 -o ./out/ randomized_myosin_rod_chordate.fasta myosin_rod_chordate.ph
coevolution.py -m sca -c 0.8 -a a3_6 -o ./out/ randomized_myosin_rod_chordate.fasta myosin_rod_chordate.ph
coevolution.py -m sca -c 0.9 -a a4_8 -o ./out/ randomized_myosin_rod_chordate.fasta myosin_rod_chordate.ph
coevolution.py -m sca -c 0.9 -a a5_10 -o ./out/ randomized_myosin_rod_chordate.fasta myosin_rod_chordate.ph
coevolution.py -m sca -c 0.9 -a a1_9 -o ./out/ randomized_myosin_rod_chordate.fasta myosin_rod_chordate.ph
coevolution.py -m sca -c 0.9 -a a1_8 -o ./out/ randomized_myosin_rod_chordate.fasta myosin_rod_chordate.ph
coevolution.py -m sca -c 0.9 -a a1_7 -o ./out/ randomized_myosin_rod_chordate.fasta myosin_rod_chordate.ph
coevolution.py -m sca -c 0.9 -a a1_6 -o ./out/ randomized_myosin_rod_chordate.fasta myosin_rod_chordate.ph
coevolution.py -m sca -c 0.9 -a a1_5 -o ./out/ randomized_myosin_rod_chordate.fasta myosin_rod_chordate.ph
coevolution.py -m sca -c 0.9 -a a1_4 -o ./out/ randomized_myosin_rod_chordate.fasta myosin_rod_chordate.ph
coevolution.py -m sca -c 0.9 -a a1_3 -o ./out/ randomized_myosin_rod_chordate.fasta myosin_rod_chordate.ph
coevolution.py -m sca -c 0.9 -a a1_2 -o ./out/ randomized_myosin_rod_chordate.fasta myosin_rod_chordate.ph
coevolution.py -m sca -c 0.9 -a hydropathy_3 -o ./out/ randomized_myosin_rod_chordate.fasta myosin_rod_chordate.ph
coevolution.py -m sca -c 0.9 -a a4_5 -o ./out/ randomized_myosin_rod_chordate.fasta myosin_rod_chordate.ph
coevolution.py -m sca -c 0.9 -a a4_9 -o ./out/ randomized_myosin_rod_chordate.fasta myosin_rod_chordate.ph
coevolution.py -m sca -c 0.9 -a a2_10 -o ./out/ randomized_myosin_rod_chordate.fasta myosin_rod_chordate.ph
coevolution.py -m sca -c 0.9 -a a1_10 -o ./out/ randomized_myosin_rod_chordate.fasta myosin_rod_chordate.ph
coevolution.py -m sca -c 0.9 -a a4_6 -o ./out/ randomized_myosin_rod_chordate.fasta myosin_rod_chordate.ph
coevolution.py -m sca -c 0.9 -a a4_10 -o ./out/ randomized_myosin_rod_chordate.fasta myosin_rod_chordate.ph
coevolution.py -m sca -c 0.9 -a charge_3 -o ./out/ randomized_myosin_rod_chordate.fasta myosin_rod_chordate.ph
coevolution.py -m sca -c 0.9 -a charge_2 -o ./out/ randomized_myosin_rod_chordate.fasta myosin_rod_chordate.ph
coevolution.py -m sca -c 0.9 -a charge_his_2 -o ./out/ randomized_myosin_rod_chordate.fasta myosin_rod_chordate.ph
coevolution.py -m sca -c 0.9 -a charge_his_3 -o ./out/ randomized_myosin_rod_chordate.fasta myosin_rod_chordate.ph
coevolution.py -m sca -c 0.9 -a orig -o ./out/ randomized_myosin_rod_chordate.fasta myosin_rod_chordate.ph
coevolution.py -m sca -c 0.9 -a a3_10 -o ./out/ randomized_myosin_rod_chordate.fasta myosin_rod_chordate.ph
coevolution.py -m sca -c 0.9 -a polarity_his_4 -o ./out/ randomized_myosin_rod_chordate.fasta myosin_rod_chordate.ph
coevolution.py -m sca -c 0.9 -a a4_2 -o ./out/ randomized_myosin_rod_chordate.fasta myosin_rod_chordate.ph
coevolution.py -m sca -c 0.9 -a a4_3 -o ./out/ randomized_myosin_rod_chordate.fasta myosin_rod_chordate.ph
coevolution.py -m sca -c 0.9 -a size_2 -o ./out/ randomized_myosin_rod_chordate.fasta myosin_rod_chordate.ph
coevolution.py -m sca -c 0.9 -a a5_3 -o ./out/ randomized_myosin_rod_chordate.fasta myosin_rod_chordate.ph
coevolution.py -m sca -c 0.9 -a a5_2 -o ./out/ randomized_myosin_rod_chordate.fasta myosin_rod_chordate.ph
coevolution.py -m sca -c 0.9 -a a5_7 -o ./out/ randomized_myosin_rod_chordate.fasta myosin_rod_chordate.ph
coevolution.py -m sca -c 0.9 -a a5_6 -o ./out/ randomized_myosin_rod_chordate.fasta myosin_rod_chordate.ph
coevolution.py -m sca -c 0.9 -a a5_5 -o ./out/ randomized_myosin_rod_chordate.fasta myosin_rod_chordate.ph
coevolution.py -m sca -c 0.9 -a a5_4 -o ./out/ randomized_myosin_rod_chordate.fasta myosin_rod_chordate.ph
coevolution.py -m sca -c 0.9 -a a4_4 -o ./out/ randomized_myosin_rod_chordate.fasta myosin_rod_chordate.ph
coevolution.py -m sca -c 0.9 -a a5_9 -o ./out/ randomized_myosin_rod_chordate.fasta myosin_rod_chordate.ph
coevolution.py -m sca -c 0.9 -a a5_8 -o ./out/ randomized_myosin_rod_chordate.fasta myosin_rod_chordate.ph
coevolution.py -m sca -c 0.9 -a a4_7 -o ./out/ randomized_myosin_rod_chordate.fasta myosin_rod_chordate.ph
coevolution.py -m sca -c 0.9 -a a3_9 -o ./out/ randomized_myosin_rod_chordate.fasta myosin_rod_chordate.ph
coevolution.py -m sca -c 0.9 -a a3_8 -o ./out/ randomized_myosin_rod_chordate.fasta myosin_rod_chordate.ph
coevolution.py -m sca -c 0.9 -a a2_2 -o ./out/ randomized_myosin_rod_chordate.fasta myosin_rod_chordate.ph
coevolution.py -m sca -c 0.9 -a a2_3 -o ./out/ randomized_myosin_rod_chordate.fasta myosin_rod_chordate.ph
coevolution.py -m sca -c 0.9 -a a2_4 -o ./out/ randomized_myosin_rod_chordate.fasta myosin_rod_chordate.ph
coevolution.py -m sca -c 0.9 -a a2_5 -o ./out/ randomized_myosin_rod_chordate.fasta myosin_rod_chordate.ph
coevolution.py -m sca -c 0.9 -a a2_6 -o ./out/ randomized_myosin_rod_chordate.fasta myosin_rod_chordate.ph
coevolution.py -m sca -c 0.9 -a a2_7 -o ./out/ randomized_myosin_rod_chordate.fasta myosin_rod_chordate.ph
coevolution.py -m sca -c 0.9 -a a2_8 -o ./out/ randomized_myosin_rod_chordate.fasta myosin_rod_chordate.ph
coevolution.py -m sca -c 0.9 -a a2_9 -o ./out/ randomized_myosin_rod_chordate.fasta myosin_rod_chordate.ph
coevolution.py -m sca -c 0.9 -a a3_3 -o ./out/ randomized_myosin_rod_chordate.fasta myosin_rod_chordate.ph
coevolution.py -m sca -c 0.9 -a a3_2 -o ./out/ randomized_myosin_rod_chordate.fasta myosin_rod_chordate.ph
coevolution.py -m sca -c 0.9 -a a3_5 -o ./out/ randomized_myosin_rod_chordate.fasta myosin_rod_chordate.ph
coevolution.py -m sca -c 0.9 -a a3_4 -o ./out/ randomized_myosin_rod_chordate.fasta myosin_rod_chordate.ph
coevolution.py -m sca -c 0.9 -a a3_7 -o ./out/ randomized_myosin_rod_chordate.fasta myosin_rod_chordate.ph
coevolution.py -m sca -c 0.9 -a a3_6 -o ./out/ randomized_myosin_rod_chordate.fasta myosin_rod_chordate.ph
