# Supplementary material for: Detecting coevolution without phylogenetic trees? Tree-ignorant metrics of coevolution perform as well as tree-aware metrics
Source: BMC Evol Biol. 2008 Dec 3;8:327. doi: 10.1186/1471-2148-8-327 (PMC2637866; doi:10.1186/1471-2148-8-327)
Supplement: Additional file 5 — Data recreation. Documentation, scripts, and supporting data to recreate raw coevolution data. [file 1471-2148-8-327-S5.zip › data_recreation/comap/a1.aaindex1]

I	 A/L	 R/K	 N/M	 D/F	 C/P	 Q/S	 E/T	 G/W	 H/Y	 I/V
    -0.591    1.538    0.945    1.05    -1.343    0.931    1.357    -0.384    0.336    -1.239
    -1.019    1.831    -0.663    -1.006    0.189    -0.228    -0.032    -0.595    0.26    -1.337
//
