# Supplementary material for: Detecting coevolution without phylogenetic trees? Tree-ignorant metrics of coevolution perform as well as tree-aware metrics
Source: BMC Evol Biol. 2008 Dec 3;8:327. doi: 10.1186/1471-2148-8-327 (PMC2637866; doi:10.1186/1471-2148-8-327)
Supplement: Additional file 5 — Data recreation. Documentation, scripts, and supporting data to recreate raw coevolution data. [file 1471-2148-8-327-S5.zip › data_recreation/comap/a2.aaindex1]

I	 A/L	 R/K	 N/M	 D/F	 C/P	 Q/S	 E/T	 G/W	 H/Y	 I/V
    -1.302    -0.055    0.828    0.302    0.465    -0.179    -1.453    1.652    -0.417    -0.547
    -0.987    -0.561    -1.524    -0.59    2.081    1.399    0.326    0.009    0.83    -0.279
//
