# Supplementary material for: Detecting coevolution without phylogenetic trees? Tree-ignorant metrics of coevolution perform as well as tree-aware metrics
Source: BMC Evol Biol. 2008 Dec 3;8:327. doi: 10.1186/1471-2148-8-327 (PMC2637866; doi:10.1186/1471-2148-8-327)
Supplement: Additional file 5 — Data recreation. Documentation, scripts, and supporting data to recreate raw coevolution data. [file 1471-2148-8-327-S5.zip › data_recreation/comap/a3.aaindex1]

I	 A/L	 R/K	 N/M	 D/F	 C/P	 Q/S	 E/T	 G/W	 H/Y	 I/V
    -0.733    1.502    1.299    -3.656    -0.862    -3.005    1.477    1.33    -1.673    2.131
    -1.505    0.533    2.219    1.891    -1.628    -4.76    2.213    0.672    3.097    -0.544
//
