# Supplementary material for: Detecting coevolution without phylogenetic trees? Tree-ignorant metrics of coevolution perform as well as tree-aware metrics
Source: BMC Evol Biol. 2008 Dec 3;8:327. doi: 10.1186/1471-2148-8-327 (PMC2637866; doi:10.1186/1471-2148-8-327)
Supplement: Additional file 5 — Data recreation. Documentation, scripts, and supporting data to recreate raw coevolution data. [file 1471-2148-8-327-S5.zip › data_recreation/comap/a4.aaindex1]

I	 A/L	 R/K	 N/M	 D/F	 C/P	 Q/S	 E/T	 G/W	 H/Y	 I/V
    1.57    0.44    -0.169    -0.259    -1.02    -0.503    0.113    1.045    -1.474    0.393
    1.266    -0.277    -1.005    -0.397    0.421    0.67    0.908    -2.128    -0.838    1.242
//
