# Supplementary material for: Detecting coevolution without phylogenetic trees? Tree-ignorant metrics of coevolution perform as well as tree-aware metrics
Source: BMC Evol Biol. 2008 Dec 3;8:327. doi: 10.1186/1471-2148-8-327 (PMC2637866; doi:10.1186/1471-2148-8-327)
Supplement: Additional file 5 — Data recreation. Documentation, scripts, and supporting data to recreate raw coevolution data. [file 1471-2148-8-327-S5.zip › data_recreation/comap/a5.aaindex1]

I	 A/L	 R/K	 N/M	 D/F	 C/P	 Q/S	 E/T	 G/W	 H/Y	 I/V
    -0.146    2.897    0.933    -3.242    -0.255    -1.853    -0.837    2.064    -0.078    0.816
    -0.912    1.648    1.212    0.412    -1.392    -2.647    1.313    -0.184    1.512    -1.262
//
