# Supplementary material for: Detecting coevolution without phylogenetic trees? Tree-ignorant metrics of coevolution perform as well as tree-aware metrics
Source: BMC Evol Biol. 2008 Dec 3;8:327. doi: 10.1186/1471-2148-8-327 (PMC2637866; doi:10.1186/1471-2148-8-327)
Supplement: Additional file 5 — Data recreation. Documentation, scripts, and supporting data to recreate raw coevolution data. [file 1471-2148-8-327-S5.zip › data_recreation/comap/comap_runs.sh]

#!/bin/bash

# full alphabet 
comap alphabet=Protein sequence.file=./myosin_rod_chordate.fasta sequence.sites_to_use=nogap tree.file=./myosin_rod_chordate.ph model.name=JTT92 output.tree.file=./ignored1.out nijt=laplace analysis=pairwise statistic=correlation statistic.output.file=./myosin_rod_chordate.orig.comap_corr.out output.vectors.file=./ignored2.out
# a1-a5
comap alphabet=Protein sequence.file=./myosin_rod_chordate.fasta sequence.sites_to_use=nogap tree.file=./myosin_rod_chordate.ph model.name=JTT92 output.tree.file=./ignored1.out nijt=aadist nijt_aadist.type=user1 nijt_aadist.type_user1.file=./a1.aaindex1 analysis=pairwise statistic=correlation statistic.output.file=./myosin_rod_chordate.a1.comap_corr.out output.vectors.file=./ignored2.out
comap alphabet=Protein sequence.file=./myosin_rod_chordate.fasta sequence.sites_to_use=nogap tree.file=./myosin_rod_chordate.ph model.name=JTT92 output.tree.file=./ignored1.out nijt=aadist nijt_aadist.type=user1 nijt_aadist.type_user1.file=./a2.aaindex1 analysis=pairwise statistic=correlation statistic.output.file=./myosin_rod_chordate.a2.comap_corr.out output.vectors.file=./ignored2.out
comap alphabet=Protein sequence.file=./myosin_rod_chordate.fasta sequence.sites_to_use=nogap tree.file=./myosin_rod_chordate.ph model.name=JTT92 output.tree.file=./ignored1.out nijt=aadist nijt_aadist.type=user1 nijt_aadist.type_user1.file=./a3.aaindex1 analysis=pairwise statistic=correlation statistic.output.file=./myosin_rod_chordate.a3.comap_corr.out output.vectors.file=./ignored2.out
comap alphabet=Protein sequence.file=./myosin_rod_chordate.fasta sequence.sites_to_use=nogap tree.file=./myosin_rod_chordate.ph model.name=JTT92 output.tree.file=./ignored1.out nijt=aadist nijt_aadist.type=user1 nijt_aadist.type_user1.file=./a4.aaindex1 analysis=pairwise statistic=correlation statistic.output.file=./myosin_rod_chordate.a4.comap_corr.out output.vectors.file=./ignored2.out
comap alphabet=Protein sequence.file=./myosin_rod_chordate.fasta sequence.sites_to_use=nogap tree.file=./myosin_rod_chordate.ph model.name=JTT92 output.tree.file=./ignored1.out nijt=aadist nijt_aadist.type=user1 nijt_aadist.type_user1.file=./a5.aaindex1 analysis=pairwise statistic=correlation statistic.output.file=./myosin_rod_chordate.a5.comap_corr.out output.vectors.file=./ignored2.out
# built-in metrics
comap alphabet=Protein sequence.file=./myosin_rod_chordate.fasta sequence.sites_to_use=nogap tree.file=./myosin_rod_chordate.ph model.name=JTT92 output.tree.file=./ignored1.out nijt=aadist nijt_aadist.type=charge analysis=pairwise statistic=correlation statistic.output.file=./myosin_rod_chordate.charge.comap_corr.out output.vectors.file=./ignored2.out
comap alphabet=Protein sequence.file=./myosin_rod_chordate.fasta sequence.sites_to_use=nogap tree.file=./myosin_rod_chordate.ph model.name=JTT92 output.tree.file=./ignored1.out nijt=aadist nijt_aadist.type=grantham.polarity analysis=pairwise statistic=correlation statistic.output.file=./myosin_rod_chordate.grantham_polarity.comap_corr.out output.vectors.file=./ignored2.out
comap alphabet=Protein sequence.file=./myosin_rod_chordate.fasta sequence.sites_to_use=nogap tree.file=./myosin_rod_chordate.ph model.name=JTT92 output.tree.file=./ignored1.out nijt=aadist nijt_aadist.type=grantham.volume analysis=pairwise statistic=correlation statistic.output.file=./myosin_rod_chordate.grantham_volume.comap_corr.out output.vectors.file=./ignored2.out

# full alphabet 
comap alphabet=Protein sequence.file=./randomized_myosin_rod_chordate.fasta sequence.sites_to_use=nogap tree.file=./myosin_rod_chordate.ph model.name=JTT92 output.tree.file=./ignored1.out nijt=laplace analysis=pairwise statistic=correlation statistic.output.file=./randomized_myosin_rod_chordate.orig.comap_corr.out output.vectors.file=./ignored2.out
# a1-a5
comap alphabet=Protein sequence.file=./randomized_myosin_rod_chordate.fasta sequence.sites_to_use=nogap tree.file=./myosin_rod_chordate.ph model.name=JTT92 output.tree.file=./ignored1.out nijt=aadist nijt_aadist.type=user1 nijt_aadist.type_user1.file=./a1.aaindex1 analysis=pairwise statistic=correlation statistic.output.file=./randomized_myosin_rod_chordate.a1.comap_corr.out output.vectors.file=./ignored2.out
comap alphabet=Protein sequence.file=./randomized_myosin_rod_chordate.fasta sequence.sites_to_use=nogap tree.file=./myosin_rod_chordate.ph model.name=JTT92 output.tree.file=./ignored1.out nijt=aadist nijt_aadist.type=user1 nijt_aadist.type_user1.file=./a2.aaindex1 analysis=pairwise statistic=correlation statistic.output.file=./randomized_myosin_rod_chordate.a2.comap_corr.out output.vectors.file=./ignored2.out
comap alphabet=Protein sequence.file=./randomized_myosin_rod_chordate.fasta sequence.sites_to_use=nogap tree.file=./myosin_rod_chordate.ph model.name=JTT92 output.tree.file=./ignored1.out nijt=aadist nijt_aadist.type=user1 nijt_aadist.type_user1.file=./a3.aaindex1 analysis=pairwise statistic=correlation statistic.output.file=./randomized_myosin_rod_chordate.a3.comap_corr.out output.vectors.file=./ignored2.out
comap alphabet=Protein sequence.file=./randomized_myosin_rod_chordate.fasta sequence.sites_to_use=nogap tree.file=./myosin_rod_chordate.ph model.name=JTT92 output.tree.file=./ignored1.out nijt=aadist nijt_aadist.type=user1 nijt_aadist.type_user1.file=./a4.aaindex1 analysis=pairwise statistic=correlation statistic.output.file=./randomized_myosin_rod_chordate.a4.comap_corr.out output.vectors.file=./ignored2.out
comap alphabet=Protein sequence.file=./randomized_myosin_rod_chordate.fasta sequence.sites_to_use=nogap tree.file=./myosin_rod_chordate.ph model.name=JTT92 output.tree.file=./ignored1.out nijt=aadist nijt_aadist.type=user1 nijt_aadist.type_user1.file=./a5.aaindex1 analysis=pairwise statistic=correlation statistic.output.file=./randomized_myosin_rod_chordate.a5.comap_corr.out output.vectors.file=./ignored2.out
# built-in metrics
comap alphabet=Protein sequence.file=./randomized_myosin_rod_chordate.fasta sequence.sites_to_use=nogap tree.file=./myosin_rod_chordate.ph model.name=JTT92 output.tree.file=./ignored1.out nijt=aadist nijt_aadist.type=charge analysis=pairwise statistic=correlation statistic.output.file=./randomized_myosin_rod_chordate.charge.comap_corr.out output.vectors.file=./ignored2.out
comap alphabet=Protein sequence.file=./randomized_myosin_rod_chordate.fasta sequence.sites_to_use=nogap tree.file=./myosin_rod_chordate.ph model.name=JTT92 output.tree.file=./ignored1.out nijt=aadist nijt_aadist.type=grantham.polarity analysis=pairwise statistic=correlation statistic.output.file=./randomized_myosin_rod_chordate.grantham_polarity.comap_corr.out output.vectors.file=./ignored2.out
comap alphabet=Protein sequence.file=./randomized_myosin_rod_chordate.fasta sequence.sites_to_use=nogap tree.file=./myosin_rod_chordate.ph model.name=JTT92 output.tree.file=./ignored1.out nijt=aadist nijt_aadist.type=grantham.volume analysis=pairwise statistic=correlation statistic.output.file=./randomized_myosin_rod_chordate.grantham_volume.comap_corr.out output.vectors.file=./ignored2.out


# full alphabet 
comap alphabet=Protein sequence.file=./myoglobin_tetrapod.fasta sequence.sites_to_use=nogap tree.file=./myoglobin_tetrapod.ph model.name=JTT92 output.tree.file=./ignored1.out nijt=laplace analysis=pairwise statistic=correlation statistic.output.file=./myoglobin_tetrapod.orig.comap_corr.out output.vectors.file=./ignored2.out
# a1-a5
comap alphabet=Protein sequence.file=./myoglobin_tetrapod.fasta sequence.sites_to_use=nogap tree.file=./myoglobin_tetrapod.ph model.name=JTT92 output.tree.file=./ignored1.out nijt=aadist nijt_aadist.type=user1 nijt_aadist.type_user1.file=./a1.aaindex1 analysis=pairwise statistic=correlation statistic.output.file=./myoglobin_tetrapod.a1.comap_corr.out output.vectors.file=./ignored2.out
comap alphabet=Protein sequence.file=./myoglobin_tetrapod.fasta sequence.sites_to_use=nogap tree.file=./myoglobin_tetrapod.ph model.name=JTT92 output.tree.file=./ignored1.out nijt=aadist nijt_aadist.type=user1 nijt_aadist.type_user1.file=./a2.aaindex1 analysis=pairwise statistic=correlation statistic.output.file=./myoglobin_tetrapod.a2.comap_corr.out output.vectors.file=./ignored2.out
comap alphabet=Protein sequence.file=./myoglobin_tetrapod.fasta sequence.sites_to_use=nogap tree.file=./myoglobin_tetrapod.ph model.name=JTT92 output.tree.file=./ignored1.out nijt=aadist nijt_aadist.type=user1 nijt_aadist.type_user1.file=./a3.aaindex1 analysis=pairwise statistic=correlation statistic.output.file=./myoglobin_tetrapod.a3.comap_corr.out output.vectors.file=./ignored2.out
comap alphabet=Protein sequence.file=./myoglobin_tetrapod.fasta sequence.sites_to_use=nogap tree.file=./myoglobin_tetrapod.ph model.name=JTT92 output.tree.file=./ignored1.out nijt=aadist nijt_aadist.type=user1 nijt_aadist.type_user1.file=./a4.aaindex1 analysis=pairwise statistic=correlation statistic.output.file=./myoglobin_tetrapod.a4.comap_corr.out output.vectors.file=./ignored2.out
comap alphabet=Protein sequence.file=./myoglobin_tetrapod.fasta sequence.sites_to_use=nogap tree.file=./myoglobin_tetrapod.ph model.name=JTT92 output.tree.file=./ignored1.out nijt=aadist nijt_aadist.type=user1 nijt_aadist.type_user1.file=./a5.aaindex1 analysis=pairwise statistic=correlation statistic.output.file=./myoglobin_tetrapod.a5.comap_corr.out output.vectors.file=./ignored2.out
# built-in metrics
comap alphabet=Protein sequence.file=./myoglobin_tetrapod.fasta sequence.sites_to_use=nogap tree.file=./myoglobin_tetrapod.ph model.name=JTT92 output.tree.file=./ignored1.out nijt=aadist nijt_aadist.type=charge analysis=pairwise statistic=correlation statistic.output.file=./myoglobin_tetrapod.charge.comap_corr.out output.vectors.file=./ignored2.out
comap alphabet=Protein sequence.file=./myoglobin_tetrapod.fasta sequence.sites_to_use=nogap tree.file=./myoglobin_tetrapod.ph model.name=JTT92 output.tree.file=./ignored1.out nijt=aadist nijt_aadist.type=grantham.polarity analysis=pairwise statistic=correlation statistic.output.file=./myoglobin_tetrapod.grantham_polarity.comap_corr.out output.vectors.file=./ignored2.out
comap alphabet=Protein sequence.file=./myoglobin_tetrapod.fasta sequence.sites_to_use=nogap tree.file=./myoglobin_tetrapod.ph model.name=JTT92 output.tree.file=./ignored1.out nijt=aadist nijt_aadist.type=grantham.volume analysis=pairwise statistic=correlation statistic.output.file=./myoglobin_tetrapod.grantham_volume.comap_corr.out output.vectors.file=./ignored2.out

# full alphabet 
comap alphabet=Protein sequence.file=./randomized_myoglobin_tetrapod.fasta sequence.sites_to_use=nogap tree.file=./myoglobin_tetrapod.ph model.name=JTT92 output.tree.file=./ignored1.out nijt=laplace analysis=pairwise statistic=correlation statistic.output.file=./randomized_myoglobin_tetrapod.orig.comap_corr.out output.vectors.file=./ignored2.out
# a1-a5
comap alphabet=Protein sequence.file=./randomized_myoglobin_tetrapod.fasta sequence.sites_to_use=nogap tree.file=./myoglobin_tetrapod.ph model.name=JTT92 output.tree.file=./ignored1.out nijt=aadist nijt_aadist.type=user1 nijt_aadist.type_user1.file=./a1.aaindex1 analysis=pairwise statistic=correlation statistic.output.file=./randomized_myoglobin_tetrapod.a1.comap_corr.out output.vectors.file=./ignored2.out
comap alphabet=Protein sequence.file=./randomized_myoglobin_tetrapod.fasta sequence.sites_to_use=nogap tree.file=./myoglobin_tetrapod.ph model.name=JTT92 output.tree.file=./ignored1.out nijt=aadist nijt_aadist.type=user1 nijt_aadist.type_user1.file=./a2.aaindex1 analysis=pairwise statistic=correlation statistic.output.file=./randomized_myoglobin_tetrapod.a2.comap_corr.out output.vectors.file=./ignored2.out
comap alphabet=Protein sequence.file=./randomized_myoglobin_tetrapod.fasta sequence.sites_to_use=nogap tree.file=./myoglobin_tetrapod.ph model.name=JTT92 output.tree.file=./ignored1.out nijt=aadist nijt_aadist.type=user1 nijt_aadist.type_user1.file=./a3.aaindex1 analysis=pairwise statistic=correlation statistic.output.file=./randomized_myoglobin_tetrapod.a3.comap_corr.out output.vectors.file=./ignored2.out
comap alphabet=Protein sequence.file=./randomized_myoglobin_tetrapod.fasta sequence.sites_to_use=nogap tree.file=./myoglobin_tetrapod.ph model.name=JTT92 output.tree.file=./ignored1.out nijt=aadist nijt_aadist.type=user1 nijt_aadist.type_user1.file=./a4.aaindex1 analysis=pairwise statistic=correlation statistic.output.file=./randomized_myoglobin_tetrapod.a4.comap_corr.out output.vectors.file=./ignored2.out
comap alphabet=Protein sequence.file=./randomized_myoglobin_tetrapod.fasta sequence.sites_to_use=nogap tree.file=./myoglobin_tetrapod.ph model.name=JTT92 output.tree.file=./ignored1.out nijt=aadist nijt_aadist.type=user1 nijt_aadist.type_user1.file=./a5.aaindex1 analysis=pairwise statistic=correlation statistic.output.file=./randomized_myoglobin_tetrapod.a5.comap_corr.out output.vectors.file=./ignored2.out
# built-in metrics
comap alphabet=Protein sequence.file=./randomized_myoglobin_tetrapod.fasta sequence.sites_to_use=nogap tree.file=./myoglobin_tetrapod.ph model.name=JTT92 output.tree.file=./ignored1.out nijt=aadist nijt_aadist.type=charge analysis=pairwise statistic=correlation statistic.output.file=./randomized_myoglobin_tetrapod.charge.comap_corr.out output.vectors.file=./ignored2.out
comap alphabet=Protein sequence.file=./randomized_myoglobin_tetrapod.fasta sequence.sites_to_use=nogap tree.file=./myoglobin_tetrapod.ph model.name=JTT92 output.tree.file=./ignored1.out nijt=aadist nijt_aadist.type=grantham.polarity analysis=pairwise statistic=correlation statistic.output.file=./randomized_myoglobin_tetrapod.grantham_polarity.comap_corr.out output.vectors.file=./ignored2.out
comap alphabet=Protein sequence.file=./randomized_myoglobin_tetrapod.fasta sequence.sites_to_use=nogap tree.file=./myoglobin_tetrapod.ph model.name=JTT92 output.tree.file=./ignored1.out nijt=aadist nijt_aadist.type=grantham.volume analysis=pairwise statistic=correlation statistic.output.file=./randomized_myoglobin_tetrapod.grantham_volume.comap_corr.out output.vectors.file=./ignored2.out
