# Supplementary material for: Detecting coevolution without phylogenetic trees? Tree-ignorant metrics of coevolution perform as well as tree-aware metrics
Source: BMC Evol Biol. 2008 Dec 3;8:327. doi: 10.1186/1471-2148-8-327 (PMC2637866; doi:10.1186/1471-2148-8-327)
Supplement: Additional file 5 — Data recreation. Documentation, scripts, and supporting data to recreate raw coevolution data. [file 1471-2148-8-327-S5.zip › data_recreation/documentation.txt]

Documentation for generating coevolution matrices from supplementary data.
This file is provided as supplementary material to:

Detecting Coevolution by Disregarding Evolution? Tree-Ignorant Metrics of 
Coevolution Perform As Well As Tree-Aware Metrics; J. Gregory Caporaso, 
Sandra Smit, Brett C. Easton, Lawrence Hunter, Gavin A. Huttley, and Rob 
Knight. BMC Evolutionary Biology, November 2008. 

Direct questions to gregcaporaso@gmail.com
==========================================================================

Recreating MI, NMI, RMI, SCA, GCTMPCA, AS data
----------------------------------------------
Six of the nine methods evaluated in this article are included in the PyCogent package (available via http://pycogent.sourceforge.net). A bash script for recreating the coevolution matrices associated with those methods is included with this file as: build_coevolution_matrices.sh 
This script can be run from the command line as:

>bash build_coevolution_matrices.sh 

Note that there are several requirements for this to run. Those are:
    - PyCogent (pycogent.sourceforge.net) is installed on your system.
		  This script was tested with PyCogent revision 160.
    - the GCTMPCA application is installed on your system and is in
          your path (if not, you can delete all lines containing)
          gctmpca from this file)
    - pycogent/cogent/evolve/coevolution.py is in your path (if not, change
		   coevolution.py to a path with a global search/replace)
    - the alignments and trees are in the current working directory (if not,
			add a path with a global search/replace)
    - there is a directory called "out" in the current working directory
         where the output files should be stored (if not, change the
            output with a global search/replace) 

The resulting files are pickled 2D numpy arrays, which can be studied using the pycogent coevolution module. If you prefer these to be output as comma-separated files, you can add '-d' to each line in the bash script with a global search/replace (e.g., replace '-o' with '-d -o').

Recreating MIp data
-------------------
Obtain and install the MIp package from the authors. The relevant citation, with instructions for obtaining software, is:

Dunn SD, Wahl LM, Gloor GB: Mutual information without the influence of phylogeny or entropy 
dramatically improves residue contact prediction. Bioinformatics 2008, 24(3):333–340.

The alignments can be recoded with reduced-state alphabets (see documentation in pycogent) and written to fasta files. The command to run MIp used in our studies was:

> MIp_wrapper.pl -i ALN_FILEPATH -o OUTPUT_BASE_FILEPATH -n 1 -s p -a -g REFERENCE_SEQ_ID

where ALN_FILEPATH and OUTPUT_BASE_FILEPATH refer to the input alignment filepath (in fasta format) and the desired base name for the out files. This will result in three files:

OUTPUT_BASE_FILEPATH_MIp.txt
OUTPUT_BASE_FILEPATH_MIp.dot
OUTPUT_BASE_FILEPATH_count.txt

REFERENCE_SEQ_ID must be a sequence identifier for a reference sequence in the alignment, and must refer to an integer following the text 'gi|' (i.e., an Entrez Gene identifier). For the purpose of this study, we did not require the calculations relevant to REFERENCE_SEQ_ID, so choosing an arbitrary value was acceptable, as long as that value results in a valid identifier in the alignment. We handled this by replacing each identifier in the fasta file with an arbitrary identifier (e.g., 'gi|0', 'gi|1', ...) and then passing 0 as REFERENCE_SEQ_ID. Note also that sequences cannot contain ambiguous amino acid residues. We replaced all B characters with D characters, and all Z characters with E characters. There are no X characters in these alignments. This step should also be applied to the supplied fasta files.

The data of interest to our study can be parsed from OUTPUT_BASE_FILEPATH_MIp.txt. The other files are not required for this study.


Recreating CoMAP data
---------------------
The CoMap runs were generated with CoMap version 1.3.0. Instructions for obtaining this software are available in the citation:

Dutheil J, Galtier N: Detecting groups of coevolving positions in a molecule: a clustering approach. 
BMC Evol Biol 2007, 7:242. 

The comap directory included as supplementary material contains alphabet definition files, and a shell script for regenerating all our CoMap data. Put these files into the same directory as the input alignments, and run the command:

> bash comap_runs.sh

This will result in files with names based on the input alignment and ending with '.out' (e.g., ./myosin_rod_chordate.orig.comap_corr.out). The data can be parsed from these files. 

Recreating LnLCorr data
-----------------------
The LnLCorr runs were generated with code obtained from the authors. For instructions on obtaining that software, see:

LnLCorr99:
Pollock DD, Taylor WR, Goldman N: Coevolving protein residues: maximum likelihood identification 
and relationship to structure. J Mol Biol 1999, 287:187–198. 

LnLCorr07:
Wang ZO, Pollock DD: Coevolutionary patterns in cytochrome c oxidase subunit I depend on 
structural and functional context. J Mol Evol 2007, 65(5):485–495. 

For each implementation, the user should modify the first line of the control file to point to the relevant alignment (in pir format) and tree. An example for LnLCorr99 is:

myoglobin_tetrapod.ph myoglobin_tetrapod.pir

We have provided the 'splitdef' files for all of the reduced-state alphabets we applied. These are available in the lnlcorr directory, and should be moved into the working directory and renamed splitdef (i.e., you must remove the extension) before running. Running lnlcorr_nopdb will result in a corrs.out file from which the results can be parsed. The relevant field is 'DeltaLnL' in LnLCorr99 and 'DltML' in LnLCorr07. 

Provided splitdef file are:
splitdef.99 : default packaged with LnLCorr99
splitdef.07 : default packaged with LnLCorr07
splitdef.a1 : Atchley-factor 1
splitdef.a2 : Atchley-factor 2  
splitdef.a3 : Atchley-factor 3  
splitdef.a4 : Atchley-factor 4  
splitdef.a5 : Atchley-factor 5  

Note also that sequences cannot contain ambiguous amino acid residues. We replaced all B characters with D characters, and all Z characters with E characters. There are no X characters in these alignments. This step can also be applied to the supplied fasta files.
