# Supplementary material for: Detecting coevolution without phylogenetic trees? Tree-ignorant metrics of coevolution perform as well as tree-aware metrics
Source: BMC Evol Biol. 2008 Dec 3;8:327. doi: 10.1186/1471-2148-8-327 (PMC2637866; doi:10.1186/1471-2148-8-327)
Supplement: Additional file 5 — Data recreation. Documentation, scripts, and supporting data to recreate raw coevolution data. [file 1471-2148-8-327-S5.zip › data_recreation/lnlcorr/splitdef.07]

 A    R     N    D    C    Q     E    G    H    I    L    K    M    F   P    S    T    W    Y    V
0.0 2.00 1.00 0.00 0.00 1.00 1.00  0.00  1.00 2.00 2.00 2.00 2.00 2.00 0.00 0.00 1.00 2.00 2.00 1.00
