# Supplementary material for: Detecting coevolution without phylogenetic trees? Tree-ignorant metrics of coevolution perform as well as tree-aware metrics
Source: BMC Evol Biol. 2008 Dec 3;8:327. doi: 10.1186/1471-2148-8-327 (PMC2637866; doi:10.1186/1471-2148-8-327)
Supplement: Additional file 5 — Data recreation. Documentation, scripts, and supporting data to recreate raw coevolution data. [file 1471-2148-8-327-S5.zip › data_recreation/lnlcorr/splitdef.99]

G   A   V   L   I   M   F   P   S   T   C   N   Q   Y   W    D    E   H   K    R
0.0 0.0 0.0 0.0 0.0 0.0 0.0 0.0 -15 -15 0.0 0.0 0.0 -15 7.5 -30 -30 22.5 30 30
