# Supplementary material for: Detecting coevolution without phylogenetic trees? Tree-ignorant metrics of coevolution perform as well as tree-aware metrics
Source: BMC Evol Biol. 2008 Dec 3;8:327. doi: 10.1186/1471-2148-8-327 (PMC2637866; doi:10.1186/1471-2148-8-327)
Supplement: Additional file 5 — Data recreation. Documentation, scripts, and supporting data to recreate raw coevolution data. [file 1471-2148-8-327-S5.zip › data_recreation/lnlcorr/splitdef.a1]

G   A   V   L   I   M   F   P   S   T   C   N   Q   Y   W   D   E   H   K   R
-0.384 -0.591 -1.337 -1.019 -1.239 -0.663 -1.006 0.189 -0.228 -0.032 -1.343 0.945 0.931 0.26 -0.595 1.05 1.357 0.336 1.831 1.538
