# Supplementary material for: Detecting coevolution without phylogenetic trees? Tree-ignorant metrics of coevolution perform as well as tree-aware metrics
Source: BMC Evol Biol. 2008 Dec 3;8:327. doi: 10.1186/1471-2148-8-327 (PMC2637866; doi:10.1186/1471-2148-8-327)
Supplement: Additional file 5 — Data recreation. Documentation, scripts, and supporting data to recreate raw coevolution data. [file 1471-2148-8-327-S5.zip › data_recreation/lnlcorr/splitdef.a2]

G   A   V   L   I   M   F   P   S   T   C   N   Q   Y   W   D   E   H   K   R
1.652 -1.302 -0.279 -0.987 -0.547 -1.524 -0.59 2.081 1.399 0.326 0.465 0.828 -0.179 0.83 0.009 0.302 -1.453 -0.417 -0.561 -0.055
