# Supplementary material for: Detecting coevolution without phylogenetic trees? Tree-ignorant metrics of coevolution perform as well as tree-aware metrics
Source: BMC Evol Biol. 2008 Dec 3;8:327. doi: 10.1186/1471-2148-8-327 (PMC2637866; doi:10.1186/1471-2148-8-327)
Supplement: Additional file 5 — Data recreation. Documentation, scripts, and supporting data to recreate raw coevolution data. [file 1471-2148-8-327-S5.zip › data_recreation/lnlcorr/splitdef.a3]

G   A   V   L   I   M   F   P   S   T   C   N   Q   Y   W   D   E   H   K   R
1.33 -0.733 -0.544 -1.505 2.131 2.219 1.891 -1.628 -4.76 2.213 -0.862 1.299 -3.005 3.097 0.672 -3.656 1.477 -1.673 0.533 1.502
