# Supplementary material for: Detecting coevolution without phylogenetic trees? Tree-ignorant metrics of coevolution perform as well as tree-aware metrics
Source: BMC Evol Biol. 2008 Dec 3;8:327. doi: 10.1186/1471-2148-8-327 (PMC2637866; doi:10.1186/1471-2148-8-327)
Supplement: Additional file 5 — Data recreation. Documentation, scripts, and supporting data to recreate raw coevolution data. [file 1471-2148-8-327-S5.zip › data_recreation/lnlcorr/splitdef.a4]

G   A   V   L   I   M   F   P   S   T   C   N   Q   Y   W   D   E   H   K   R
1.045 1.57 1.242 1.266 0.393 -1.005 -0.397 0.421 0.67 0.908 -1.02 -0.169 -0.503 -0.838 -2.128 -0.259 0.113 -1.474 -0.277 0.44
