# Supplementary material for: Detecting coevolution without phylogenetic trees? Tree-ignorant metrics of coevolution perform as well as tree-aware metrics
Source: BMC Evol Biol. 2008 Dec 3;8:327. doi: 10.1186/1471-2148-8-327 (PMC2637866; doi:10.1186/1471-2148-8-327)
Supplement: Additional file 5 — Data recreation. Documentation, scripts, and supporting data to recreate raw coevolution data. [file 1471-2148-8-327-S5.zip › data_recreation/lnlcorr/splitdef.a5]

G   A   V   L   I   M   F   P   S   T   C   N   Q   Y   W   D   E   H   K   R
2.064 -0.146 -1.262 -0.912 0.816 1.212 0.412 -1.392 -2.647 1.313 -0.255 0.933 -1.853 1.512 -0.184 -3.242 -0.837 -0.078 1.648 2.897
